# Supplementary material for: Single-Cell Triomics Analysis of Tumor Cells Infiltrating Patient-Derived Breast Cancer Scaffolds
Source: Am J Pathol. 2026 Jan 22;196(4):1016–27. doi: 10.1016/j.ajpath.2025.12.013 (PMC13084604; doi:10.1016/j.ajpath.2025.12.013)
Supplement: Supplemental Table S1 [file mmc7.xlsx]

## Sheet: Supplementary Table 1
Supplementary Table 1. Clinical information about the tumors used to generate the patient-derived scaffolds.
	Estrogen receptor (%)	Progesterone receptor (%)	HER2 score	Histological type	Ki67 (%)
PDS1	0	0	3+	Invasive ductal carcinoma	73
PDS2	95	60	1+	Invasive ductal carcinoma	20
PDS3	0	0	0	Invasive ductal carcinoma	74
PDS; patient-derived scaffold
%; percentage postive cells in the histopathological routine assessment
