# Supplementary material for: Single-Cell Triomics Analysis of Tumor Cells Infiltrating Patient-Derived Breast Cancer Scaffolds
Source: Am J Pathol. 2026 Jan 22;196(4):1016–27. doi: 10.1016/j.ajpath.2025.12.013 (PMC13084604; doi:10.1016/j.ajpath.2025.12.013)
Supplement: Supplemental Table S2 [file mmc8.xlsx]

## Sheet: Supplementary Table 2.
Supplementary Table 2. Biomarker panels used for triomics analysis; DNA, RNA and proteins.
Analyte	Chromosome	start	end	Name		Analyte	Name		Analyte	Name
DNA	chr1	51871573	51871799	EPS15		RNA	CDH1		Protein	CXCR4
DNA	chr1	115250669	115250928	NRAS		RNA	KRT18		Protein	ABCG2
DNA	chr1	115251517	115251747	NRAS		RNA	ESR1		Protein	CDH2
DNA	chr1	115257347	115257609	NRAS		RNA	FAM32A		Protein	CD44
DNA	chr1	144921787	144922009	PDE4DIP		RNA	MKI67		Protein	ERBB2
DNA	chr1	154142812	154143045	TPM3		RNA	CCNB2		Protein	CD24
DNA	chr2	55460229	55460486	RPS27A		RNA	TYMS		Protein	EPCAM
DNA	chr2	55462225	55462449	RPS27A		RNA	UCK2		Protein	Mouse IgG
DNA	chr2	100175192	100175403	AFF3		RNA	CD44
DNA	chr2	100194795	100195023	AFF3		RNA	ERBB2
DNA	chr2	148602610	148602869	ACVR2A		RNA	TYMP
DNA	chr2	223084720	223084948	PAX3		RNA	SNAI2
DNA	chr3	30686116	30686336	TGFBR2		RNA	CCNA2
DNA	chr3	32530179	32530410	CMTM6		RNA	SNAI1
DNA	chr3	32535797	32536023	CMTM6		RNA	TWIST1
DNA	chr3	32543515	32543743	CMTM6		RNA	CD24
DNA	chr3	49412857	49413079	RHOA		RNA	MRPL16
DNA	chr3	178916859	178917132	PIK3CA		RNA	VIM
DNA	chr3	178936067	178936324	PIK3CA		RNA	UCK1
DNA	chr3	185167654	185167890	MAP3K13		RNA	PCBP1
DNA	chr5	176683979	176684195	NSD1		RNA	NEAT1
DNA	chr5	176715819	176716045	NSD1		RNA	POU5F1
DNA	chr5	180039864	180040096	FLT4		RNA	NANOG
DNA	chr5	180048443	180048722	FLT4		RNA	SOX2
DNA	chr6	117642268	117642507	ROS1		RNA	TK1
DNA	chr6	128319712	128319945	PTPRK
DNA	chr7	2987247	2987486	CARD11
DNA	chr7	27237853	27238090	HOXA13
DNA	chr7	55268935	55269141	EGFR
DNA	chr7	148512366	148512603	EZH2
DNA	chr7	148516343	148516555	EZH2
DNA	chr7	148529341	148529557	EZH2
DNA	chr8	30973761	30974010	WRN
DNA	chr8	30989826	30990041	WRN
DNA	chr8	90994865	90995070	NBN
DNA	chr8	145737715	145737979	RECQL4
DNA	chr9	5076861	5077113	JAK2
DNA	chr9	36966575	36966814	PAX5
DNA	chr10	8111494	8111734	GATA3
DNA	chr10	32309888	32310097	KIF5B
DNA	chr10	54073087	54073366	PRKG1-AS1
DNA	chr10	54075102	54075341	DKK1
DNA	chr10	54076032	54076311	DKK1
DNA	chr11	65031078	65031337	POLA2
DNA	chr11	65035295	65035574	POLA2
DNA	chr11	65044011	65044223	POLA2
DNA	chr11	69462767	69462969	CCND1
DNA	chr11	71723892	71724166	NUMA1
DNA	chr11	108200966	108201189	ATM
DNA	chr11	120337910	120338121	ARHGEF12
DNA	chr12	25378396	25378637	KRAS
DNA	chr12	25380283	25380487	KRAS
DNA	chr12	25398228	25398433	KRAS
DNA	chr12	27800592	27800831	PPFIBP1
DNA	chr12	48376170	48376428	COL2A1
DNA	chr12	49438603	49438856	KMT2D
DNA	chr12	121435401	121435649	HNF1A
DNA	chr12	122818395	122818634	CLIP1
DNA	chr13	28622319	28622564	FLT3
DNA	chr13	32968739	32968998	BRCA2
DNA	chr15	40493153	40493396	BUB1B
DNA	chr16	343388	343618	AXIN1
DNA	chr16	23646097	23646306	PALB2
DNA	chr16	89814839	89815098	FANCA
DNA	chr17	7577062	7577311	TP53
DNA	chr17	15942891	15943099	NCOR1
DNA	chr17	37863951	37864210	ERBB2
DNA	chr17	37868410	37868669	ERBB2
DNA	chr17	37873047	37873256	ERBB2
DNA	chr17	40268347	40268570	KAT2A
DNA	chr17	40269241	40269476	KAT2A
DNA	chr17	40278154	40278369	RAB5C
DNA	chr17	40490600	40490833	STAT3
DNA	chr17	74729265	74729544	METTL23
DNA	chr17	74731264	74731481	SRSF2
DNA	chr17	74734552	74734784	MFSD11
DNA	chr18	23618477	23618682	SS18
DNA	chr19	3114932	3115122	GNA11
DNA	chr19	10940886	10941140	DNM2
DNA	chr19	42798781	42799039	CIC
DNA	chr19	52714622	52714826	PPP2R1A
DNA	chr22	22161970	22162197	MAPK1
DNA	chr22	23595871	23596093	BCR
DNA	chr22	24167579	24167820	SMARCB1
DNA	chr22	36701984	36702243	MYH9
DNA	chr22	41564739	41564949	EP300
DNA	chrX	48123123	48123381	SSX1
DNA	chrX	152825012	152825244	ATP2B3
