# Supplementary material for: Single-Cell Triomics Analysis of Tumor Cells Infiltrating Patient-Derived Breast Cancer Scaffolds
Source: Am J Pathol. 2026 Jan 22;196(4):1016–27. doi: 10.1016/j.ajpath.2025.12.013 (PMC13084604; doi:10.1016/j.ajpath.2025.12.013)
Supplement: Supplemental Table S3 [file mmc9.xlsx]

## Sheet: Supplementary Table 3
Supplementary Table 3. Preprocessed RNA, protein and DNA data for cells in monolayer cultures.			RNA																					Protein							SNV
Barcode / Cell	Cell condition	Leiden cluster	EPCAM	CDH1	KRT18	ESR1	FAM32A	MKI67	CCNB2	TYMS	UCK2	CD44	ERBB2	TWIST1	CD24	VIM	UCK1	PCBP1	NEAT1	POU5F1	NANOG	SOX2	TK1	CXCR4	ABCG2	CDH2	CD44	ERBB2	CD24	EPCAM	chr18:23618657:T/C	chr17:40490622:G/T	chr8:90994994:G/A	chr1:144921924:G/A	chr16:89815049:T/C	chr17:74734598:C/T	chr22:23596073:T/C	chr11:69462910:G/A	chr12:48376213:G/A	chr3:185167815:G/A	chr3:178936091:G/A	chr10:8111711:A/G	chr8:90995019:C/T	chr10:8111621:C/T	chr9:5076945:T/TA	chr11:120338040:A/G	chr17:74734653:A/G	chr1:115257521:C/T	chr3:178917088:C/CATT
AAAAACTCCTCTAGTTTACGGACC-1	MCF7 2D	6	2.27333	1.88616	1.97613	1.27058	0.860251	1.81173	1.86804	1.80158	1.32122	0.290072	0.36603	0.290072	0.290072	0.290072	0.424947	1.46101	1.88907	1.00509	1.31944	1.48872	0.36603	0.789703	0.840944	0.883948	0.789703	0.961105	1.43791	1.58889	4.00733	2.63906	3.52636	0.0196585	3.97029	0.254242	3.93183	3.80666	2.56495	3.8712	3.21888	3.8712	3.52636	3.95124	4.02535	3.43399	0.422615	4.02535	3.04452
AAAAACCCGCAACACAGATGAAGA-1	MCF7 2D	4	2.10076	1.95561	2.17965	1.04935	0.967378	1.72953	1.51794	1.60726	1.33614	0.552802	0.338949	0.338949	0.338949	0.338949	0.552802	1.39508	1.85463	0.766655	1.31514	1.31077	0.600362	0.699025	0.699025	0.699025	0.699025	1.14006	1.39805	1.96677	2.30259	1.94591	3.13549	-0.0307723	3.93183	-0.757359	3.93183	3.4012	2.3979	3.17805	2.70805	3.17805	3.13549	3.17805	2.63906	2.07944	-0.641211	3.93183	2.94444
AAAAACCCGATCTCTTCAGTGCAA-1	MCF7 2D	5	2.10451	1.87304	2.26355	0.942013	0.792866	1.59775	1.40668	1.60214	0.851197	0.538308	0.9548	0.330062	0.330062	0.900024	0.660124	1.28066	1.91323	0.832984	1.41491	1.43073	0.330062	0.817465	0.882193	1.15669	0.78006	0.910609	1.49275	1.38885	2.77259	0	2.99573	-0.139972	3.89182	-0.757359	3.49651	3.13549	2.63906	3.68888	2.99573	3.09104	3.04452	3.09104	3.04452	1.09861	-0.543573	3.93183	3.09104
AAAAACCCGATCAGCAGGATTGAG-1	MCF7 2D	4	2.06955	1.92606	2.13841	1.19192	1.06224	1.69002	1.55673	1.61282	1.34394	0.631818	0.301454	0.301454	0.301454	0.301454	0.724144	1.33773	1.82015	0.760784	1.30905	1.38741	0.533948	0.901539	0.843647	0.998283	0.69777	0.901539	1.50257	1.55363	3.4012	2.07944	3.68888	-0.262574	3.85015	-0.0642117	3.98898	3.63759	2.63906	3.3673	3.68888	3.93183	3.73767	3.93183	3.21888	2.89037	0.0519359	4.06044	3.29584
AAAAACCCGAAGCGTACGCAAGAT-1	MCF7 2D	4	1.98251	1.87678	2.08555	1.1114	1.04576	1.68624	1.57079	1.50929	1.35275	0.713291	0.289371	0.289371	0.289371	0.289371	0.761314	1.43804	1.88919	0.654516	1.20223	1.39948	0.730291	0.424506	0.734274	0.997682	0.785429	1.25375	1.5541	1.70159	3.4012	2.77259	3.3673	-0.102231	3.8712	0.0970565	3.95124	3.95124	2.56495	3.61092	3.46574	3.98898	3.3673	3.98898	3.46574	3.13549	0.249104	3.95124	3.93183
AAAAACCCATTACAGCAGAGCACC-1	MCF7 2D	0	0.947005	0.850642	1.67971	0.580654	0.732703	0.580654	0.732703	0.580654	0.580654	0.580654	0.732703	0.580654	0.580654	0.580654	0.732703	1.97548	3.04544	1.63372	2.76198	2.04606	0.580654	0.804407	0.880408	0.971552	0.836982	1.05633	1.29623	1.43041	3.85015	2.83321	4.00733	-0.120923	3.89182	-0.287355	3.95124	3.3322	3.93183	3.63759	3.91202	3.97029	4.00733	3.97029	0	3.82864	-0.721254	3.97029	3.85015
AAAAACCCACCATGCACTTGATCT-1	MCF7 2D	5	1.95069	1.85859	2.14454	1.0369	0.969614	1.51799	1.43416	1.58331	0.927807	0.745687	0.969614	0.278227	0.278227	0.952534	0.815189	1.38587	1.93755	0.731994	1.38693	1.42521	0.278227	0.821378	0.770341	1.01595	0.950276	1.11021	1.3317	1.17878	3.43399	1.94591	3.2581	-0.102231	4.02535	-0.226731	3.89182	3.95124	2.83321	3.97029	3.82864	3.49651	3.3673	3.49651	3.80666	2.19722	-0.0706664	3.91202	4.02535
AAAAACCCAAGTCGAAGGTCAGCA-1	MCF7 2D	4	1.92088	1.81126	1.83274	1.23898	1.30555	1.64716	1.49707	1.71906	1.55235	0.812977	0.240509	0.240509	0.240509	0.240509	0.240509	1.38842	1.73211	0.977679	1.50513	1.29927	0.632762	0.901401	0.664649	1.13815	1.07097	0.924967	1.46546	1.28468	4.15888	3.21888	4.07754	0.142891	3.98898	0.28996	4.02535	3.95124	4.00733	4.12713	4.02535	4.07754	4.12713	4.07754	3.46574	4.04305	0.465912	4.2485	4.00733
AAAAACCATTGCAGAAGAGGACGT-1	MCF7 2D	4	2.19104	2.0836	2.1384	1.36726	1.3652	1.63343	1.6028	1.90275	1.35893	0.273452	0.273452	0.273452	0.273452	0.273452	0.345058	1.52283	2.06943	0.988231	1.1361	1.28697	0.273452	1.022	1.05002	1.13729	0.910734	0.955054	1.05166	1.10554	3.97029	2.07944	3.95124	-0.0136779	3.95124	0.138729	3.98898	3.97029	2.94444	3.98898	3.17805	3.97029	3.98898	3.97029	2.19722	4.02535	-0.315789	3.91202	3.89182
AAAAACCATGTGAACTAGTCAGAC-1	MCF7 2D	6	2.13601	2.12635	2.08304	1.4886	1.32602	1.77419	1.72572	1.82941	0.402741	0.319165	1.2504	0.319165	0.319165	0.319165	0.319165	1.34363	1.51502	0.935137	1.51185	1.04107	0.319165	0.713494	0.809924	0.919545	1.004	1.18472	1.2608	1.58142	3.95124	1.38629	3.93183	-0.0838821	3.95124	-0.351894	3.95124	3.93183	3.3322	4.00733	2.89037	3.93183	3.93183	3.93183	1.94591	3.7612	-0.227235	3.7612	2.70805
AAAAACCCGTTAGACTGTTAAGCC-1	MCF7 2D	5	2.08649	1.92415	2.22043	1.10204	0.912274	1.59176	1.45327	1.58093	0.94014	0.440624	0.870071	0.300773	0.300773	0.806114	0.820156	1.34896	1.92776	0.741396	1.39953	1.42772	0.300773	0.932301	0.723238	1.02585	0.871776	1.05459	1.47726	1.19175	3.58352	1.38629	3.09104	-0.120923	4.00733	-0.420887	3.93183	3.78419	2.77259	3.95124	3.61092	3.17805	3.13549	3.17805	3.17805	1.60944	-0.261722	3.91202	3.68888
AAAAACCAGTGCCATCCTCCTTGT-1	MCF7 2D	6	2.0659	1.78973	1.89289	1.27347	1.01758	1.8447	1.95976	1.69527	1.42168	0.344539	0.273041	0.273041	0.344539	0.273041	0.344539	1.55043	2.04689	1.045	1.34718	1.55854	0.273041	0.808412	1.07175	0.928197	0.708959	1.0201	1.41716	1.53537	3.58352	1.38629	3.66356	-0.220014	4.09434	-0.256584	3.91202	3.93183	2.89037	3.78419	2.48491	3.97029	3.71357	3.97029	3.29584	3.63759	-0.161638	3.97029	3.17805
AAAAACCAGATCGACATGAGTGTG-1	MCF7 2D	5	2.13032	1.93811	2.27941	1.11222	0.945369	1.58829	1.38545	1.62345	0.816492	0.485254	0.887765	0.331238	0.331238	0.91794	0.540225	1.38545	1.95377	0.586703	1.38239	1.39148	0.331238	0.882898	0.911338	0.492556	1.02696	1.29245	1.49395	1.26323	3.13549	0.693147	2.99573	-0.179192	3.93183	-1.04504	3.82864	3.17805	2.70805	3.8712	3.29584	3.09104	2.99573	3.09104	2.83321	2.30259	-0.937477	3.97029	3.73767
AAAAACCACTTGGATTAGTGATCC-1	MCF7 2D	2	2.31668	2.26475	2.12463	1.64025	1.38709	0.69931	0.488507	0.299527	1.48734	1.04971	1.30527	0.299527	0.299527	0.299527	0.377961	1.52837	2.19101	0.998837	1.61665	1.52837	0.299527	0.870147	0.726456	1.06814	0.61902	1.12463	1.50487	1.53861	3.91202	1.38629	3.95124	-0.102231	1.60944	0.272261	0	3.91202	3.43399	3.98898	3.17805	3.97029	3.97029	3.97029	1.79176	3.97029	0.431426	3.95124	2.99573
AAAAACCACTTCCTTCATCTCGAT-1	MCF7 2D	5	2.00577	1.90279	2.25546	1.01546	0.689207	1.6465	1.50285	1.76413	0.931355	0.835351	1.08916	0.33723	0.267248	0.267248	0.505845	1.36634	2.0692	0.703112	1.23306	1.34509	0.931355	0.883019	0.692838	1.0921	0.831734	1.10841	1.45645	1.24261	3.61092	2.56495	3.97029	-0.0658636	4.14313	-0.115505	4.06044	3.95124	3.8712	3.93183	3.91202	4.06044	3.97029	4.06044	3.91202	4.06044	0.0390325	4.14313	3.98898
AAAAACCACTGGTCCTCGCATTCG-1	MCF7 2D	4	2.01965	1.82633	2.19408	1.06474	0.789633	1.64542	1.444	1.77284	1.08892	0.617502	1.10244	0.294623	0.294623	0.294623	0.431615	1.32524	1.97501	0.666396	1.28165	1.35937	1.03817	0.543702	0.543702	1.34021	0.543702	1.34021	1.55175	1.59302	3.7612	2.48491	3.97029	-0.0838821	4.06044	-0.757359	3.97029	3.95124	1.94591	3.89182	3.97029	3.98898	3.97029	3.98898	2.94444	3.78419	-0.591201	4.18966	3.93183
AAAAACCACTAGACTGCCGAACCA-1	MCF7 2D	10	2.33089	2.14515	1.98906	1.29416	0.882555	1.65858	1.78681	1.73757	0.55378	1.15863	0.477	0.378014	0.477	0.378014	0.378014	0.954001	1.82987	0.825075	1.33911	1.15863	0.378014	0.933505	0.894229	1.01246	0.860579	1.08447	1.49256	1.42067	3.46574	2.3979	3.95124	-0.139972	3.58352	-1.26818	3.04452	3.49651	2.83321	3.55535	3.68888	3.29584	3.95124	3.29584	2.63906	3.8712	-1.00894	3.98898	2.07944
AAAAACCACGGAAGTTATTCAACG-1	MCF7 2D	10	2.08696	2.05475	2.02235	1.61654	1.40997	1.54722	1.52626	1.75707	1.28175	0.93762	0.27387	0.27387	0.27387	0.27387	0.446663	1.3183	1.97672	0.989744	1.16488	1.1245	0.27387	0.93789	1.12211	1.20299	1.04385	0.843372	0.960445	1.16265	3.71357	0.693147	3.93183	-0.048164	3.52636	-0.287355	2.70805	3.91202	2.30259	3.98898	3.17805	3.58352	3.97029	3.58352	0.693147	3.97029	-0.161638	3.97029	1.38629
AAAAACCACCAGAAGCAACCGGTC-1	MCF7 2D	5	2.10845	1.92401	2.27755	1.0549	0.890691	1.54105	1.42712	1.62026	0.993243	0.590701	0.821059	0.31208	0.31208	0.890691	0.457188	1.32204	1.98779	0.728618	1.46223	1.40578	0.31208	1.02987	1.00987	1.12095	0.831517	1.14823	1.5202	1.00987	3.3673	1.38629	3.3322	-0.220014	3.8712	-0.617597	3.91202	3.2581	3.2581	4.00733	3.13549	3.52636	3.4012	3.52636	2.94444	1.94591	-0.412953	4.14313	3.17805
AAAAACCACCAAGATAATAACTCC-1	MCF7 2D	4	2.10872	1.92754	2.19121	1.18785	0.982788	1.72171	1.53097	1.59196	1.26979	0.600862	0.317448	0.317448	0.317448	0.317448	0.562278	1.42791	1.88585	0.718023	1.29374	1.42375	0.634896	0.900967	0.842288	0.973903	0.900967	1.01528	1.3811	1.5996	2.63906	1.60944	3.09104	-0.102231	3.89182	-0.256584	3.89182	3.58352	2.3979	3.73767	2.77259	3.78419	3.09104	3.78419	2.56495	2.63906	-0.042093	3.91202	2.30259
AAAAACCACATATCATTCACCTTG-1	MCF7 2D	8	2.58598	2.5215	2.55124	1.18186	1.42637	0.606642	0.414098	0.414098	0.414098	0.414098	0.414098	0.414098	0.414098	0.414098	0.606642	1.46694	2.27764	0.828196	1.77515	1.60672	0.414098	0.70615	0.978456	0.848147	0.891062	1.08219	1.52213	1.39602	2.19722	1.79176	3.3322	-0.0838821	3.89182	-0.708569	3.68888	2.77259	2.30259	1.94591	2.30259	2.56495	3.3673	2.56495	1.09861	1.94591	-1.26025	3.17805	2.63906
AAAAACCAGGAGCCTTGATTCACC-1	MCF7 2D	10	2.19329	2.0512	2.01509	1.61407	0.990706	1.57386	1.25691	1.7433	1.19068	1.13993	0.31695	0.31695	0.31695	0.31695	0.561395	1.15612	1.98321	0.990706	1.03385	1.09174	0.561395	0.84149	0.867204	0.959748	1.08178	1.03896	1.32901	1.28562	3.3322	1.94591	3.97029	-0.102231	3.89182	0.158932	3.95124	3.68888	3.66356	3.13549	3.3322	3.80666	3.97029	3.80666	2.83321	3.95124	0.339618	3.95124	3.4012
AAAAACCCTAGCAATGTCGCAGGT-1	MCF7 2D	6	2.08607	1.8953	2.03615	1.24676	0.760548	1.91546	1.766	1.84214	0.977267	0.325756	0.325756	0.325756	0.325756	0.325756	0.576993	1.34078	1.94207	0.682753	1.55269	1.7104	0.325756	0.947539	0.746291	1.048	1.0018	1.01401	1.49768	1.0975	2.94444	0	3.13549	-0.120923	3.82864	-0.662049	3.80666	2.56495	0.693147	3.29584	2.07944	2.30259	3.13549	2.30259	2.19722	1.60944	-0.520583	3.82864	2.77259
AAAAACCCTGCAGATTGTGTAGAG-1	MCF7 2D	4	2.12235	1.87422	2.16888	1.0981	1.13851	1.68015	1.49002	1.50562	1.24984	0.519617	0.354694	0.354694	0.354694	0.354694	0.578481	1.3852	1.85623	0.743404	1.26941	1.27568	0.628249	0.583281	0.95129	0.583281	1.16656	1.10403	1.3193	1.70898	2.70805	0	2.3979	-0.102231	3.89182	-0.980502	3.46574	2.48491	2.07944	2.83321	2.30259	3.04452	2.3979	3.04452	1.94591	1.38629	-0.870786	3.71357	1.38629
AAAAACCCTGCGTTATGGTGGATC-1	MCF7 2D	5	2.1192	1.90265	2.26598	0.992666	0.870545	1.58034	1.41298	1.60175	0.83507	0.539656	0.916974	0.330889	0.330889	0.930985	0.586085	1.38702	1.94565	0.722217	1.37473	1.36839	0.330889	0.709858	0.611652	1.1831	0.900894	1.20379	1.62566	1.05519	2.83321	1.09861	3.09104	-0.179192	4.00733	-1.3552	3.68888	2.77259	2.19722	3.43399	3.43399	3.52636	3.13549	3.52636	2.89037	1.60944	-0.870786	3.95124	2.70805
AAAAACCTCTGTCAAGATGCGACG-1	MCF7 2D	4	2.14251	1.96666	2.2162	1.12194	1.05755	1.7532	1.51117	1.60992	1.34435	0.352517	0.352517	0.352517	0.352517	0.352517	0.66724	1.38537	1.86656	0.57493	1.32943	1.31907	0.444826	0.959543	0.793626	0.683592	0.541734	1.50128	1.30134	1.67716	2.48491	1.38629	2.77259	-0.102231	3.98898	-1.11403	3.71357	3.04452	2.07944	3.17805	2.70805	3.21888	2.77259	3.21888	0.693147	1.09861	-0.937477	3.85015	2.3979
AAAAACCTCTCGATAATACGAGGT-1	MCF7 2D	5	2.05199	1.92353	2.23915	0.973942	1.01004	1.50553	1.41129	1.49638	0.885779	0.673358	0.885779	0.336679	0.336679	0.808762	0.705647	1.30634	2.01499	0.493226	1.42915	1.4917	0.336679	0.750856	0.826372	1.13069	1.06502	0.921996	1.54514	1.32583	2.30259	0	2.77259	-0.199395	3.98898	-0.494995	3.49651	2.94444	1.79176	3.63759	2.30259	2.63906	2.89037	2.63906	2.19722	0	-0.29744	3.93183	2.83321
AAAAACCTCGTCTTGCAGTCGGTA-1	MCF7 2D	5	2.18386	1.92498	2.29611	0.966575	0.873754	1.57787	1.39304	1.65132	0.873754	0.354468	0.966575	0.354468	0.354468	0.894578	0.447289	1.26861	1.93153	0.801757	1.40153	1.35665	0.354468	0.793643	0.614046	1.36915	0.793643	1.25495	1.71471	0.97324	2.70805	0	2.77259	-0.139972	3.97029	-0.919878	3.58352	2.48491	2.48491	3.49651	2.94444	2.89037	2.77259	2.89037	2.63906	1.94591	-1.16928	4.00733	3.09104
AAAAACCTCCTATCTCGGTTCGTA-1	MCF7 2D	5	2.13768	1.90235	2.24191	1.05953	0.892758	1.53227	1.37535	1.61405	0.877472	0.619695	0.877472	0.327398	0.327398	0.877472	0.533962	1.37239	1.90833	0.740527	1.41143	1.40616	0.327398	0.935819	0.446499	1.15148	0.563419	1.04245	1.64318	1.32416	3.4012	1.38629	3.09104	-0.0838821	3.95124	-1.04504	3.49651	3.04452	2.63906	3.95124	3.55535	2.77259	3.09104	2.77259	2.89037	1.94591	-0.808265	3.91202	3.21888
AAAAACCTCATGCCAGCAGCGATA-1	MCF7 2D	5	2.14247	1.88494	2.2458	1.07455	0.878673	1.56835	1.39678	1.61476	0.878673	0.525538	0.892983	0.322232	0.322232	0.863628	0.609917	1.34481	1.92852	0.75232	1.42769	1.39173	0.322232	0.895606	0.473168	1.07024	0.946335	1.16635	1.68489	1.29025	3.2581	1.09861	3.3673	-0.15939	3.98898	-0.351894	3.8712	2.77259	2.63906	3.89182	3.55535	3.17805	3.3673	3.17805	2.77259	1.60944	-0.870786	3.97029	3.46574
AAAAACCTAGACATGATCAAGAGA-1	MCF7 2D	4	2.11538	2.0815	2.16616	0.777903	1.43045	1.51644	1.92921	0.371154	1.47617	0.371154	0.371154	0.371154	0.371154	0.371154	0.371154	1.45408	2.09682	1.02856	1.67188	1.43045	0.371154	0.420387	0.744607	0.795703	0.840773	1.48921	1.81566	1.47327	2.63906	3.04452	3.85015	-0.0838821	3.97029	0.138729	3.97029	3.91202	3.3322	0	2.30259	3.98898	3.82864	3.98898	2.77259	2.83321	0.349187	4.00733	3.61092
AAAAACCGTGTATTCAGCGGTCTA-1	MCF7 2D	5	2.1157	1.90419	2.25558	1.11315	0.945901	1.54922	1.36309	1.60887	0.867002	0.548303	0.916735	0.33619	0.33619	0.867002	0.595475	1.24255	1.95907	0.704622	1.40924	1.34476	0.33619	0.815549	0.940445	1.13359	0.903065	0.903065	1.51827	1.1548	3.17805	1.09861	2.70805	-0.220014	3.93183	-0.862719	3.85015	3.09104	2.70805	3.95124	3.2581	2.63906	2.89037	2.70805	2.83321	1.79176	-0.591201	3.93183	3.21888
AAAAACCGGTCGACAACTAACCGA-1	MCF7 2D	3	2.24677	2.22998	2.30502	1.26075	1.31438	0.516094	0.55151	1.7752	1.18138	1.0428	1.02114	0.291374	0.291374	0.291374	0.426855	1.35096	2.16742	1.13426	1.48481	1.36828	0.291374	0.762342	0.818428	0.982501	0.879469	1.09314	1.40608	1.42333	4.00733	3.4012	4.15888	0.265493	3.91202	0.235893	3.89182	3.98898	3.93183	4.02535	3.95124	4.04305	4.15888	4.04305	3.3673	4.20469	-0.0852652	4.06044	4.02535
AAAAACCGGAATGCATTCAACTAC-1	MCF7 2D	5	2.11243	1.89953	2.23212	1.01501	0.951428	1.58329	1.35218	1.61872	0.854329	0.575168	0.837435	0.324725	0.324725	0.913643	0.614637	1.30965	1.95596	0.708764	1.37278	1.41011	0.409758	0.745543	0.84183	0.952051	0.686483	1.16646	1.72826	1.45846	3.17805	1.60944	2.89037	-0.102231	3.93183	-0.919878	3.91202	3.3322	2.07944	3.71357	3.3322	3.29584	3.04452	3.29584	2.94444	2.3979	-1.30904	3.93183	2.89037
AAAAACCGGAAGACGCAACACCTA-1	MCF7 2D	5	2.09121	1.92087	2.26291	1.0957	0.835949	1.58187	1.41501	1.64854	0.818062	0.47487	0.868767	0.324149	0.324149	0.937695	0.73318	1.31768	1.96673	0.679385	1.40256	1.35581	0.324149	0.388087	0.776174	1.13707	1.05825	1.05825	1.47461	1.20148	3.3673	1.09861	2.94444	-0.139972	4.11087	-0.420887	3.78419	3.73767	1.94591	3.98898	3.13549	3.49651	2.94444	3.49651	3.29584	2.07944	-0.227235	3.95124	3.29584
AAAAACCGGAACGAGCGTCTGTCC-1	MCF7 2D	6	2.24528	2.05367	2.30192	1.37733	0.872147	1.64048	1.7704	1.59606	0.446466	0.353816	0.353816	0.353816	0.353816	0.353816	0.353816	1.34931	2.13333	0.948278	1.65591	1.36362	0.353816	0.905406	0.974305	1.17673	0.756955	1.08296	1.29272	1.04474	3.7612	2.07944	3.04452	-0.120923	3.89182	-0.708569	3.8712	3.95124	2.83321	3.7612	1.79176	3.49651	3.04452	3.49651	3.04452	2.3979	-0.641211	4.04305	2.63906
AAAAACCGCGTGAGATCGTACCTT-1	MCF7 2D	5	1.90731	1.87859	2.14723	1.01613	0.950424	1.55311	1.45893	1.53148	1.01613	0.693078	0.990767	0.281171	0.281171	0.861801	0.823815	1.37333	1.97283	0.791099	1.39729	1.38729	0.281171	0.752193	0.752193	1.10011	0.901774	1.08489	1.3953	1.17743	3.71357	1.09861	3.93183	0.00312924	4.04305	-0.0395191	3.98898	3.97029	3.13549	3.98898	3.71357	3.93183	3.95124	3.93183	3.09104	1.60944	0.114068	4.07754	3.98898
AAAAACCGAGTAGCAAGTCAGTTG-1	MCF7 2D	10	2.09227	2.01348	2.03387	1.36802	1.18747	1.54397	1.24441	1.61969	1.28684	1.17379	0.296868	0.296868	0.374605	0.296868	0.374605	1.36972	1.97127	0.525825	1.44361	1.2524	0.749211	0.907852	0.907852	0.953054	0.834967	1.00456	1.4168	1.23557	3.73767	2.07944	2.89037	-0.15939	3.91202	0.272261	3.46574	3.68888	0.693147	4.00733	2.63906	4.00733	2.94444	4.00733	3.04452	3.2581	-0.161638	3.93183	2.30259
AAAAACCGAGCTTACCGGTAGCTT-1	MCF7 2D	4	1.87818	1.77937	1.96117	1.1527	1.13	1.64668	1.53805	1.44491	1.31402	0.873484	0.41347	0.233435	0.294562	0.233435	0.951351	1.40579	1.81885	0.808845	1.2962	1.36824	0.831232	0.820872	0.829997	0.969485	0.934092	1.10364	1.34289	1.40457	3.98898	3.2581	3.8712	0.142891	4.06044	0.307352	4.11087	4.04305	3.43399	3.97029	4.17439	4.06044	3.97029	4.06044	3.97029	3.93183	-0.130386	4.12713	4.00733
AAAAACCGAAGAGGTTTACTAGTC-1	MCF7 2D	5	2.0933	1.9556	2.30436	0.985242	0.859542	1.57723	1.3699	1.62006	0.896056	0.340585	0.818145	0.340585	0.340585	0.795171	0.795171	1.34259	1.96832	0.743382	1.35064	1.46002	0.340585	0.698935	0.42855	1.12749	0.857101	1.14858	1.54131	1.38688	3.09104	0	3.3322	-0.179192	4.00733	-1.11403	3.80666	3.63759	1.79176	3.85015	2.89037	3.29584	3.3673	3.29584	3.13549	2.07944	-1.04668	3.95124	2.94444
AAAAACCGAACAGAGACAGAGATG-1	MCF7 2D	6	2.23303	2.18835	2.20843	1.32102	1.14701	1.57019	1.22255	1.79066	0.3416	0.3416	1.14701	0.3416	0.500434	0.3416	0.431051	1.46716	1.98644	0.745595	1.48861	1.04702	0.431051	0.754172	0.67743	1.28147	0.924836	1.0093	1.45877	1.4316	2.77259	0	2.56495	-0.102231	3.93183	-1.67365	3.58352	2.94444	2.83321	3.13549	2.3979	3.46574	2.56495	3.46574	1.79176	2.19722	-1.59672	3.8712	2.94444
AAAAACCCTTCGAGCACAGCGGTC-1	MCF7 2D	5	2.04691	1.90016	2.22601	1.1033	0.890296	1.572	1.38771	1.59887	1.00611	0.445148	0.879006	0.303861	0.303861	0.911583	0.76686	1.36281	1.95566	0.687291	1.38402	1.44537	0.303861	0.776097	0.935281	1.17134	0.751878	1.15181	1.51408	1.21253	3.63759	1.09861	3.4012	-0.048164	3.98898	-0.808652	3.97029	3.46574	2.89037	4.02535	3.55535	3.58352	3.4012	3.58352	3.68888	2.48491	-0.543573	3.97029	3.52636
AAAAACCCTTAATTCCAGTTGAGT-1	MCF7 2D	5	2.01355	1.89531	2.206	0.962402	0.913107	1.58317	1.39477	1.58806	0.810049	0.545356	0.979923	0.307895	0.307895	0.979923	0.825202	1.39283	1.9707	0.672029	1.39283	1.41165	0.307895	0.866569	0.851671	1.07375	0.843869	1.1085	1.42358	1.20176	2.94444	1.38629	2.89037	-0.120923	3.91202	-0.708569	3.93183	3.43399	2.94444	3.78419	3.4012	3.4012	2.99573	3.4012	3.29584	1.79176	-0.543573	3.91202	3.04452
AAAAACCCTGTATCTGTGCTCTTG-1	MCF7 2D	0	2.56863	0.724792	2.04121	0.494748	0.624302	0.724792	0.624302	0.494748	0.494748	0.624302	0.494748	0.494748	0.494748	0.494748	0.494748	1.99537	2.99488	1.62614	2.3259	2.19891	0.494748	0.460534	0.534663	0.796593	1.25713	1.10698	1.73957	1.644	4.04305	0.693147	3.95124	-0.102231	3.89182	0.138729	2.63906	3.91202	1.38629	3.55535	3.04452	3.95124	3.95124	3.95124	0	2.30259	0.3202	3.95124	2.94444
AAAAACCCTGCTCCATCCTTCAAC-1	MCF7 2D	4	2.028	1.86761	2.05412	1.16113	0.969323	1.66973	1.53397	1.56569	1.33686	0.773707	0.288681	0.288681	0.288681	0.288681	0.711592	1.38013	1.8863	0.8756	1.30224	1.35413	0.673989	0.911876	0.843586	0.911876	0.843586	1.03123	1.34106	1.52749	3.21888	2.07944	3.71357	-0.0307723	3.97029	0.11811	3.97029	3.68888	3.49651	3.2581	3.3322	4.04305	3.71357	4.04305	3.13549	2.94444	0.329956	3.89182	3.3322
AAAAACCCTGCGTTATTCGGAGTC-1	MCF7 2D	5	2.29446	1.94494	2.31337	0.889447	0.858302	1.58168	1.47727	1.55014	1.10641	0.576082	0.858302	0.393237	0.393237	0.393237	0.49621	1.22916	2.14189	0.49621	1.29249	1.35451	0.393237	0.953352	0.953352	0.877829	0.953352	1.01877	1.57701	1.1281	2.19722	1.38629	2.3979	-0.15939	3.8712	-1.55587	3.17805	2.83321	1.79176	2.94444	2.48491	2.94444	2.3979	2.99573	1.38629	1.60944	-1.47156	3.09104	2.77259
AAAAACCAAGTACGAAGTTACAAG-1	MCF7 2D	6	2.12732	2.09084	1.89364	1.56281	1.15961	1.69869	1.75593	1.58696	1.21332	0.31375	0.395909	0.31375	0.31375	0.31375	0.459636	1.24786	1.94268	0.941251	1.46334	1.24054	0.395909	0.629662	0.921042	0.892975	1.22945	1.04016	1.21697	1.45086	3.55535	1.79176	4.02535	0.00312924	3.91202	-0.351894	2.94444	3.04452	3.89182	4.00733	3.93183	3.80666	4.04305	3.80666	3.09104	3.98898	-0.870786	4.06044	3.43399
AAAAACATGTGACGATGCCGACTA-1	MCF7 2D	5	2.17302	1.87326	2.24652	1.04193	0.909	1.55564	1.42836	1.61063	0.814683	0.4545	0.840925	0.360183	0.360183	0.68175	0.527658	1.26228	2.13925	0.68175	1.43666	1.44073	0.360183	0.906439	0.973125	1.11906	0.992758	1.07695	1.44419	1.01133	1.94591	1.94591	2.30259	-0.15939	4.02535	-0.862719	3.43399	3.2581	2.07944	3.61092	2.48491	2.3979	2.30259	2.3979	1.60944	1.79176	-1.21373	3.3322	2.83321
AAAAACATGACACAAACCACGGAT-1	MCF7 2D	10	2.08504	2.04439	2.10086	1.28606	1.13717	1.4609	1.42464	1.55996	1.30343	1.16444	0.284293	0.284293	0.284293	0.284293	0.284293	1.39924	2.04506	0.64303	1.35643	1.33503	0.811386	0.907007	0.854611	0.997571	0.963797	1.06417	1.30917	1.20835	3.85015	3.3673	3.29584	-0.0307723	3.95124	0.307352	3.95124	3.85015	2.48491	3.55535	3.43399	4.00733	3.52636	4.00733	3.29584	3.43399	0.413726	3.97029	3.82864
AAAAACATCCTGCCTGACGTCAAT-1	MCF7 2D	4	2.00567	1.89455	2.12453	1.12551	0.956993	1.72253	1.56706	1.51282	1.33423	0.484643	0.33082	0.33082	0.33082	0.33082	0.585963	1.42619	1.97612	0.539544	1.3378	1.40428	0.815463	0.79853	0.819406	0.79853	0.997259	1.05798	1.32592	1.53754	2.56495	0	2.70805	-0.120923	3.89182	-0.757359	3.71357	3.3322	1.09861	2.56495	2.19722	3.3673	2.89037	3.3673	2.19722	2.56495	-0.641211	3.66356	3.13549
AAAAACACGATGACCGAGGTCACG-1	MCF7 2D	10	2.31874	2.39984	2.21816	0.967674	0.873897	1.48197	1.19067	1.29903	0.873897	0.582598	0.582598	0.461698	0.461698	0.752997	0.461698	1.10908	2.09726	0.752997	1.0443	1.29903	0.461698	0.834238	0.887404	1.1252	0.779552	1.1687	1.44822	1.19408	2.56495	0.693147	2.83321	-0.139972	3.17805	-1.04504	1.38629	1.94591	1.94591	3.13549	2.89037	2.07944	2.89037	1.94591	1.60944	2.07944	-1.53218	3.80666	3.21888
AAAAACACGACAGTCTAGTTGACG-1	MCF7 2D	4	2.0737	1.90336	2.14786	1.14992	1.11266	1.70123	1.53791	1.56233	1.35688	0.7506	0.312467	0.312467	0.312467	0.312467	0.553455	1.39304	1.79518	0.6549	1.32096	1.42322	0.553455	0.439584	0.994278	1.02631	0.439584	1.28796	1.4859	1.68241	3.13549	1.09861	3.17805	-0.120923	3.97029	-0.420887	3.93183	3.91202	2.07944	2.94444	2.77259	3.93183	3.17805	3.93183	2.83321	3.43399	-0.261722	4.02535	2.89037
AAAAACACCTGTACCTTCGGAGTC-1	MCF7 2D	4	2.09876	1.93178	2.12474	1.17025	1.0873	1.65981	1.48079	1.64795	1.3197	0.612918	0.323817	0.323817	0.323817	0.323817	0.67869	1.39078	1.83235	0.528123	1.31292	1.28034	0.777865	0.720083	0.66304	1.04843	0.85207	1.30493	1.37421	1.37421	2.48491	1.09861	3.61092	-0.220014	3.8712	-0.575037	3.63759	3.09104	2.77259	3.13549	2.83321	3.73767	3.61092	3.73767	3.09104	3.09104	-0.261722	4.00733	2.70805
AAAAACACCTCCTAGTCTCGTATC-1	MCF7 2D	5	2.24253	1.97872	2.37405	0.894591	0.803085	1.59912	1.39126	1.60617	0.624921	0.624921	0.624921	0.383169	0.383169	0.894591	0.678685	1.2687	2.01076	0.678685	1.33534	1.30361	0.383169	0.530342	0.864951	1.11155	0.530342	1.59103	1.53417	1.30728	2.48491	0.693147	1.09861	-0.139972	3.93183	-1.80718	3.13549	2.94444	2.19722	3.49651	2.94444	3.17805	1.09861	3.17805	2.77259	0.693147	-1.47156	3.71357	2.30259
AAAAACACCTCCTAGCTGACGGAT-1	MCF7 2D	6	2.08342	1.9193	2.05549	1.29809	0.82848	1.94596	1.78479	1.85707	1.00168	0.356807	0.282763	0.282763	0.282763	0.282763	0.461166	1.38939	1.93262	0.807019	1.53092	1.71464	0.356807	0.909184	0.909184	1.12837	0.970273	0.970273	1.26951	1.15681	3.91202	1.38629	3.89182	-0.048164	3.82864	-0.0154215	3.91202	3.49651	2.77259	3.97029	3.61092	3.97029	3.98898	4.00733	3.71357	3.46574	0.249104	3.95124	4.06044
AAAAACACCTAGTTAGGTAGTGTT-1	MCF7 2D	5	1.98812	1.89994	2.17486	0.948352	1.05739	1.55546	1.39953	1.55213	0.905575	0.523318	0.896137	0.295452	0.295452	0.956148	0.689798	1.34931	2.02345	0.831281	1.378	1.43021	0.295452	0.893259	0.925022	1.09555	0.825454	1.08315	1.38798	1.12316	3.52636	1.38629	3.29584	-0.0136779	3.95124	-0.319104	3.91202	3.2581	2.94444	3.93183	3.3322	3.58352	3.29584	3.58352	2.83321	2.3979	-0.193899	4.00733	3.43399
AAAAACACCGTCACGCATTCAGTT-1	MCF7 2D	5	1.96126	1.87714	2.15598	0.978858	1.08013	1.54517	1.44585	1.58899	0.896538	0.494726	0.989452	0.35245	0.27931	0.98421	0.774036	1.4205	1.95829	0.65211	1.40275	1.48639	0.27931	0.928928	0.683774	1.0865	0.873624	1.12779	1.40071	1.20612	3.52636	1.38629	3.58352	-0.048164	3.98898	-0.197743	3.93183	3.46574	3.29584	3.95124	3.8712	3.91202	3.58352	3.91202	3.21888	2.63906	-0.0706664	3.93183	3.8712
AAAAACACCGTACGCGTTGATGCA-1	MCF7 2D	5	2.06724	1.83982	2.19634	1.07018	0.967748	1.51177	1.38715	1.5733	1.05663	0.457936	0.958102	0.31259	0.31259	0.958102	0.655158	1.36219	1.92057	0.750895	1.33484	1.43132	0.31259	0.818049	0.738772	1.08164	0.738772	1.14358	1.72102	1.36786	2.89037	0.693147	3.21888	0.00312924	3.8712	-1.04504	3.71357	3.61092	2.77259	3.97029	3.61092	3.3673	3.21888	3.3322	3.09104	2.94444	-0.870786	3.93183	3.73767
AAAAACACCGCTGTGGTCAGACCG-1	MCF7 2D	3	2.31462	2.31211	2.19204	1.2886	1.39072	0.335508	1.42989	1.18853	0.423363	1.20668	0.335508	0.335508	0.335508	0.335508	0.671015	1.38092	2.30527	1.20668	1.54992	1.44907	0.335508	0.862853	0.784004	0.945021	1.01063	1.08948	1.66543	0.962699	3.91202	1.79176	3.98898	-0.179192	4.02535	0.198153	3.89182	3.97029	3.97029	3.97029	3.04452	3.95124	3.98898	3.95124	2.30259	3.95124	0.349187	3.93183	3.85015
AAAAACACCGATCGAGACAGGTTA-1	MCF7 2D	6	2.20646	2.07196	2.01966	1.3485	1.30442	1.71497	1.61814	1.79419	0.302018	0.302018	0.302018	0.302018	0.302018	0.302018	0.302018	1.42297	1.95591	0.762208	1.58404	1.26874	1.22454	0.515308	0.698864	0.925931	1.32334	1.13979	1.30095	1.54515	3.98898	0	4.04305	-0.102231	3.91202	0.217201	3.91202	3.91202	2.48491	4.09434	4.04305	3.3322	4.04305	3.3322	2.56495	2.70805	0.431426	3.98898	3.8712
AAAAACACCGAGTAGATCTACATC-1	MCF7 2D	4	2.00838	1.8484	2.04253	1.12216	1.11308	1.66149	1.48108	1.55624	1.35538	0.627656	0.277496	0.277496	0.406524	0.277496	0.700321	1.37249	1.79894	0.802737	1.3916	1.39058	0.730072	0.87992	0.849108	0.87992	0.689058	1.315	1.41252	1.58545	3.55535	2.48491	3.71357	-0.048164	3.8712	0.0970565	3.93183	3.7612	2.63906	4.04305	3.63759	4.04305	3.71357	4.04305	3.04452	3.49651	0.269938	4.00733	3.46574
AAAAACACATCGTCCGCGTCGTCT-1	MCF7 2D	6	2.08454	1.90847	2.08695	1.35187	0.953725	1.90261	1.7463	1.8294	0.918008	0.466444	0.285999	0.285999	0.285999	0.285999	0.466444	1.41681	1.94868	0.848171	1.53945	1.67215	0.285999	0.872273	0.925184	1.08002	0.963135	1.02959	1.3067	1.17233	3.52636	0.693147	3.97029	-0.0658636	3.95124	-0.287355	3.91202	3.91202	3.21888	4.02535	3.29584	3.95124	4.02535	3.93183	3.97029	3.29584	-0.721254	3.93183	3.93183
AAAAACACAGGTATCGATTCTCGG-1	MCF7 2D	10	1.94501	1.90223	1.92902	1.43083	1.03857	1.47088	1.40658	1.7333	1.43629	1.31627	1.12069	0.252941	0.252941	0.252941	0.252941	1.37245	1.83754	0.805026	1.25004	1.31627	0.252941	0.518889	0.666822	0.63631	1.558	1.02962	1.72926	1.34221	3.85015	2.19722	3.95124	0.315504	3.91202	0.138729	3.93183	3.2581	1.38629	4.04305	1.94591	3.09104	3.98898	3.09104	1.79176	4.00733	0.290347	3.82864	1.94591
AAAAACACACATCTGCATCGCTGG-1	MCF7 2D	4	2.13395	1.96007	2.23932	1.16999	0.910535	1.75677	1.52308	1.56435	1.41605	0.492122	0.389998	0.389998	0.389998	0.389998	0.492122	1.29131	1.86821	0.389998	1.32684	1.28184	0.571336	0.555908	0.814391	0.984649	0.555908	1.11182	1.46256	1.95886	2.63906	0.693147	1.79176	-0.0838821	3.7612	-0.980502	3.3673	2.94444	1.79176	2.89037	1.79176	2.19722	1.79176	2.19722	1.60944	1.09861	-0.749425	3.3322	2.19722
AAAAACACAAGAATGAGTCAGTTG-1	MCF7 2D	5	2.05574	1.8991	2.21179	1.04994	0.893887	1.56447	1.39766	1.58408	0.964271	0.527764	0.971911	0.297962	0.297962	0.939966	0.673949	1.35164	1.91188	0.695658	1.42873	1.41585	0.375987	0.992543	0.748891	1.01754	0.748891	1.13606	1.51778	1.18886	3.3322	2.3979	3.43399	-0.120923	4.00733	-0.351894	3.82864	3.61092	3.13549	3.95124	3.93183	3.55535	3.61092	3.63759	3.04452	2.63906	-0.749425	3.97029	3.89182
AAAAACACAACCGGATCGCCAAGC-1	MCF7 2D	5	2.12495	1.9433	2.29188	0.923923	1.00019	1.51445	1.4065	1.64765	0.727691	0.63105	0.859797	0.333397	0.333397	0.964446	0.488417	1.33359	1.98676	0.666793	1.42089	1.40055	0.333397	0.822739	0.822739	0.967616	0.942964	1.07041	1.66291	1.07041	2.89037	1.60944	2.89037	-0.139972	4.04305	-0.919878	3.7612	2.99573	2.48491	3.78419	3.80666	2.70805	3.09104	2.70805	2.56495	1.79176	-0.808265	3.95124	3.4012
AAAAACAATCAGGAGCAATGCATT-1	MCF7 2D	5	2.00859	1.90479	2.23324	0.899987	1.01161	1.54114	1.36491	1.51901	1.07657	0.660097	0.967024	0.330048	0.330048	0.813561	0.660097	1.36809	2.03787	0.538286	1.3835	1.37124	0.330048	0.966159	0.843377	1.03731	0.872039	1.07236	1.4037	1.14605	2.56495	1.09861	3.04452	-0.199395	4.00733	-1.26818	3.95124	3.09104	2.63906	3.93183	2.83321	3.2581	3.04452	3.2581	2.63906	1.60944	-1.16928	3.93183	3.17805
AAAAACAAGCAGCATACGCTCTTA-1	MCF7 2D	6	2.14176	2.00951	2.07697	1.1938	0.572283	1.95551	1.69386	1.89978	0.972411	0.350893	0.350893	0.350893	0.350893	0.350893	0.442778	1.29134	1.89895	0.864943	1.40357	1.63082	0.442778	0.966693	1.11775	1.16523	0.784479	0.838311	1.47694	1.09173	2.07944	0	3.46574	-0.15939	3.46574	-1.04504	3.17805	2.30259	1.60944	2.77259	1.60944	3.55535	3.46574	3.55535	2.70805	2.30259	-1.00894	3.3322	2.56495
AAAAACAACGTTCTTACTGCTAGT-1	MCF7 2D	4	2.07254	1.92043	2.11812	1.14273	1.05781	1.73087	1.5473	1.58259	1.30792	0.574409	0.324297	0.324297	0.324297	0.324297	0.528905	1.45232	1.89123	0.528905	1.35343	1.35939	0.707829	0.656494	0.730863	1.26084	0.793742	0.939231	1.62712	1.54358	2.56495	1.38629	2.89037	-0.102231	3.95124	-0.534215	3.78419	3.71357	1.38629	2.89037	2.30259	3.58352	2.89037	3.58352	2.19722	2.89037	-0.972568	3.91202	2.30259
AAAAACAACGCATTGGGTGAGTTC-1	MCF7 2D	5	2.08894	1.90532	2.24438	0.930077	1.04602	1.54366	1.36898	1.58892	0.942702	0.65176	0.78282	0.32588	0.32588	0.942702	0.577213	1.36603	1.91988	0.711284	1.40748	1.37479	0.32588	0.873835	0.374279	1.23018	0.748557	1.1699	1.56548	1.1912	2.48491	0.693147	3.43399	-0.048164	3.97029	-0.862719	3.82864	3.43399	3.3673	3.97029	2.94444	3.55535	3.43399	3.55535	3.49651	2.3979	-1.4144	3.89182	3.63759
AAAAACAACGAGGTGCGTGAGACT-1	MCF7 2D	6	1.97333	1.88785	1.98078	1.28668	0.925112	1.91413	1.74368	1.83932	1.07449	0.293254	0.293254	0.293254	0.293254	0.293254	0.370045	1.40339	1.95548	0.859218	1.54633	1.65184	0.519424	1.01467	0.883509	1.17833	0.854465	0.854465	1.4482	1.16291	3.2581	1.38629	3.73767	-0.0838821	3.8712	-0.757359	3.89182	3.29584	2.56495	3.71357	3.04452	3.85015	3.73767	3.85015	2.19722	3.46574	-0.476131	3.95124	2.70805
AAAAACACGCACACTTACTTACCA-1	MCF7 2D	6	2.28797	2.1312	2.19447	1.08197	1.24101	1.91506	1.93352	1.85916	0.29939	0.377788	0.960992	0.29939	0.29939	0.29939	0.377788	1.45193	1.80625	0.772098	1.39474	1.22015	0.29939	0.656925	0.566043	0.833716	0.855512	1.21632	1.34216	1.80191	3.95124	1.38629	3.93183	-0.102231	3.97029	-0.197743	3.13549	2.48491	2.07944	3.49651	2.48491	2.99573	3.95124	2.99573	1.60944	2.94444	0.0127152	3.58352	1.94591
AAAAACCTGACAGCATGACCAAGT-1	MCF7 2D	4	2.05612	2.07196	2.00718	0.835269	1.33922	1.86315	1.4993	1.71128	1.30457	0.325686	0.2581	0.2581	0.37811	0.2581	1.26821	1.68414	2.01949	0.620002	1.18937	1.50402	0.2581	0.811978	0.797814	0.955742	0.971484	1.10192	1.31693	1.41632	3.93183	2.77259	3.95124	-0.048164	1.60944	0.138729	3.93183	3.89182	0	3.95124	2.56495	3.13549	3.95124	3.13549	3.04452	2.07944	0.349187	3.3322	3.43399
AAAAACACGTACTGCTGCCGAACT-1	MCF7 2D	10	2.18664	2.1652	2.1652	1.16111	0.987266	1.67733	1.38014	1.32533	0.834336	0.89159	0.594393	0.471045	0.471045	0.690069	0.690069	0.834336	2.12488	0.471045	0.987266	1.06544	0.471045	1.0063	1.07279	1.12883	0.886109	1.00091	1.32296	1.06055	2.56495	1.38629	2.70805	-0.15939	3.09104	-2.65448	2.99573	3.04452	2.48491	3.17805	3.46574	2.70805	2.70805	2.48491	1.60944	2.56495	-2.69534	3.55535	2.63906
AAAAACACTTCTTGGGAGAACAGG-1	MCF7 2D	4	2.16254	2.07327	2.20543	0.781521	1.38426	1.56741	1.81395	0.39076	1.55862	0.39076	0.493085	0.39076	0.39076	0.39076	0.493085	1.47925	2.01423	0.692132	1.72856	1.25428	0.39076	0.48121	0.48121	1.24099	0.48121	1.40992	1.98062	1.44363	3.09104	3.09104	3.63759	-0.0658636	3.93183	-0.0154215	3.93183	3.3322	3.21888	0	2.07944	3.95124	3.66356	3.95124	3.58352	2.77259	0.183863	3.91202	3.04452
AAAAACATCCTGCCTAGCGTCGTC-1	MCF7 2D	10	2.07422	2.3116	1.78962	1.20765	0.970268	1.78405	1.47398	1.60974	1.14115	0.752466	0.376233	0.376233	0.376233	0.376233	0.474753	1.28001	1.92725	0.821188	1.28001	1.33972	0.376233	0.835272	0.95116	0.941277	0.948732	1.1067	1.34163	1.27335	2.48491	1.94591	3.78419	-0.139972	3.43399	-0.808652	3.4012	3.95124	2.89037	3.04452	3.80666	3.2581	3.78419	3.2581	2.07944	3.63759	-0.749425	3.95124	2.56495
AAAAACAGTTCAACCCTCTGCGGT-1	MCF7 2D	6	2.2419	2.03745	2.36887	1.40752	0.54267	1.73366	1.81087	1.44666	0.37043	0.37043	0.46743	0.37043	0.37043	0.37043	0.37043	1.43251	2.2872	0.889836	1.62801	1.26027	0.37043	1.01571	0.972821	1.08235	0.859846	1.05673	1.20489	1.07029	3.13549	0	2.56495	-0.102231	3.95124	-0.757359	3.89182	3.95124	2.63906	3.29584	1.94591	3.68888	2.56495	3.68888	2.48491	1.38629	-0.641211	3.63759	1.38629
AAAAACAGTAACGTAGACCGGTAG-1	MCF7 2D	5	2.1482	1.93476	2.31525	0.775285	0.836673	1.43525	1.37292	1.63631	0.863624	0.466768	0.933536	0.369905	0.369905	0.863624	0.655192	1.25848	1.94221	0.888576	1.30344	1.41067	0.369905	0.651905	1.03894	1.00651	1.28727	1.00651	1.41626	1.1476	2.30259	1.38629	2.19722	-0.179192	3.66356	-1.18814	3.3673	2.94444	2.3979	3.4012	2.89037	2.48491	2.19722	2.48491	2.48491	0	-1.00894	3.95124	2.83321
AAAAACAGGTCACGTGCTAGTGGA-1	MCF7 2D	4	2.06439	1.92596	2.14517	1.23442	1.11948	1.72841	1.56885	1.58159	1.31762	0.63483	0.302891	0.302891	0.302891	0.302891	0.605782	1.42395	1.84673	0.63483	1.342	1.33556	0.573309	0.747772	0.609782	0.845678	1.03613	1.20011	1.41002	1.60278	3.78419	1.79176	3.91202	-0.199395	3.89182	0.0755503	3.93183	4.00733	2.63906	3.98898	3.4012	3.95124	3.91202	3.95124	2.63906	2.99573	-0.39275	4.00733	3.3322
AAAAACAGGTATTCCTCAGCTCAG-1	MCF7 2D	4	2.05155	1.9839	2.03298	1.12594	1.40562	1.57817	1.75584	0.970025	1.44292	0.593943	0.423133	0.335325	0.335325	0.335325	0.491243	1.41464	1.97741	0.593943	1.62769	1.33751	0.423133	0.955146	0.836969	1.1031	0.846204	1.03114	1.3754	1.16434	3.21888	2.07944	3.78419	-0.0658636	3.93183	0.158932	3.8712	3.73767	3.3322	2.19722	3.29584	3.93183	3.78419	3.93183	3.49651	3.4012	0.368056	3.95124	3.71357
AAAAACAGGTATTCCCACGTAGAC-1	MCF7 2D	10	2.05868	2.0078	2.01584	1.47209	1.19572	1.42225	1.39839	1.62471	1.31528	1.14749	0.279468	0.279468	0.279468	0.279468	0.279468	1.35033	1.95051	0.720721	1.35532	1.30496	0.865207	0.924063	0.642992	1.13474	0.991154	1.06037	1.40979	1.29017	3.97029	3.13549	3.93183	-0.120923	4.04305	-0.169572	3.8712	3.93183	2.30259	3.43399	3.49651	3.95124	3.93183	3.95124	3.3673	3.04452	-0.0706664	3.95124	3.63759
AAAAACAGGATCATGCGCACTCTT-1	MCF7 2D	4	1.92392	1.82627	2.01591	1.21859	1.19234	1.67673	1.58822	1.49482	1.31605	0.82841	0.24842	0.24842	0.24842	0.24842	0.822537	1.46838	1.86706	0.736726	1.31198	1.42391	0.688432	0.83079	0.78446	1.02627	0.946286	1.09235	1.2777	1.39462	4.04305	3.04452	4.00733	-0.0307723	3.98898	0.272261	4.04305	3.98898	3.61092	3.93183	4.02535	3.93183	4.07754	3.93183	3.63759	4.02535	0.339618	3.93183	4.06044
AAAAACAGGAGCAATTCGTACCTT-1	MCF7 2D	4	1.88633	1.82434	2.012	1.17316	1.15096	1.67053	1.53686	1.51211	1.35347	0.7091	0.322882	0.255878	0.255878	0.255878	0.807204	1.43501	1.87826	0.814371	1.28878	1.35967	0.828076	0.847886	0.77168	0.98229	0.925631	1.07293	1.32948	1.42882	3.85015	3.04452	3.98898	-0.102231	3.85015	0.0970565	3.93183	3.93183	3.68888	4.02535	3.95124	3.95124	3.98898	3.95124	3.73767	3.97029	0.329956	3.98898	3.85015
AAAAACAGGAGCAATACTGTAATC-1	MCF7 2D	4	2.02954	1.9018	2.14002	1.11918	1.02506	1.7409	1.56652	1.59314	1.32374	0.604461	0.31935	0.31935	0.31935	0.31935	0.604461	1.40352	1.88231	0.669326	1.30149	1.30478	0.565646	0.863846	0.632756	0.94274	0.632756	0.976949	1.59638	1.92266	3.09104	1.38629	3.17805	-0.15939	3.95124	-0.457254	3.7612	3.49651	2.48491	3.58352	2.99573	3.80666	3.17805	3.80666	3.09104	3.4012	-0.29744	3.91202	2.77259
AAAAACAGGAAGGTGCGACCACTT-1	MCF7 2D	6	2.04063	1.88047	2.02424	1.26351	0.95655	1.93057	1.71132	1.84491	1.05463	0.414562	0.282983	0.282983	0.282983	0.282983	0.565966	1.41912	1.91402	0.892711	1.519	1.60638	0.282983	0.842412	0.98764	1.06747	1.01668	1.04018	1.34525	1.09002	4.00733	0	3.93183	-0.120923	3.91202	-0.287355	3.89182	3.93183	2.07944	3.95124	3.09104	3.97029	3.97029	3.97029	3.97029	3.63759	-0.808265	3.91202	3.13549
AAAAACAGCTTCGATGGAGTACAG-1	MCF7 2D	5	2.09218	1.89631	2.22502	0.942424	1.00053	1.54079	1.4131	1.62786	1.08397	0.710711	0.942424	0.30441	0.30441	0.942424	0.664423	1.30989	1.88669	0.445952	1.44798	1.39205	0.30441	0.876891	0.567949	0.812552	1.01997	1.35867	1.67748	0.999803	3.63759	1.79176	3.04452	-0.0136779	3.91202	-0.385795	3.98898	3.55535	2.94444	3.97029	3.66356	3.91202	3.17805	3.91202	3.09104	2.89037	-0.778412	4.04305	3.52636
AAAAACAGCTACTCACATTATGTC-1	MCF7 2D	4	2.08341	1.90624	2.14067	1.09916	1.03666	1.73273	1.53235	1.60937	1.30737	0.514396	0.3154	0.3154	0.3154	0.3154	0.596987	1.4187	1.8505	0.757647	1.31335	1.4018	0.713392	0.84345	0.639887	1.04506	0.817129	1.16913	1.31776	1.44506	3.04452	1.38629	3.13549	-0.120923	3.93183	-0.226731	3.78419	3.52636	1.60944	2.83321	3.13549	3.85015	3.13549	3.85015	2.56495	3.3322	0.0127152	3.95124	3.17805
AAAAACAGCGTCGTCCCGTCAGGT-1	MCF7 2D	10	1.97849	2.25568	1.8094	1.20973	0.94787	1.80808	1.61821	1.66436	1.13656	1.01368	0.36028	0.36028	0.36028	0.36028	0.454622	1.40249	1.93928	0.786367	1.22573	1.14665	0.36028	0.875773	0.957	1.00783	1.01147	1.04183	1.23943	1.22142	3.82864	2.70805	3.97029	0.0676678	3.91202	-0.169572	3.93183	3.82864	3.78419	4.00733	3.95124	4.02535	3.97029	4.02535	2.77259	4.04305	-0.0143135	3.98898	3.7612
AAAAACAGCAGACAACGTTACACC-1	MCF7 2D	5	2.12465	1.96114	2.33773	0.936114	0.759533	1.53164	1.31588	1.58138	1.01783	0.479212	0.759533	0.379766	0.379766	0.936114	0.8289	1.21899	1.95756	0.556348	1.30017	1.35915	0.379766	0.705566	0.906721	0.906721	0.432616	1.26754	1.58512	1.37687	2.3979	1.38629	2.48491	-0.120923	3.21888	-1.80718	2.89037	2.89037	1.94591	2.99573	2.3979	2.3979	2.56495	2.3979	1.79176	0	-1.81987	3.63759	2.3979
AAAAACAGAGGTGAAGTGCATCAA-1	MCF7 2D	5	2.08366	1.91665	2.26268	0.894121	0.924513	1.56311	1.38918	1.63368	0.93864	0.631452	0.860346	0.33361	0.33361	0.841937	0.699213	1.34184	1.96915	0.631452	1.46375	1.28575	0.33361	0.659899	0.797858	1.08206	0.852609	1.1851	1.76474	1.20727	2.56495	1.94591	3.09104	-0.120923	3.89182	-1.04504	3.3322	3.61092	2.63906	3.71357	3.68888	2.77259	3.09104	2.77259	2.48491	2.3979	-1.47156	4.04305	2.99573
AAAAACAGAGCCGCAGAACGCTGT-1	MCF7 2D	4	1.91712	1.84323	1.98304	1.16609	1.16431	1.77581	1.6131	1.63391	1.24671	0.674541	0.330054	0.261561	0.261561	0.261561	0.644742	1.44644	1.88564	0.801697	1.39872	1.4796	0.701022	0.977617	0.995541	1.10509	0.889241	0.992899	1.23091	1.18204	3.93183	2.19722	3.89182	0.00312924	3.98898	0.0970565	3.91202	3.97029	3.13549	4.00733	3.93183	3.93183	3.95124	3.89182	3.29584	3.93183	0.349187	4.00733	3.98898
AAAAACAGACGCCTGCGCATCTAC-1	MCF7 2D	10	2.36214	2.23396	2.02177	1.50327	1.02799	1.70218	1.74008	1.72476	0.398614	1.12154	0.398614	0.398614	0.398614	0.398614	0.398614	1.08695	1.82044	0.754492	1.04872	1.06834	0.398614	0.805135	0.81402	0.894966	0.940547	1.00821	1.42394	1.42105	3.13549	2.83321	3.46574	-0.179192	3.73767	-1.80718	3.4012	3.4012	2.63906	3.2581	3.43399	3.97029	3.46574	3.97029	1.60944	3.3322	-2.35886	4.00733	2.94444
AAAAACAGACCACGCGCGACCTGT-1	MCF7 2D	6	2.20621	2.1623	2.25776	1.27209	1.35089	1.60136	1.29357	1.69869	0.292425	0.292425	1.25595	0.292425	0.292425	0.292425	0.368999	1.64989	2.08743	0.810381	1.46212	1.1697	0.428395	0.915698	0.964892	1.10397	0.872832	1.02604	1.17412	1.16515	3.61092	0.693147	3.71357	-0.120923	4.00733	-0.534215	3.89182	4.00733	3.71357	3.85015	3.97029	3.95124	3.73767	3.95124	2.89037	3.82864	-1.00894	3.98898	3.8712
AAAAACAGACATCCATCTACATCC-1	MCF7 2D	4	2.06413	1.92799	2.15398	1.14803	1.04576	1.73379	1.50507	1.57566	1.35048	0.411114	0.3258	0.3258	0.3258	0.3258	0.736913	1.33772	1.8647	0.682845	1.31749	1.42948	0.782628	0.466724	0.466724	0.933448	0.88341	1.0187	1.6867	1.71761	3.13549	1.60944	2.56495	-0.0658636	3.85015	-0.385795	3.73767	3.3673	2.19722	3.2581	2.07944	3.49651	2.56495	3.49651	1.38629	2.83321	-0.261722	3.78419	2.30259
AAAAACAGAAGTAACGGTCGGATA-1	MCF7 2D	4	2.15469	1.96827	2.18023	1.06625	0.939141	1.71552	1.53544	1.59298	1.29884	0.610029	0.344407	0.344407	0.344407	0.344407	0.721844	1.28873	1.84438	0.610029	1.28873	1.39641	0.344407	0.938793	0.542744	0.901478	0.938793	0.938793	1.45389	1.52367	2.48491	2.07944	2.89037	-0.179192	3.97029	-1.04504	3.58352	3.71357	2.3979	3.46574	2.70805	3.52636	2.89037	3.52636	1.09861	2.70805	-1.04668	3.63759	1.94591
AAAAACAGAAGAGTCCATTGCAGA-1	MCF7 2D	4	2.22818	2.09564	2.25187	1.40478	0.97135	1.56731	1.46731	1.76686	1.57327	0.258566	0.258566	0.258566	0.378792	0.258566	0.258566	1.39682	2.01588	0.915967	1.48764	1.30784	0.58484	0.972347	0.522841	0.80905	1.41811	1.12348	1.42702	1.32263	4.15888	3.61092	4.06044	0.226273	4.04305	0.28996	4.06044	3.8712	4.07754	4.33073	4.07754	4.00733	4.06044	4.00733	4.14313	4.17439	0.395707	4.34381	4.26268
AAAAACACTCGCTGTCCATAGCCA-1	MCF7 2D	5	2.09018	1.86502	2.2481	1.01484	0.871101	1.53883	1.4083	1.62416	0.944976	0.540001	0.902855	0.3311	0.3311	0.835604	0.6622	1.32066	1.98076	0.6622	1.42206	1.41936	0.3311	1.00659	0.878251	1.00659	0.683412	0.838065	1.59802	1.19594	3.09104	1.09861	2.83321	-0.0838821	3.98898	-1.45051	3.66356	3.21888	2.56495	3.68888	3.21888	2.94444	2.89037	2.94444	2.70805	0.693147	-1.66572	3.95124	2.94444
AAAAACCTGCATGTTTGTGGTCCT-1	MCF7 2D	8	2.49638	2.25579	2.58346	1.82497	1.55685	0.806371	0.832026	0.523787	0.295717	0.295717	0.295717	0.295717	0.295717	0.295717	0.762625	1.8169	2.30124	1.04757	1.82619	1.67972	0.433218	0.828105	0.859423	0.959752	1.05006	1.04486	1.23076	1.48169	4.07754	2.07944	4.00733	0.00312924	4.00733	0.405792	4.12713	3.8712	3.78419	4.2485	3.98898	4.00733	4.02535	4.00733	4.09434	4.02535	0.0390325	4.12713	4.02535
AAAAACCTGGTGACATCTACGCAA-1	MCF7 2D	5	2.08946	1.85651	2.23514	1.01211	0.841237	1.52836	1.30149	1.55024	0.880118	0.715282	0.94576	0.341276	0.430643	0.897874	0.682553	1.28704	1.86963	0.796784	1.31076	1.38008	0.341276	0.840849	0.474722	1.14037	0.994972	1.07375	1.77635	1.22426	3.04452	1.09861	3.04452	-0.102231	3.78419	-0.575037	3.04452	3.09104	1.60944	3.29584	2.70805	2.70805	3.09104	2.70805	2.48491	1.94591	-0.412953	3.95124	2.94444
AAAAACGAACGCTGTACTCTGCTC-1	MCF7 2D	5	2.09923	1.92658	2.26613	0.99254	0.923734	1.56876	1.39429	1.65315	0.739391	0.710002	0.766221	0.338757	0.427464	0.766221	0.710002	1.42611	1.91193	0.677514	1.3144	1.35503	0.338757	0.683992	0.826988	1.27315	0.466897	1.40069	1.60824	1.27315	3.13549	0	3.29584	-0.102231	3.98898	-1.04504	3.78419	3.4012	2.56495	3.68888	2.89037	3.21888	3.29584	3.21888	3.04452	2.07944	-1.36033	3.95124	3.2581
AAAAACTCAACACTCGACCAGAGA-1	MCF7 2D	5	2.19946	1.93247	2.35089	0.931112	0.7917	1.50235	1.30885	1.59021	0.953302	0.669064	0.881909	0.377737	0.377737	0.553375	0.553375	1.38404	1.99805	0.616062	1.38404	1.37785	0.377737	0.49215	0.49215	1.0315	1.18223	1.31903	1.57972	1.18223	2.30259	1.60944	3.04452	-0.120923	3.7612	-1.11403	3.49651	2.19722	2.56495	3.3673	2.94444	3.13549	3.04452	3.13549	1.94591	0.693147	-1.00894	3.97029	2.83321
AAAAACTATGTACCTGGATTACGC-1	MCF7 2D	4	2.09427	1.89533	2.11665	1.302	0.975034	1.73402	1.49736	1.61941	1.30843	0.459063	0.363799	0.363799	0.363799	0.363799	0.532956	1.35582	1.83104	0.727598	1.28193	1.36668	0.532956	1.34978	0.578135	0.578135	0.578135	1.21172	1.57648	1.54949	2.77259	0.693147	2.19722	-0.15939	3.71357	-1.80718	3.17805	3.09104	1.94591	2.19722	2.07944	2.48491	2.30259	2.48491	1.79176	2.3979	-2.22533	3.55535	1.79176
AAAAACTATGCCTTCTGTAGCAAG-1	MCF7 2D	5	1.95111	1.90135	1.8962	1.3711	0.282722	1.50156	1.46784	1.72629	1.1463	0.356755	1.47209	0.282722	0.282722	0.282722	0.50077	1.51689	1.83116	1.08587	1.79243	1.65507	0.282722	0.68738	0.904224	1.10319	1.00699	1.20448	1.50798	1.24207	4.07754	3.89182	4.23411	0.397421	4.15888	0.235893	3.91202	3.98898	3.97029	4.20469	4.02535	3.98898	4.27667	3.98898	3.73767	4.06044	0.523541	4.34381	3.98898
AAAAACTATCCTCAGCAGAGCACC-1	MCF7 2D	4	2.05879	1.89246	2.14162	1.16985	0.996959	1.68274	1.44341	1.49701	1.28608	0.650535	0.325267	0.325267	0.325267	0.325267	0.615663	1.4074	1.86165	0.781349	1.27828	1.4074	0.576128	0.921896	0.460948	1.13622	0.581651	1.18874	1.56822	1.68137	2.48491	1.38629	3.21888	-0.0838821	3.97029	-0.197743	3.82864	3.55535	2.56495	3.17805	2.70805	3.73767	3.21888	3.73767	2.19722	2.19722	-0.0143135	3.93183	2.07944
AAAAACTTCACCTTGAATCAGGAG-1	MCF7 2D	4	2.05534	1.90809	2.11557	1.08546	1.0925	1.65526	1.46263	1.53674	1.33414	0.749722	0.405207	0.321119	0.321119	0.321119	0.56878	1.34607	1.81297	0.700893	1.32798	1.37919	0.810414	0.923254	1.02845	0.645327	0.833782	0.881008	1.58431	1.45854	3.04452	2.3979	3.61092	-0.139972	3.97029	-0.385795	3.58352	3.43399	2.77259	3.09104	2.56495	3.61092	3.61092	3.61092	2.30259	2.70805	-0.227235	3.97029	2.19722
AAAAACTAGTCGCATCCAATGCCT-1	MCF7 2D	10	1.97485	1.94779	2.00357	1.33563	1.20223	1.44141	1.38796	1.52995	1.34042	1.27225	0.288067	0.288067	0.288067	0.288067	0.288067	1.39447	2.0455	0.691988	1.37857	1.37444	0.798305	0.884518	0.848963	0.974426	0.834009	1.0724	1.39509	1.28589	3.80666	2.30259	2.89037	-0.102231	3.82864	-0.757359	3.61092	3.89182	1.94591	3.66356	2.83321	3.80666	2.99573	3.80666	2.56495	3.21888	-0.372947	3.93183	3.43399
AAAAACTTCCAATTCCTTCGTGCA-1	MCF7 2D	6	2.13956	1.9741	2.1329	1.16243	0.979465	1.89899	1.64685	1.85938	0.995418	0.359195	0.359195	0.359195	0.359195	0.359195	0.359195	1.16243	1.88902	0.71839	1.49907	1.63164	0.359195	1.13383	0.658168	0.658168	1.07922	0.89854	1.47666	1.36268	1.94591	0.693147	2.63906	-0.179192	3.29584	-0.862719	3.55535	3.66356	1.09861	3.13549	1.38629	3.17805	2.70805	3.21888	2.48491	1.79176	-0.808265	3.91202	1.94591
AAAAACTAGGATGCCACAGAAGAG-1	MCF7 2D	10	2.0939	2.3117	1.72304	1.4375	0.89597	1.74162	1.48772	1.56006	1.32815	0.843636	0.372983	0.372983	0.372983	0.372983	0.546411	1.11895	1.88787	0.781737	1.27694	1.23497	0.372983	0.879463	0.857856	0.868876	0.981899	1.15063	1.30972	1.28081	2.89037	1.79176	3.2581	-0.179192	3.7612	-1.11403	2.07944	3.3322	2.99573	2.89037	3.21888	2.63906	3.2581	2.63906	1.79176	3.04452	-1.00894	4.04305	2.30259
AAAAACTAGGAGGATGGACAGATT-1	MCF7 2D	4	2.06845	1.93225	2.05469	1.16623	0.724889	1.77999	1.40429	1.76795	1.26604	0.244429	0.308435	0.244429	0.358081	0.244429	0.358081	1.52027	2.0708	1.12353	1.60001	1.57126	0.969318	0.871263	0.916441	1.01976	0.976432	1.04323	1.23482	1.27264	4.04305	3.52636	4.17439	0.386121	4.14313	0.577642	4.04305	4.00733	3.98898	4.21951	4.17439	4.00733	4.23411	4.02535	4.11087	4.09434	0.801173	4.21951	4.15888
AAAAACTAGCGAGAATGCACGATG-1	MCF7 2D	13	2.45787	2.40472	1.77134	0.437475	1.06262	0.565429	1.45951	1.68589	1.46866	0.346691	0.346691	0.346691	0.346691	0.346691	0.437475	1.27587	2.1748	1.01579	1.73861	1.48334	1.09369	1.01016	1.16941	1.18721	0.832633	0.763518	1.12038	1.12487	3.98898	1.09861	3.95124	-0.0307723	3.95124	0.198153	3.93183	3.93183	3.95124	4.04305	3.04452	3.93183	3.98898	3.93183	2.19722	3.78419	0.339618	3.93183	3.58352
AAAAACTAGCGAGAAGATTGGAAG-1	MCF7 2D	10	2.16973	2.24654	2.04974	1.15374	1.03408	1.56303	1.31943	1.48279	1.00504	0.702078	0.630638	0.430477	0.430477	0.430477	0.430477	1.11016	2.0124	0.543202	1.26128	1.21119	0.630638	0.981795	1.05263	1.1341	0.773432	1.05736	1.36984	1.1197	2.70805	1.38629	3.04452	-0.139972	3.43399	-1.26818	2.89037	2.83321	2.94444	2.56495	2.83321	1.79176	3.04452	1.79176	2.3979	2.63906	-1.16928	3.71357	2.70805
AAAAACTTCCTGCTAAATGCAGCG-1	MCF7 2D	4	2.01798	1.88045	2.06347	1.08364	1.04576	1.6632	1.54038	1.58174	1.32438	0.805784	0.515018	0.290766	0.290766	0.290766	0.749858	1.37587	1.82019	0.581533	1.34652	1.36083	0.657672	0.570587	0.570587	1.16613	0.80092	1.341	1.3999	1.69869	3.7612	2.30259	3.58352	-0.0658636	3.93183	0.217201	3.95124	3.95124	2.48491	3.89182	3.13549	3.98898	3.68888	3.98898	2.63906	3.3673	0.358666	3.98898	2.70805
AAAAACTAGACCATGTATTACTCG-1	MCF7 2D	4	1.96712	1.8324	2.09608	1.06718	1.01795	1.61021	1.47483	1.75034	1.11599	0.690015	1.14778	0.257454	0.257454	0.257454	0.41989	1.31109	1.88813	0.804738	1.36111	1.29486	1.09063	0.891851	0.562695	0.844043	1.09919	1.15	1.60381	1.19514	3.97029	3.21888	3.89182	0.0676678	4.23411	0.235893	3.95124	4.00733	3.98898	3.89182	4.06044	3.97029	4.00733	4.02535	4.00733	4.02535	0.349187	4.17439	3.98898
AAAAACTACGTTACCTACCGCGTT-1	MCF7 2D	6	2.04445	1.84917	2.0579	1.23846	0.846899	1.98517	1.72981	1.83916	1.01668	0.481091	0.328395	0.328395	0.328395	0.328395	0.328395	1.45729	1.98203	0.716775	1.39115	1.66562	0.414389	0.737657	1.02453	1.16494	0.917232	1.13708	1.41903	1.16113	3.21888	0.693147	3.61092	-0.0838821	3.52636	-0.919878	3.85015	2.48491	2.94444	3.17805	2.30259	3.3322	3.61092	3.3322	2.89037	2.99573	-1.36033	3.97029	2.77259
AAAAACTTCCTGCTACGTACATCT-1	MCF7 2D	5	1.95992	1.85711	2.18149	0.94343	0.852606	1.52836	1.4714	1.5538	1.10227	0.719541	0.94343	0.318119	0.318119	0.932073	0.719541	1.29648	1.98721	0.636239	1.34762	1.42253	0.318119	0.886096	0.862885	1.06027	0.945106	1.06394	1.36647	1.1521	2.89037	1.09861	2.63906	-0.120923	3.97029	-0.919878	3.63759	3.09104	3.21888	3.55535	3.58352	2.63906	2.63906	2.63906	2.30259	2.07944	-0.693855	4.00733	3.2581
AAAAACTACGACCATCATACAACC-1	MCF7 2D	5	2.12685	1.9535	2.30237	0.950042	0.827597	1.55005	1.39306	1.59445	0.827597	0.578123	0.742944	0.354474	0.354474	0.997344	0.62786	1.32107	2.00259	0.670945	1.36616	1.33165	0.354474	0.521308	0.781963	0.901715	1.12653	1.33697	1.56393	1.16237	2.56495	1.09861	2.56495	-0.15939	3.80666	-2.14365	2.99573	2.48491	2.63906	2.83321	3.09104	2.48491	2.56495	2.48491	2.77259	1.38629	-2.35886	3.73767	2.07944
AAAAACTAAGCACTATGGTGCCTG-1	MCF7 2D	4	2.13346	1.91812	2.18651	1.17054	1.05977	1.71872	1.57345	1.58434	1.30716	0.456417	0.361702	0.361702	0.361702	0.361702	0.640662	1.44272	1.96087	0.529883	1.31331	1.19762	0.456417	0.832202	0.832202	0.903799	0.510262	0.903799	1.54768	1.63786	2.30259	0	2.3979	-0.139972	3.80666	-0.862719	3.2581	2.89037	0.693147	2.63906	2.07944	3.04452	2.48491	3.04452	1.09861	2.19722	-0.749425	3.13549	2.30259
AAAAACGTTGATGCAGCGAGCAAG-1	MCF7 2D	13	2.41346	2.3166	2.42414	0.349694	0.349694	1.67182	0.661896	1.18972	1.78201	0.441264	0.441264	0.349694	0.441264	0.349694	0.763262	1.37849	2.13483	1.14065	1.88826	1.41412	0.349694	0.749739	0.64579	0.511777	1.11703	1.19485	1.15757	2.11146	3.98898	3.7612	3.95124	-0.0136779	3.95124	0.235893	3.91202	4.12713	3.97029	3.93183	3.97029	3.97029	3.97029	3.97029	2.99573	4.07754	-0.210428	4.09434	4.04305
AAAAACTTCGTGATGCTGGACACT-1	MCF7 2D	5	1.96439	1.87767	2.20912	1.02265	0.923773	1.52053	1.40523	1.55305	0.951989	0.731614	0.892355	0.304564	0.304564	0.892355	0.768633	1.3318	1.98859	0.68888	1.38722	1.37388	0.304564	0.786202	0.88286	1.00513	0.957195	1.0989	1.3943	1.17421	3.09104	0.693147	3.55535	-0.179192	4.06044	-0.351894	3.95124	3.61092	2.56495	3.73767	3.52636	3.29584	3.55535	3.29584	2.83321	2.07944	-0.808265	3.93183	3.3673
AAAAACGTGTCTGGAGAGCCGTTA-1	MCF7 2D	10	2.09573	2.00719	2.04331	1.38468	1.21441	1.48754	1.35631	1.55195	1.29562	1.12944	0.314032	0.314032	0.314032	0.396264	0.314032	1.3357	1.90752	0.594396	1.40635	1.23413	0.733176	0.868619	0.483671	0.884868	0.967342	1.06846	1.56226	1.37169	3.43399	2.56495	2.63906	-0.262574	3.97029	-0.319104	3.46574	3.66356	2.07944	3.55535	2.3979	3.93183	2.63906	3.93183	2.3979	2.48491	-0.161638	3.97029	2.07944
AAAAACGTGTCGAGCTCAGTGTTC-1	MCF7 2D	4	2.15314	1.9753	2.21506	1.03625	0.859555	1.70439	1.41628	1.60654	1.27602	0.67311	0.380021	0.380021	0.380021	0.380021	0.859555	1.39241	1.90153	0.380021	1.2198	1.33181	0.479533	0.856709	0.769534	0.994261	0.856709	1.05058	1.53907	1.40785	2.19722	1.09861	2.70805	-0.139972	3.63759	-1.04504	3.49651	2.48491	1.60944	2.30259	2.07944	3.21888	2.70805	3.21888	2.30259	2.07944	-0.870786	3.09104	1.79176
AAAAACTCACTCGCTCATCTCACG-1	MCF7 2D	5	2.17452	1.89914	2.3263	0.899462	0.846923	1.4431	1.35318	1.57964	0.899462	0.663219	0.846923	0.374437	0.374437	0.817267	0.472486	1.24864	1.98059	0.70873	1.37798	1.46694	0.374437	0.888631	0.544861	1.14198	0.544861	1.59642	1.59642	1.14198	2.07944	0.693147	2.30259	-0.179192	3.95124	-2.14365	3.3322	2.70805	2.56495	3.13549	2.70805	2.07944	2.30259	2.07944	2.07944	1.09861	-2.35886	3.29584	2.63906
AAAAACTTGGACTTCTGGAAGATT-1	MCF7 2D	4	1.95822	1.84925	1.89567	1.31897	0.925957	1.70662	1.6024	1.7076	1.44901	0.870853	0.3503	0.214786	0.314655	0.214786	0.529441	1.49209	1.79595	1.01307	1.50501	1.22416	0.987279	0.847428	0.875832	0.978397	1.0488	1.04918	1.15596	1.43383	4.12713	3.97029	4.36945	0.419644	4.23411	0.254242	4.15888	3.97029	4.07754	4.39445	3.95124	4.20469	4.41884	4.20469	4.11087	4.00733	0.629701	4.29046	4.14313
AAAAACTCAGACAAGGATTGGAAG-1	MCF7 2D	5	2.12856	1.95144	2.27693	0.956832	0.794554	1.58911	1.3304	1.64117	1.02402	0.417379	0.870219	0.330765	0.417379	0.834757	0.626068	1.32306	1.9482	0.721946	1.42858	1.40404	0.330765	0.781665	0.819147	1.15907	0.819147	1.20998	1.54531	1.02825	3.21888	1.79176	3.21888	-0.15939	4.00733	-0.662049	3.80666	2.94444	2.56495	3.82864	3.46574	3.04452	3.3322	3.04452	3.17805	2.19722	-0.543573	3.98898	3.21888
AAAAACTCCAGCTATCCTTGTTGC-1	MCF7 2D	4	2.0473	1.91012	2.13373	1.22618	1.03583	1.67148	1.44304	1.56643	1.30498	0.676358	0.322705	0.322705	0.322705	0.322705	0.814417	1.39377	1.83415	0.610812	1.24795	1.41826	0.472754	0.436578	1.04874	0.952902	0.550901	1.22835	1.30974	1.64644	2.63906	1.79176	2.94444	-0.241068	3.93183	-0.808652	3.49651	3.13549	2.63906	2.89037	2.94444	3.4012	2.94444	3.4012	2.56495	2.94444	-1.0859	3.97029	2.48491
AAAAACTGATACCGTCAATGCATT-1	MCF7 2D	5	2.03694	1.96381	2.24057	1.02285	0.838606	1.47277	1.41912	1.60264	0.951946	0.618347	0.935646	0.349103	0.349103	0.815057	0.440519	1.36769	2.06302	0.789622	1.31655	1.31147	0.349103	0.843083	0.71028	1.00731	0.941852	1.16846	1.41892	1.16019	2.99573	0	2.63906	-0.139972	3.93183	-1.04504	3.73767	2.99573	2.3979	3.61092	2.89037	2.77259	2.77259	2.89037	1.94591	1.60944	-1.36033	3.66356	1.94591
AAAAACTGCAACTCTCAGCCGCAA-1	MCF7 2D	6	2.19137	2.1464	2.20341	1.39248	1.19603	1.5914	1.32216	1.74816	0.323604	0.323604	1.08658	0.323604	0.323604	0.323604	0.323604	1.53928	1.99201	0.797675	1.57362	1.1857	0.474071	0.924277	0.941566	1.01627	0.865975	0.957969	1.29288	1.29844	3.46574	0	2.94444	-0.220014	3.93183	-1.45051	3.7612	3.09104	3.2581	3.09104	2.70805	3.21888	3.04452	3.21888	1.79176	2.70805	-1.90688	3.68888	1.79176
AAAAACTGAGATCATTAGGATGCC-1	MCF7 2D	4	2.07846	1.96664	2.11791	1.17741	1.04706	1.69023	1.54493	1.56531	1.33537	0.564259	0.318566	0.318566	0.401986	0.318566	0.667684	1.35769	1.84158	0.519559	1.32049	1.36301	0.743762	0.557487	0.441798	0.83623	1.16234	1.13935	1.56506	1.85593	3.3322	2.19722	3.3673	-0.120923	3.78419	-0.662049	3.82864	3.09104	1.38629	3.29584	3.13549	3.52636	3.3673	3.52636	1.60944	2.94444	-0.543573	3.97029	2.63906
AAAAACTGCATACATTTCCGCCAG-1	MCF7 2D	8	2.8227	2.1028	2.21893	0.402482	1.0589	0.507876	0.507876	0.402482	0.402482	1.1643	0.402482	0.402482	0.402482	0.402482	0.507876	1.65658	2.59779	1.32288	1.98095	1.95894	0.761814	1.06252	0.708348	0.561352	0.708348	1.06252	1.83105	1.5045	4.00733	1.94591	3.95124	-0.0838821	3.89182	-0.0895295	4.00733	3.80666	3.8712	4.00733	3.80666	3.97029	3.98898	3.97029	3.29584	3.98898	0.0896762	4.11087	3.46574
AAAAACTGAGAGGACAGTGTCTCT-1	MCF7 2D	6	2.22111	2.00031	2.37156	1.28952	0.768162	1.78746	1.81301	1.6527	0.351939	0.351939	0.351939	0.351939	0.351939	0.351939	0.351939	1.42694	2.28051	0.796036	1.59429	1.4232	0.351939	1.01992	0.944412	1.0926	0.857435	1.03089	1.20927	1.07578	3.82864	1.38629	3.52636	-0.0838821	4.09434	-0.662049	3.8712	3.93183	3.13549	3.85015	1.60944	3.93183	3.52636	3.93183	3.2581	1.60944	-0.543573	3.98898	2.30259
AAAAACTGACGATGATGCAGTCGG-1	MCF7 2D	9	2.1582	2.54255	2.17372	1.27128	0.445429	0.652541	0.652541	0.652541	1.93768	0.445429	0.445429	0.445429	0.445429	0.445429	0.562068	1.30508	2.42514	1.35103	1.12414	1.84635	0.445429	0.806003	0.974507	1.20086	0.550183	0.550183	1.95913	1.15313	3.61092	1.38629	3.95124	-0.102231	3.8712	-0.919878	3.93183	3.93183	3.52636	3.97029	2.63906	3.80666	3.97029	3.80666	2.07944	3.95124	-1.47156	3.89182	2.63906
AAAAACTGACCTATGATCTTACAG-1	MCF7 2D	4	2.06081	1.89243	2.09704	1.15147	1.07931	1.66684	1.45671	1.52006	1.29206	0.690594	0.345297	0.345297	0.345297	0.345297	0.781013	1.32155	1.79167	0.690594	1.31202	1.34417	0.653574	1.05158	1.14762	1.18926	0.770267	0.770267	1.68769	0.857525	2.63906	0.693147	2.3979	-0.15939	3.95124	-0.980502	3.82864	2.70805	2.19722	2.83321	2.63906	3.21888	2.3979	3.21888	0.693147	2.30259	-0.693855	3.61092	2.30259
AAAAACTGACCTATGACACCACAT-1	MCF7 2D	10	2.1768	2.09295	1.96153	1.60354	1.00715	1.51797	1.29922	1.49058	1.24391	1.19309	0.414635	0.328591	0.328591	0.974484	0.328591	1.38331	1.90572	0.809967	1.2246	0.743226	0.328591	0.831381	0.830399	0.953693	1.18703	1.06208	1.21112	1.29041	3.43399	1.79176	3.97029	-0.15939	3.95124	-0.575037	3.58352	2.77259	2.63906	3.49651	2.19722	2.07944	4.02535	2.07944	2.19722	3.82864	-0.454625	3.91202	0.693147
AAAAACTGCCATCTCTGCTTACGG-1	MCF7 2D	4	2.15085	1.95708	2.12716	1.2017	1.15794	1.69463	1.46671	1.84624	1.37167	0.460753	0.328247	0.26013	0.328247	0.26013	0.520259	1.26833	2.01727	0.988412	1.29869	1.18956	0.26013	0.571441	1.12465	1.19205	0.792505	1.17648	1.35037	1.44212	4.02535	3.73767	4.09434	0.113477	4.38203	0.421296	4.04305	3.97029	3.98898	4.44265	4.14313	4.07754	4.11087	4.07754	4.06044	4.18966	0.539414	4.30406	4.00733
AAAAACTCTGGAGGAAGTAATGGT-1	MCF7 2D	5	1.95987	1.87959	2.167	1.02235	0.993301	1.53546	1.45498	1.553	0.898227	0.696952	0.938937	0.290134	0.290134	0.816318	0.791147	1.38983	2.00213	0.732217	1.42561	1.422	0.290134	0.90558	0.839122	0.999456	0.908147	1.10304	1.38904	1.13939	3.43399	1.09861	3.78419	-0.241068	3.98898	-0.617597	3.93183	3.97029	2.70805	4.02535	3.3673	3.66356	3.80666	3.66356	3.2581	2.77259	-0.476131	4.04305	3.85015
AAAAACTCTGCGCTGGAGACATTG-1	MCF7 2D	4	2.12064	1.9129	2.23767	1.13415	0.944755	1.69443	1.58512	1.56436	1.31109	0.536678	0.36634	0.36634	0.36634	0.36634	0.880012	1.39198	1.85296	0.36634	1.29088	1.41669	0.46227	0.542611	0.542611	1.33752	0.79491	0.88496	1.62783	1.72694	2.19722	1.60944	2.70805	-0.284553	3.93183	-0.351894	3.43399	2.89037	1.94591	2.19722	2.3979	3.09104	2.70805	3.09104	2.07944	1.60944	-0.641211	3.82864	2.83321
AAAAACTCGTAGGAACATAGGTGT-1	MCF7 2D	6	2.08492	1.85834	2.04591	1.34247	0.914775	1.95913	1.7127	1.8618	0.941518	0.376607	0.298454	0.298454	0.298454	0.298454	0.437227	1.3736	1.92248	0.769684	1.53174	1.66564	0.376607	0.895486	1.04594	1.04369	0.938975	0.920234	1.3197	1.19388	3.21888	0.693147	3.78419	-0.241068	4.00733	0.178735	3.7612	3.63759	2.07944	3.98898	2.77259	3.97029	3.78419	3.97029	2.94444	3.21888	0.310348	3.98898	4.00733
AAAAACTCGCTGTAAGCAGGAGAA-1	MCF7 2D	5	2.11793	1.89208	2.26938	1.01482	0.874118	1.51457	1.39691	1.6509	0.853771	0.755988	0.83202	0.346361	0.346361	0.988532	0.50741	1.22698	1.91466	0.692722	1.41514	1.31118	0.346361	0.848093	0.535087	0.990029	0.959134	1.3496	1.70092	1.19309	3.21888	1.38629	2.70805	-0.102231	3.85015	-0.617597	3.55535	3.13549	2.56495	3.63759	3.3673	2.83321	2.77259	2.83321	2.48491	1.09861	-0.49811	3.93183	2.89037
AAAAACTGCCGCTACTCAGTAAGC-1	MCF7 2D	4	2.08702	1.93734	2.18296	1.17781	0.970141	1.70589	1.52001	1.58168	1.31451	0.428928	0.339917	0.339917	0.339917	0.339917	0.712434	1.39907	1.83711	0.602077	1.28191	1.38532	0.602077	0.944402	0.869589	1.16376	0.533186	0.672806	1.45391	1.58124	1.60944	1.38629	2.89037	-0.15939	3.93183	-0.919878	3.3322	3.21888	1.60944	2.77259	2.70805	2.83321	2.89037	2.83321	2.3979	2.3979	-0.839037	3.95124	2.63906
AAAAACTCGCATTCGCTCCGCATT-1	MCF7 2D	4	1.88935	1.79358	1.97203	1.20888	1.1678	1.66204	1.52751	1.49395	1.2991	0.785481	0.41721	0.235547	0.235547	0.235547	0.825486	1.44771	1.85049	0.834421	1.33584	1.39868	0.847161	0.866904	0.773923	1.0125	0.869362	1.06522	1.32094	1.37679	3.89182	3.52636	3.95124	0.00312924	4.04305	0.28996	4.00733	4.02535	3.95124	3.85015	3.93183	4.00733	3.95124	4.00733	3.98898	4.00733	-0.10008	3.95124	3.98898
AAAAACTGTCGTACACCTGCTCCA-1	MCF7 2D	4	2.04726	1.84793	2.0972	1.15557	1.12887	1.66195	1.43185	1.51756	1.28772	0.769833	0.416076	0.329733	0.329733	0.329733	0.769833	1.37916	1.78365	0.624115	1.30373	1.40248	0.584037	0.517802	0.653394	1.13019	0.758567	1.13019	1.60307	1.689	2.99573	0.693147	3.29584	-0.139972	3.95124	-0.919878	3.4012	3.29584	2.83321	2.99573	2.94444	3.58352	3.29584	3.58352	1.94591	2.89037	-0.749425	3.89182	1.60944
AAAAACTCGCAAGCAGTAGGACGC-1	MCF7 2D	6	1.91278	2.09148	2.04081	1.37598	1.31576	1.89764	1.33526	1.87471	0.300897	0.656755	0.973768	0.300897	0.300897	0.300897	0.300897	1.58996	2.00081	0.912651	1.37235	1.33941	0.300897	0.676262	0.832106	0.864773	1.01788	1.05247	1.56762	1.34358	2.89037	0	3.98898	-0.120923	3.91202	-1.04504	3.21888	3.49651	2.77259	4.02535	3.3322	3.93183	3.98898	3.93183	1.38629	3.29584	-0.808265	3.95124	3.68888
AAAAACTCCTGTGGACGACCTGTA-1	MCF7 2D	5	2.11177	1.90265	2.30687	0.816138	0.983913	1.54974	1.304	1.59359	0.816138	0.639111	0.949309	0.360826	0.360826	0.910624	0.721653	1.25025	1.92209	0.528601	1.37604	1.43091	0.360826	0.504546	0.504546	1.21201	1.00909	1.05748	1.83197	1.37581	2.07944	0.693147	2.48491	-0.120923	3.7612	-1.80718	3.13549	2.19722	2.56495	2.94444	2.70805	2.89037	2.56495	2.89037	2.77259	1.60944	-1.73982	3.89182	2.3979
AAAAACTTACGCTCGGACATATGT-1	MCF7 2D	4	1.94668	1.88321	2.08221	1.1156	1.05993	1.69673	1.57028	1.47881	1.35048	0.724056	0.320115	0.320115	0.320115	0.320115	0.724056	1.44608	1.94337	0.807882	1.24614	1.34476	0.698703	0.944903	0.756607	1.05033	0.844159	1.16411	1.37729	1.54763	2.70805	0	3.09104	-0.15939	4.04305	-0.457254	3.61092	3.29584	1.60944	2.63906	1.60944	3.3322	3.09104	3.3322	1.79176	2.3979	-0.29744	3.78419	3.49651
AAAAACTTAGTCGGAGCAGCTCTT-1	MCF7 2D	5	2.0011	2.03357	2.04002	0.429125	1.10055	1.83135	1.62583	1.77071	0.340074	0.877017	0.340074	0.340074	0.340074	1.13405	0.498199	1.42241	1.98881	0.498199	1.40306	1.51612	0.769199	0.892169	0.773916	1.0254	0.812359	1.20511	1.28607	1.39655	3.2581	0	3.71357	-0.15939	3.93183	-2.14365	3.71357	2.99573	1.60944	3.95124	3.82864	3.71357	3.85015	3.71357	2.56495	3.58352	-2.00219	4.07754	3.21888
AAAAACTCCGTATACGTAGTTGGT-1	MCF7 2D	5	1.93402	1.85068	2.12083	1.07934	1.09941	1.5187	1.45169	1.53457	0.981522	0.679095	1.01864	0.269085	0.269085	0.915473	0.7457	1.34136	1.94939	0.788404	1.4226	1.41589	0.269085	0.907185	0.832633	1.03786	0.955503	1.08128	1.32519	1.12011	3.73767	1.94591	3.8712	0.00312924	4.04305	0.138729	3.82864	3.95124	3.46574	3.98898	3.89182	4.00733	3.8712	4.00733	3.63759	2.83321	0.310348	4.00733	3.98898
AAAAACTCCAGCAGCTATCCTCAG-1	MCF7 2D	4	2.07195	2.03918	2.16804	1.02212	1.49702	1.61729	1.85367	0.466497	1.56986	0.318434	0.401819	0.318434	0.318434	0.318434	0.466497	1.48862	2.02156	0.944362	1.75692	1.43026	0.318434	0.799058	0.799058	1.0218	0.381248	1.30524	1.70736	1.60499	3.82864	3.13549	3.98898	0.00312924	3.91202	0.235893	3.82864	3.89182	3.8712	0	3.7612	3.93183	4.00733	3.93183	3.61092	3.29584	0.386575	4.15888	3.95124
AAAAACAACAGCAGTTAGTGCACT-1	MCF7 2D	5	1.97814	1.86307	2.22418	0.952657	0.765846	1.55636	1.25669	1.5118	1.01577	0.552219	0.979474	0.338592	0.338592	0.85451	0.709655	1.33876	2.02341	0.73903	1.36922	1.44303	0.338592	0.852705	0.881284	1.03411	0.937874	1.16579	1.42438	1.19457	2.30259	1.09861	2.70805	-0.139972	3.98898	-1.80718	3.46574	2.48491	1.94591	3.46574	2.30259	2.77259	2.83321	2.77259	2.3979	2.19722	-1.90688	3.98898	2.70805
AAAAACTTGGAGAACAGACCAGCT-1	MCF7 2D	4	2.23275	2.10154	2.13481	1.17896	1.18283	1.65292	1.6039	1.91136	1.31473	0.383417	0.303851	0.303851	0.303851	0.303851	0.383417	1.43316	2.09707	0.911553	1.15454	1.28453	0.303851	1.00822	1.06692	1.16557	0.94508	0.958917	1.05421	1.08779	3.04452	0	3.95124	-0.048164	3.95124	-0.662049	3.91202	3.89182	2.30259	3.95124	3.55535	3.21888	3.95124	3.21888	1.94591	3.3322	-0.520583	3.3673	2.30259
AAAAACGTGAACCACATGCGCTAC-1	MCF7 2D	10	2.27469	2.27263	2.13445	1.25596	0.982178	1.58404	1.29865	1.29865	1.02283	0.764283	0.59133	0.468618	0.468618	0.468618	0.468618	0.830036	2.17014	0.468618	1.35561	0.886995	0.468618	1.05598	1.06513	1.16039	0.737931	1.02272	1.31702	1.01913	1.94591	2.07944	2.48491	-0.120923	3.49651	-1.3552	3.17805	2.70805	2.70805	2.63906	3.4012	3.09104	2.48491	3.09104	1.79176	2.30259	-1.21373	3.66356	2.56495
AAAAACGCCTGGAATATGAACTAG-1	MCF7 2D	10	2.18393	2.29127	2.04609	1.15169	0.813352	1.54549	1.30336	1.41237	1.00325	0.813352	0.629515	0.429711	0.429711	0.542235	0.429711	1.10818	2.09517	0.542235	1.27437	1.15169	0.542235	0.898306	0.951277	1.02172	0.923856	1.11146	1.37372	1.09319	2.19722	1.94591	2.99573	-0.15939	3.4012	-0.980502	2.63906	3.13549	2.19722	3.55535	2.99573	2.48491	2.99573	2.48491	1.38629	2.56495	-0.808265	3.85015	2.77259
AAAAACGCCATACAAACGGACCAT-1	MCF7 2D	8	2.64239	2.65128	2.31356	1.07167	1.27204	0.57921	0.459013	0.748618	0.459013	0.459013	0.459013	0.459013	0.57921	0.459013	0.459013	1.94844	2.29678	0.57921	1.62605	1.72437	0.459013	0.919	0.848118	1.02832	0.818426	1.08885	1.36252	1.26227	2.56495	1.09861	4.04305	-0.139972	3.95124	0.138729	3.3322	3.95124	3.17805	3.58352	2.48491	3.3673	4.09434	3.3673	2.63906	3.2581	-0.279421	3.97029	3.95124
AAAAACGCCACGAGTGTCTGAGCC-1	MCF7 2D	5	2.0518	1.8998	2.26093	0.966826	0.81375	1.48131	1.42	1.56299	0.953119	0.739388	0.92373	0.338756	0.427462	0.891242	0.641193	1.2726	1.93423	0.641193	1.42	1.32715	0.338756	0.710436	0.664815	1.12601	0.664815	1.31539	1.57674	1.32963	2.83321	1.60944	2.56495	-0.15939	3.98898	-1.26818	3.61092	2.56495	1.94591	3.82864	2.89037	3.21888	2.56495	3.21888	2.70805	1.60944	-1.00894	3.91202	2.63906
AAAAACGCACTGGATACCGAGACA-1	MCF7 2D	4	2.07405	1.88733	2.1189	1.2581	1.03671	1.67854	1.46767	1.58523	1.23957	0.713426	0.315416	0.315416	0.315416	0.315416	0.736407	1.35978	1.81368	0.813427	1.31636	1.42081	0.558678	0.951187	0.951187	1.00506	0.634125	1.05326	1.34686	1.32213	3.21888	2.48491	3.61092	-0.15939	3.78419	0.00810899	3.91202	3.55535	2.07944	2.94444	3.2581	3.97029	3.63759	3.97029	3.13549	2.56495	0.114068	3.95124	2.56495
AAAAACGCACGCATTCAGCTGGAG-1	MCF7 2D	4	2.13448	1.97319	2.22022	1.1604	0.917436	1.7189	1.42299	1.5884	1.32581	0.673354	0.355747	0.355747	0.355747	0.355747	0.580198	1.39807	1.82463	0.52116	1.24673	1.32581	0.673354	1.03846	0.495471	1.12069	0.725852	1.4141	1.08144	1.62851	2.30259	1.38629	2.89037	-0.120923	3.91202	-1.45051	3.4012	3.21888	0	2.56495	2.30259	3.17805	2.89037	3.17805	2.07944	2.3979	-1.36033	3.82864	2.30259
AAAAACGCAATGAGAGATTGGAAG-1	MCF7 2D	0	0.904574	0.748162	2.39286	0.5107	0.5107	0.5107	0.644432	0.644432	0.5107	0.5107	0.5107	0.5107	0.644432	0.5107	0.5107	2.09692	3.19937	1.88753	2.75766	2.41913	0.5107	0.397969	0.583014	1.00436	1.11972	1.2666	1.63405	1.59632	3.93183	2.77259	4.00733	-0.0838821	3.89182	0.198153	3.8712	4.00733	3.93183	4.09434	3.61092	4.07754	4.00733	4.07754	3.93183	3.95124	-0.412953	4.06044	3.8712
AAAAACGCAACCAACCGTTGATCC-1	MCF7 2D	1	2.77072	2.7744	2.15951	0.364671	0.460163	0.690245	0.534233	0.594752	0.534233	0.460163	0.364671	0.364671	0.364671	0.364671	0.364671	1.75031	2.88508	1.62329	2.16881	2.21804	0.364671	0.768545	0.835342	0.947336	0.970591	1.12867	1.17711	1.57638	4.14313	3.95124	4.17439	0.142891	4.06044	0.272261	3.91202	3.98898	4.20469	4.07754	3.98898	3.95124	4.21951	3.95124	4.02535	4.07754	0.448817	3.89182	4.00733
AAAAACGATTAGACAATGACACAA-1	MCF7 2D	5	2.08267	1.88133	2.21582	1.04276	0.886327	1.55275	1.43285	1.60176	0.909897	0.550061	1.01297	0.310551	0.310551	0.84682	0.677826	1.35798	1.94111	0.621101	1.44161	1.45996	0.310551	1.00813	0.817963	1.16725	0.516077	1.09613	1.69528	1.29019	3.09104	1.09861	2.83321	-0.102231	3.98898	-0.420887	3.97029	3.73767	3.04452	3.95124	3.49651	3.55535	2.83321	3.55535	3.3673	1.09861	-0.227235	4.00733	3.66356
AAAAACGATGCGGTTTCGTCATTC-1	MCF7 2D	4	2.08771	1.96769	2.16246	1.20489	0.914866	1.75517	1.53824	1.59224	1.35802	0.567131	0.347735	0.347735	0.347735	0.347735	0.567131	1.34019	1.89405	0.728819	1.29063	1.28522	0.615923	0.681747	0.540271	0.681747	1.02262	0.881145	1.6387	1.76229	2.56495	1.60944	2.48491	-0.139972	3.71357	-0.980502	3.3322	3.13549	2.07944	2.63906	2.3979	3.29584	2.70805	3.29584	2.48491	2.56495	-0.808265	3.7612	1.94591
AAAAACGATGCGACGGTGTTCCAG-1	MCF7 2D	4	2.05014	1.8825	2.13006	1.10999	1.00879	1.69572	1.54051	1.59779	1.38543	0.680373	0.311718	0.311718	0.311718	0.311718	0.705062	1.35839	1.78357	0.680373	1.28607	1.39805	0.590016	0.631163	0.500185	1.36392	0.500185	1.23294	1.40731	1.86411	2.94444	1.60944	3.4012	-0.102231	4.06044	-0.197743	3.93183	3.66356	2.30259	3.93183	2.30259	3.80666	3.4012	3.80666	2.30259	3.3322	-0.10008	4.04305	3.17805
AAAAACGATCGCGAACATGACGTT-1	MCF7 2D	0	1.08298	0.809228	2.10619	0.496176	0.496176	0.992352	0.626104	0.496176	0.496176	0.496176	0.496176	0.496176	0.496176	0.496176	0.496176	2.04222	3.43037	2.0471	2.41496	2.50968	0.496176	1.15496	0.938026	1.14922	0.835419	0.98452	1.05092	0.869093	3.95124	3.2581	4.02535	-0.0838821	3.98898	0.198153	3.93183	3.93183	3.66356	3.95124	3.17805	4.00733	4.02535	4.00733	0	3.63759	0.358666	4.02535	3.4012
AAAAACGATACTGTGACCACGGAT-1	MCF7 2D	8	2.64221	2.69269	2.32316	0.984386	1.42036	0.599022	0.650557	0.367289	0.463467	0.367289	0.367289	0.367289	0.538068	0.367289	0.6952	1.51892	2.6929	1.24152	1.79239	1.70499	0.367289	0.928052	0.813592	1.01992	1.02156	1.04991	1.34054	1.1409	3.73767	0	4.00733	-0.0658636	3.98898	0.0310985	3.43399	3.97029	3.04452	3.93183	4.15888	3.93183	4.07754	3.93183	4.27667	4.00733	-0.279421	4.02535	4.00733
AAAAACGAGTTAACTTTAGCGTCT-1	MCF7 2D	8	2.55709	2.49233	2.60419	1.21341	1.60432	0.678092	0.55296	0.339046	0.339046	0.339046	0.427828	0.339046	0.427828	0.339046	0.339046	1.81395	2.39773	0.939579	1.6914	1.66872	0.339046	0.866253	0.849965	0.972698	0.906577	1.04259	1.33716	1.38228	3.3322	2.3979	3.97029	-0.179192	3.95124	0.421296	3.8712	3.89182	3.46574	3.7612	3.58352	3.52636	3.97029	3.52636	3.52636	3.52636	0.465912	3.93183	3.55535
AAAAACGAGTCTTCGTACCTCACT-1	MCF7 2D	10	2.17326	2.20212	2.12815	1.39899	1.08261	1.5836	1.44819	1.4209	0.978648	0.647514	0.397022	0.397022	0.397022	0.397022	0.397022	1.24099	2.17853	0.703222	1.22914	1.21689	0.397022	1.00456	1.04746	1.09131	0.831372	1.00037	1.21364	1.05494	2.07944	1.09861	3.66356	-0.179192	3.91202	-0.617597	3.2581	3.21888	2.94444	3.09104	3.13549	2.94444	3.66356	2.94444	2.70805	3.4012	-0.454625	3.93183	2.83321
AAAAACGAGCAGGAACTCTGTCAA-1	MCF7 2D	5	2.08026	1.91305	2.26519	0.961621	0.727278	1.56753	1.25993	1.65729	0.94621	0.656797	0.87573	0.347	0.347	0.833554	0.810146	1.29843	1.92036	0.656797	1.41775	1.37608	0.347	1.02575	0.60962	0.90827	1.07316	1.07316	1.65023	1.13472	2.94444	1.09861	3.13549	-0.120923	3.95124	-1.18814	3.49651	3.13549	2.3979	3.66356	2.94444	2.70805	3.13549	2.70805	2.19722	1.94591	-1.00894	3.63759	3.4012
AAAAACGAGATTCCTAGGATTGAG-1	MCF7 2D	5	2.07642	1.87421	2.22489	1.04503	0.941811	1.55181	1.38754	1.64214	0.78208	0.616239	0.953909	0.325572	0.325572	0.821652	0.760119	1.26738	1.89769	0.856557	1.34953	1.3464	0.325572	1.11239	0.476456	0.777067	0.84392	1.37829	1.76097	1.17445	3.13549	0.693147	2.99573	-0.220014	3.93183	-0.862719	3.43399	2.89037	2.3979	3.98898	2.99573	2.63906	2.99573	2.63906	2.48491	1.94591	-0.749425	4.07754	2.83321
AAAAACGACGTCAATTATCACCTG-1	MCF7 2D	6	2.12534	1.93366	2.12928	1.23101	0.839484	1.91063	1.61501	1.85795	0.945991	0.453721	0.359565	0.359565	0.359565	0.453721	0.359565	1.1343	1.86018	0.636878	1.5169	1.5931	0.526754	0.904959	0.644706	1.11516	1.07083	0.967058	1.71554	1.07083	1.94591	1.09861	2.89037	-0.179192	3.43399	-1.04504	2.70805	2.48491	1.60944	2.77259	0.693147	2.94444	2.89037	2.94444	2.48491	1.94591	-1.59672	3.43399	2.30259
AAAAACGACGCTTGCATGCCTGTC-1	MCF7 2D	4	2.07126	1.91601	2.13348	1.13917	1.02492	1.69648	1.49843	1.57214	1.34656	0.675629	0.309544	0.309544	0.309544	0.309544	0.781203	1.3671	1.82146	0.648775	1.30035	1.30313	0.722698	0.869099	0.829331	1.09096	0.869099	0.996098	1.29614	1.52603	3.17805	2.48491	3.46574	-0.15939	3.8712	0.0755503	3.8712	3.91202	1.38629	3.4012	3.4012	3.93183	3.49651	3.93183	2.48491	2.63906	-0.29744	3.97029	3.3322
AAAAACGACCGGTAGTATGTATGC-1	MCF7 2D	8	2.50018	2.48229	2.54262	1.08953	1.60649	0.463585	0.538206	0.367382	0.463585	0.367382	0.367382	0.367382	0.367382	0.367382	0.650724	1.69717	2.27698	0.882516	1.68002	1.72135	0.367382	0.769254	0.851327	0.940992	0.81338	1.03953	1.44394	1.4669	3.3322	1.60944	3.52636	0.0359191	3.8712	-0.169572	3.95124	3.97029	1.09861	2.89037	3.2581	2.89037	3.52636	2.89037	2.77259	3.09104	-0.641211	3.98898	2.70805
AAAAACGAATCACATGAGTTATAG-1	MCF7 2D	6	2.27813	2.16026	2.23238	1.38276	1.16159	1.55759	1.17563	1.81612	0.339291	0.339291	1.23761	0.339291	0.339291	0.339291	0.339291	1.46808	1.95484	0.767428	1.56739	1.07985	0.428137	0.778337	0.921002	1.17773	0.921002	0.831748	1.46537	1.46537	3.43399	0	2.30259	-0.179192	3.95124	-1.80718	3.8712	2.94444	3.09104	3.2581	2.30259	2.70805	2.30259	2.70805	2.63906	2.48491	-2.10755	3.85015	2.3979
AAAAACGAACTGCAACCGAAGCGT-1	MCF7 2D	10	2.08532	2.05885	2.09781	1.35069	1.12356	1.47169	1.31833	1.49904	1.29314	1.18585	0.281687	0.281687	0.355449	0.281687	0.355449	1.38177	2.06175	0.637135	1.31833	1.25582	0.896512	0.838213	0.880363	0.998286	0.982191	1.06735	1.27833	1.215	3.49651	2.63906	3.95124	-0.15939	3.93183	-0.0154215	3.91202	4.00733	2.70805	3.89182	3.3673	4.02535	3.95124	4.02535	3.09104	3.09104	0.161135	3.97029	4.00733
AAAAACGCCTGGAATGTCAAGATC-1	MCF7 2D	3	2.21111	2.12257	2.31567	1.46944	1.56944	0.484157	1.45122	1.73739	1.49305	0.296859	0.296859	0.296859	0.296859	0.296859	0.52581	1.21289	2.10087	0.960701	1.6862	1.39404	0.296859	0.741884	0.641625	1.02446	0.724615	1.3045	1.49402	1.58946	3.98898	3.91202	3.89182	0.00312924	4.06044	0.235893	3.91202	3.95124	3.98898	4.06044	3.97029	3.98898	3.89182	3.98898	3.71357	4.00733	0.386575	4.12713	4.00733
AAAAACTTGGTAACTTTGCTCTGC-1	MCF7 2D	4	2.16228	1.93708	2.04728	1.09004	1.042	1.72471	1.54978	1.71189	1.38888	0.580018	0.355636	0.355636	0.355636	0.355636	0.448763	1.44194	1.88018	0.745379	1.52161	0.8543	0.673145	0.742044	0.965421	1.04997	0.872711	0.965421	1.28551	1.76487	3.61092	1.94591	3.46574	-0.102231	3.97029	-0.256584	3.8712	2.83321	3.49651	3.4012	2.48491	3.68888	3.52636	3.68888	3.2581	3.46574	-0.10008	3.91202	2.63906
AAAAACGCGAACTCGTGATCGGAA-1	MCF7 2D	4	2.0246	1.95956	1.78908	1.28203	1.17358	1.61596	1.72089	1.61812	1.33095	0.841001	0.972426	0.266591	0.3364	0.266591	0.472198	1.19032	1.59988	0.82534	1.4263	1.05408	0.901142	0.482422	0.482422	0.918375	1.07566	0.98594	1.53773	1.75283	4.15888	0	4.04305	-0.0307723	4.00733	0.138729	3.97029	3.80666	3.43399	4.00733	3.04452	3.98898	4.04305	3.98898	3.13549	4.09434	0.310348	3.93183	3.63759
AAAAACGCGAGTCTAAGTTATCGC-1	MCF7 2D	4	2.04387	1.90595	2.12066	1.26352	1.11184	1.70611	1.4886	1.56211	1.39962	0.600588	0.36159	0.286553	0.286553	0.286553	0.669021	1.43597	1.83525	0.625448	1.34714	1.42404	0.625448	0.851676	0.781498	0.851676	0.829978	1.07998	1.37018	1.51085	3.68888	2.48491	3.85015	-0.0307723	3.80666	0.158932	3.91202	3.91202	2.48491	4.02535	3.89182	3.98898	3.8712	4.02535	3.04452	3.09104	0.339618	3.98898	3.3322
AAAAACGTCTCTTCAACCGTCCTA-1	MCF7 2D	4	2.11474	1.86663	2.12185	1.13083	1.01732	1.78623	1.57038	1.74798	1.20128	0.55306	0.339107	0.339107	0.339107	0.339107	0.339107	1.24796	1.89519	0.55306	1.39236	1.48537	0.710735	0.939873	0.630831	1.1329	1.15409	0.973978	1.40459	1.33312	2.70805	0.693147	2.77259	-0.199395	3.82864	-0.662049	3.73767	3.21888	1.94591	2.94444	2.89037	3.3673	2.77259	3.3673	2.3979	2.70805	-1.21373	3.8712	2.07944
AAAAACGTCGTGTTAGAGTATCGC-1	MCF7 2D	6	2.15627	1.98653	2.10118	1.20902	0.575951	1.94541	1.74523	1.94084	1.05943	0.353143	0.353143	0.353143	0.353143	0.353143	0.353143	1.29393	1.89737	0.740153	1.48981	1.62118	0.353143	0.900362	0.973249	1.21656	0.808266	0.564953	1.39367	1.21656	2.63906	0	3.09104	-0.262574	3.73767	-0.919878	2.99573	3.17805	1.09861	2.07944	2.70805	2.63906	3.09104	2.63906	2.07944	1.60944	-0.808265	3.73767	1.79176
AAAAACGTCGTCGACCACATGTGC-1	MCF7 2D	4	2.14218	2.01859	2.26439	1.02277	0.931416	1.75006	1.48038	1.56344	1.31419	0.601919	0.369065	0.369065	0.369065	0.369065	0.601919	1.32085	1.85487	0.73813	1.29341	1.23923	0.54067	0.504788	0.894103	1.00958	0.504788	1.3018	1.56278	1.71738	2.77259	0	3.04452	-0.15939	3.85015	-0.919878	3.68888	3.09104	0	2.19722	2.19722	3.29584	3.04452	3.29584	1.38629	1.94591	-0.808265	3.80666	2.48491
AAAAACGTCCACAACTATGTATGC-1	MCF7 2D	5	2.09442	1.93617	2.24445	0.93427	0.921758	1.57332	1.45689	1.60498	0.999869	0.407537	0.895015	0.322965	0.322965	0.908691	0.57205	1.28077	1.99546	0.815073	1.40741	1.36815	0.322965	0.494507	0.941382	0.941382	0.741761	1.30683	1.67017	1.1622	2.83321	0.693147	2.63906	-0.139972	3.95124	-0.617597	3.73767	2.99573	2.19722	3.95124	3.4012	3.17805	2.63906	3.17805	2.89037	1.60944	-1.12672	3.95124	3.29584
AAAAACGTCAGCGTCTTCTCCACA-1	MCF7 2D	10	2.09567	2.24989	1.72865	1.29784	0.986018	1.82376	1.54506	1.62493	1.1947	1.01548	0.355804	0.355804	0.355804	0.355804	0.355804	1.21051	1.95931	0.711607	1.35689	1.28584	0.355804	0.847359	0.922627	1.10146	0.858926	1.09948	1.35948	1.30246	2.89037	1.79176	3.58352	-0.120923	3.91202	-0.808652	3.58352	3.73767	3.52636	2.94444	3.97029	3.55535	3.61092	3.55535	2.30259	3.63759	-0.641211	3.98898	3.09104
AAAAACGTCAACTGAGATTATGCG-1	MCF7 2D	10	2.06435	2.27477	1.71855	1.28318	0.895354	1.7918	1.5358	1.66638	1.31429	0.946713	0.347184	0.347184	0.347184	0.347184	0.347184	1.36017	1.86879	0.694368	1.44243	1.32402	0.347184	0.884406	0.951243	0.873843	1.06523	1.06759	1.29896	1.24559	2.89037	1.79176	3.95124	-0.0307723	3.3322	-0.319104	3.55535	3.82864	2.94444	3.52636	3.63759	3.4012	3.95124	3.3673	3.4012	3.80666	-0.161638	3.98898	2.30259
AAAAACGTATGATCTGCGTAACAA-1	MCF7 2D	5	2.16333	1.92073	2.32408	0.881615	0.940971	1.54189	1.35394	1.62465	0.922363	0.357657	0.749615	0.357657	0.357657	0.881615	0.67697	1.32189	1.98671	0.749615	1.39228	1.34881	0.357657	0.889244	0.744145	1.10615	0.696359	1.19246	1.52543	1.20501	2.89037	0	2.63906	-0.241068	3.93183	-2.14365	3.61092	2.99573	1.60944	3.66356	3.13549	2.56495	2.63906	2.56495	2.56495	1.09861	-2.10755	4.00733	2.3979
AAAAACGTATGATCTCGTCTGTCC-1	MCF7 2D	4	2.00419	1.89358	2.08499	1.17967	1.20841	1.65946	1.45208	1.53659	1.2754	0.715333	0.36619	0.290199	0.36619	0.290199	0.715333	1.433	1.80974	0.697109	1.32532	1.33051	0.65639	0.752704	0.936308	1.00936	0.820296	1.17263	1.42382	1.5521	3.3673	1.79176	3.71357	-0.102231	3.95124	0.00810899	3.91202	3.95124	2.77259	3.91202	3.09104	3.93183	3.73767	3.93183	2.3979	3.13549	0.290347	3.98898	3.3673
AAAAACGTATACAGAGCAATCACG-1	MCF7 2D	10	2.26245	2.31771	2.11363	1.01032	1.04287	1.51968	1.12729	1.25677	0.974947	0.654373	0.563646	0.446679	0.446679	0.446679	0.446679	1.35482	2.03725	0.563646	1.32469	1.01032	0.563646	0.980207	0.918452	1.04044	0.696201	1.20898	1.40484	1.16165	1.60944	1.09861	2.83321	-0.15939	3.04452	-1.80718	3.29584	2.48491	2.63906	2.83321	2.89037	1.94591	2.83321	1.94591	2.19722	2.63906	-1.73982	3.63759	2.3979
AAAAACGTATACAGAAGACTAGTA-1	MCF7 2D	5	2.15444	1.85062	2.20283	1.05633	1.04739	1.58562	1.37949	1.60599	1.04739	0.744361	0.744361	0.329093	0.329093	0.582903	0.415269	1.24109	2.07252	0.744361	1.3012	1.29728	0.415269	1.11386	1.04686	1.27162	0.619401	1.0102	1.2353	0.939354	2.30259	1.60944	2.77259	-0.199395	3.93183	-0.575037	3.63759	3.43399	2.48491	3.61092	2.70805	3.4012	2.77259	3.4012	2.48491	2.48491	-0.372947	3.89182	3.80666
AAAAACGTAGCCTTGAGCATTCCA-1	MCF7 2D	4	2.01628	1.88004	2.09493	1.13423	1.07108	1.69765	1.49259	1.55177	1.35042	0.517775	0.428245	0.292323	0.292323	0.292323	0.769081	1.4315	1.85153	0.682491	1.32606	1.37121	0.70221	0.714455	0.668577	1.04604	0.906728	1.10594	1.33715	1.60549	3.3322	2.89037	3.46574	-0.048164	3.91202	0.28996	4.02535	3.97029	2.70805	3.97029	3.55535	3.97029	3.49651	3.97029	2.83321	3.52636	-0.177639	3.91202	3.7612
AAAAACGTAACTCATTAGTACGTA-1	MCF7 2D	6	2.2618	1.89822	1.94691	1.36328	0.930805	1.80981	1.90354	1.80645	1.4076	0.365921	0.289986	0.289986	0.289986	0.289986	0.424821	1.39319	1.88809	0.922925	1.31726	1.45953	0.289986	0.626111	0.77154	1.02256	0.947394	1.04832	1.54573	1.68486	3.97029	2.89037	3.93183	-0.0307723	4.00733	0.357783	3.97029	3.93183	3.13549	3.93183	2.77259	3.97029	3.93183	3.97029	4.26268	3.93183	0.386575	4.04305	3.68888
AAAAACGTAACAGTCTTCCTCGGT-1	MCF7 2D	6	2.03221	1.8671	2.01179	1.32386	0.969095	1.91961	1.78605	1.80393	1.04368	0.417292	0.284846	0.284846	0.284846	0.284846	0.359435	1.39006	1.93224	0.921823	1.53113	1.70979	0.417292	0.908563	0.822392	1.11133	0.954692	1.00653	1.34452	1.11439	3.4012	0.693147	3.93183	-0.102231	3.93183	-0.169572	3.93183	3.13549	2.83321	3.95124	2.94444	3.95124	3.95124	3.95124	2.89037	3.09104	-0.0143135	3.93183	3.58352
AAAAACGGTCTTGCAAGCCGGATC-1	MCF7 2D	5	2.17999	1.95016	2.3373	1.04974	0.793921	1.55532	1.42853	1.58088	0.826784	0.477988	0.856785	0.378797	0.378797	0.670941	0.716982	1.27191	1.95967	0.554927	1.42302	1.33477	0.378797	0.587843	0.976386	1.20139	0.825142	0.976386	1.5747	1.17569	1.79176	1.60944	2.63906	-0.139972	3.66356	-1.55587	3.21888	3.17805	2.19722	2.89037	2.3979	2.83321	2.63906	2.83321	1.09861	1.09861	-1.90688	4.00733	2.30259
AAAAACGGTCCTAAGAGCGCATGA-1	MCF7 2D	5	2.15346	1.93836	2.3057	0.962138	0.853813	1.53627	1.35732	1.60187	0.99721	0.535745	0.853813	0.365703	0.365703	0.901448	0.647749	1.21952	1.97026	0.647749	1.33995	1.25202	0.365703	1.10148	0.471785	1.02974	0.769448	1.3823	1.44604	1.32741	2.83321	1.09861	1.94591	-0.15939	3.73767	-1.3552	3.58352	2.56495	1.79176	3.29584	3.3673	2.56495	1.94591	2.56495	2.70805	0.693147	-1.36033	3.97029	2.83321
AAAAACGGTAGCATCGCGGAGATT-1	MCF7 2D	4	1.98065	1.85553	2.0913	1.11672	1.08952	1.69626	1.54797	1.49019	1.32095	0.615117	0.307559	0.307559	0.307559	0.307559	0.776192	1.41372	1.92416	0.776192	1.31077	1.3449	0.644613	0.744896	0.77573	0.952539	0.355406	1.13114	1.59864	1.63777	2.77259	1.94591	3.21888	-0.179192	3.89182	-0.919878	3.93183	3.58352	2.30259	3.55535	2.94444	3.52636	3.21888	3.52636	1.94591	2.63906	-0.667187	3.91202	3.13549
AAAAACGGAGTACAGGGTAGCATC-1	MCF7 2D	4	2.11378	1.88498	2.14672	1.18681	0.941212	1.75373	1.56317	1.59331	1.3192	0.65073	0.325365	0.325365	0.325365	0.325365	0.530647	1.40006	1.83272	0.71016	1.27469	1.40267	0.615847	1.04268	0.707919	0.98178	0.547721	1.14198	1.39326	1.47674	3.29584	1.79176	3.52636	-0.15939	3.91202	-0.0895295	3.93183	3.97029	1.09861	3.29584	2.89037	3.82864	3.55535	3.82864	2.83321	2.3979	-0.721254	3.98898	2.99573
AAAAACGGAATTCACGACCGCTTC-1	MCF7 2D	2	2.70618	2.62551	2.07372	1.03759	1.31968	0.728222	0.411136	0.411136	0.411136	1.4328	1.1019	0.411136	0.411136	0.411136	0.411136	1.50642	2.50855	0.602304	1.7522	1.26015	0.411136	0.803782	1.04179	1.0356	1.19837	0.984291	1.16806	1.22162	3.3673	1.09861	3.97029	-0.0307723	3.93183	-0.351894	3.95124	3.80666	2.30259	3.43399	2.70805	3.4012	3.97029	3.4012	2.07944	3.95124	-0.903576	3.97029	2.89037
AAAAACGCTTAGAACAGGTCAGCA-1	MCF7 2D	4	2.14115	1.94464	2.17935	1.1801	1.03301	1.69904	1.54068	1.5655	1.30349	0.498939	0.340579	0.340579	0.340579	0.340579	0.55546	1.43073	1.87253	0.55546	1.33008	1.45999	0.429763	0.996595	0.60001	0.900015	0.69659	0.996595	1.41016	1.50002	2.30259	0.693147	3.3322	-0.15939	3.93183	-0.757359	3.66356	3.73767	1.09861	2.94444	2.56495	3.3322	3.3322	3.3322	2.48491	2.89037	-0.591201	3.58352	2.3979
AAAAACGCTGATGTCCGGTGTTAC-1	MCF7 2D	4	2.10941	1.92917	2.16396	1.21484	0.913085	1.7192	1.49971	1.50316	1.22297	0.361801	0.361801	0.361801	0.361801	0.456542	0.758301	1.38471	1.90979	0.456542	1.23866	1.33721	0.758301	0.920557	1.01934	0.920557	0.920557	0.712489	1.45905	1.5611	1.60944	0.693147	2.48491	-0.139972	3.63759	-0.862719	3.29584	2.89037	0.693147	3.3673	2.63906	3.13549	2.48491	3.13549	1.79176	2.63906	-0.839037	3.46574	2.30259
AAAAACGCTATGTAAGTGCATCAA-1	MCF7 2D	6	2.11107	1.92914	2.07216	1.18329	0.963852	1.91675	1.65609	1.86169	1.04341	0.438881	0.347805	0.347805	0.347805	0.347805	0.438881	1.31664	1.88224	0.896955	1.36261	1.44829	0.347805	0.729211	1.1034	1.1034	0.671445	0.898588	1.50846	1.38237	2.3979	0	2.3979	-0.179192	3.66356	-0.662049	3.29584	2.48491	2.48491	3.29584	2.3979	2.19722	2.3979	2.19722	2.70805	2.63906	-0.412953	3.29584	3.17805
AAAAACGCGACAACCCTCGTGTCC-1	MCF7 2D	0	0.699866	0.699866	1.82296	0.554631	0.554631	0.554631	0.554631	0.812519	0.554631	0.554631	0.554631	0.554631	0.554631	0.554631	0.699866	2.19296	3.17064	1.39973	2.89771	2.72979	0.554631	0.622955	0.622955	1.02875	0.582952	1.41356	1.57967	1.49092	3.89182	1.09861	3.82864	-0.139972	3.97029	0.272261	3.91202	3.09104	0	3.58352	2.63906	2.99573	3.82864	2.99573	1.38629	3.7612	0.386575	3.97029	3.09104
AAAAACTGATAGAGGGCGTGATAC-1	MCF7 2D	5	2.18306	2.0037	2.34478	0.939673	0.88483	1.59478	1.34659	1.65189	1.08544	0.513628	0.765252	0.350605	0.350605	0.864233	0.350605	1.34186	1.9775	0.621008	1.43605	1.29028	0.350605	1.04075	0.710843	0.968515	0.612501	1.25236	1.5531	1.15109	2.94444	1.09861	3.04452	-0.199395	3.93183	-1.04504	3.89182	2.83321	2.3979	3.98898	3.2581	2.94444	3.04452	2.94444	2.77259	1.09861	-0.937477	3.91202	2.70805
AAAAACTGATTGCTGGCGCATTAC-1	MCF7 2D	10	2.29352	2.28045	2.18987	0.951693	0.908146	1.53487	1.27757	1.29595	1.19463	0.454073	0.572976	0.454073	0.454073	0.454073	0.454073	1.14595	2.14402	0.572976	1.34662	1.29595	0.454073	0.875324	1.00479	1.02555	0.813723	1.07174	1.30375	1.19659	2.3979	1.94591	2.63906	-0.120923	3.61092	-1.45051	1.38629	2.3979	2.19722	3.09104	3.17805	1.60944	2.63906	1.60944	2.19722	2.48491	-1.26025	3.85015	2.70805
AAAAAAGATGTCTAGACGAGAGCA-1	MCF7 2D+5FU	3	2.24722	2.19475	2.33599	0.826905	1.12145	0.826905	0.978472	1.29375	0.683923	0.589099	0.883648	0.46685	0.46685	0.46685	0.46685	1.49851	2.09688	0.46685	1.67906	1.60807	0.46685	0.685654	0.685654	1.13885	0.962437	0.886195	1.75846	1.33939	2.3979	0	2.48491	-0.220014	2.63906	-0.494995	2.30259	2.77259	0	3.13549	0.693147	2.48491	2.48491	2.3979	1.79176	1.60944	-0.372947	2.63906	3.04452
AAAAAATCGAATAGAGTGCTGACT-1	MCF7 2D+5FU	1	2.49142	2.89721	1.91775	0.411658	0.411658	0.411658	0.411658	0.603068	0.411658	0.411658	0.411658	0.411658	0.519454	0.411658	0.411658	2.45366	2.83978	1.59726	2.30627	1.78761	0.411658	0.827776	1.00001	1.03718	0.990739	1.01174	1.25861	1.26323	2.77259	2.3979	3.93183	0.25259	4.00733	0.198153	3.95124	3.89182	3.95124	4.14313	3.93183	3.93183	3.98898	3.93183	1.94591	3.98898	-0.261722	3.93183	3.8712
AAAAAATTCCATACCTCACGCGAC-1	MCF7 2D+5FU	0	0.915951	1.18385	1.45175	0.725874	0.725874	0.725874	0.725874	0.725874	0.725874	0.725874	0.725874	0.725874	0.725874	0.725874	0.725874	1.06339	2.85265	1.74368	2.20165	1.52136	0.725874	0.693907	0.805601	1.09982	0.549908	1.32098	2.00586	0.974021	3.21888	2.48491	3.13549	-0.15939	3.8712	0.0535714	3.80666	2.30259	1.94591	3.95124	2.48491	3.95124	3.21888	3.95124	0	4.02535	0.183863	3.80666	3.97029
AAAAAAGGTAAGTGATAGCACACG-1	MCF7 2D+5FU	3	2.205	2.23684	1.98286	1.40782	0.936764	0.356058	0.356058	1.54341	1.39494	0.356058	1.41613	0.356058	0.356058	0.356058	0.449295	1.63665	2.37746	1.11295	1.412	1.61518	0.356058	0.731917	0.684917	1.10362	0.902806	1.18521	1.56372	1.01735	3.95124	0.693147	4.02535	0.226273	3.98898	0.481015	3.93183	3.97029	4.04305	4.17439	4.02535	3.95124	4.02535	3.95124	3.98898	3.95124	0.55504	4.07754	3.93183
AAAAAAGAGCATACAAGATCTTCA-1	MCF7 2D+5FU	0	0.738567	0.5853	1.67048	0.5853	0.5853	0.5853	0.738567	0.5853	0.5853	0.5853	0.5853	0.5853	0.5853	0.5853	0.5853	2.86866	3.06981	1.73579	2.83068	1.81203	0.5853	1.07796	0.958005	0.989603	0.636137	1.29599	1.20263	1.0538	2.89037	2.07944	4.06044	0.0196585	3.93183	0.217201	3.89182	3.93183	3.82864	4.06044	1.94591	3.82864	4.07754	3.82864	1.60944	3.95124	0.329956	3.89182	2.07944
AAAAAAACTCCGTCGGGTAAGTGA-1	MCF7 2D+5FU	0	1.91268	0.795731	1.55442	0.630602	0.630602	0.630602	0.630602	0.630602	0.630602	0.630602	0.630602	0.630602	0.630602	0.630602	0.630602	2.10288	2.80705	1.51482	2.44677	1.51482	0.630602	0.493289	0.660164	0.838187	1.23577	1.4312	1.47987	1.25661	3.52636	2.30259	3.3673	-0.0838821	3.93183	0.178735	3.97029	3.95124	2.3979	3.73767	0	3.4012	3.4012	3.4012	0	3.97029	0.349187	3.89182	1.09861
AAAAAAATAGCACGGGGTCCTAAG-1	MCF7 2D+5FU	3	1.30234	2.21291	1.00763	0.798527	0.798527	0.798527	1.41439	0.798527	0.798527	0.798527	0.798527	0.798527	0.798527	0.798527	0.798527	1.00763	1.74291	0.798527	0.798527	2.14017	0.798527	0.558699	1.00146	0.722107	0.558699	1.53415	1.76096	1.42118	3.98898	3.73767	3.97029	0.0676678	3.89182	0.178735	4.02535	3.8712	3.93183	4.14313	3.49651	3.98898	3.97029	3.98898	3.3673	4.00733	0.368056	3.93183	0.693147
AAAAAATTGCCAGATATCAAGAGA-1	MCF7 2D+5FU	0	0.717988	0.927986	1.81091	0.568992	0.568992	0.568992	0.717988	0.568992	0.568992	0.568992	0.568992	0.568992	0.568992	0.568992	0.717988	2.61872	3.18662	1.43598	2.5328	2.22916	0.568992	1.23132	0.886074	1.24429	0.768399	1.08803	1.52507	0.405961	4.00733	2.07944	4.12713	-0.120923	3.93183	0.158932	3.93183	3.91202	3.21888	3.95124	2.94444	3.4012	4.14313	3.43399	0	4.04305	0.377358	3.95124	2.48491
AAAAAATTGCTCTGCTCGTCATTC-1	MCF7 2D+5FU	0	1.30051	0.926113	1.93777	0.424305	0.692012	0.424305	0.926113	0.424305	0.424305	0.424305	0.535413	0.424305	0.621595	0.424305	0.751547	2.61545	3.03456	1.60624	2.78666	2.75005	0.424305	1.12633	1.06382	1.03026	0.912996	0.918285	1.04105	0.950112	3.98898	3.4012	3.93183	0.462662	4.29046	0.217201	4.12713	3.95124	4.02535	4.12713	3.82864	4.00733	3.93183	4.00733	3.7612	4.00733	-0.24433	3.97029	4.14313
AAAAAACGCATCTACGCGCTAGAA-1	MCF7 2D+5FU	3	2.16651	2.02797	2.29325	0.852431	0.852431	0.925768	0.989296	1.55004	0.765691	0.522666	0.765691	0.522666	0.522666	0.522666	0.522666	1.3751	2.10796	0.659531	1.47057	1.44843	0.522666	1.15585	0.620972	0.925184	0.958756	1.22619	1.55311	1.13606	1.60944	0	2.30259	-0.139972	3.43399	-1.18814	3.43399	2.63906	2.3979	3.43399	2.07944	2.63906	2.30259	2.63906	1.38629	1.60944	-1.0859	2.30259	2.56495
AAAAAACGCACTCTTGCACAACTC-1	MCF7 2D+5FU	3	2.7238	2.64036	2.17151	0.399521	1.67833	0.399521	0.399521	1.97603	0.399521	0.399521	0.399521	0.399521	0.399521	0.399521	0.399521	1.53447	2.44562	0.837357	1.90428	1.69591	0.399521	0.638737	0.616371	1.12958	1.0347	1.22846	1.6177	1.3781	4.09434	1.09861	4.09434	0.0519194	3.95124	-0.287355	3.97029	3.09104	2.48491	3.98898	3.17805	1.38629	4.11087	1.38629	1.60944	3.3322	-0.130386	3.93183	3.13549
AAAAAAGACTCAGTGAGCCTCGCA-1	MCF7 2D+5FU	0	2.08636	0.574607	1.41639	0.574607	0.574607	0.574607	0.574607	0.574607	0.574607	0.574607	0.725073	0.574607	0.725073	0.574607	1.08761	2.13267	2.9223	1.45015	2.25817	2.00249	0.574607	0.679748	0.6259	1.04647	0.6259	1.27976	1.45279	1.39344	4.00733	0.693147	3.98898	0.142891	3.89182	0.217201	3.95124	4.00733	2.48491	3.91202	2.77259	3.66356	3.98898	3.66356	2.07944	4.06044	0.377358	3.09104	2.48491
AAAAAATCATCATCTTGCGTAATC-1	MCF7 2D+5FU	0	1.07804	0.934874	1.64706	0.72357	0.623249	0.493913	0.493913	0.493913	0.493913	0.493913	0.623249	0.493913	0.493913	0.493913	0.874841	2.48413	3.20913	1.63538	2.88336	2.36832	0.493913	0.578152	0.699022	1.05772	0.74699	1.35938	1.55571	1.25604	4.04305	3.93183	4.07754	0.226273	4.04305	0.324446	3.97029	3.98898	3.93183	4.58497	3.91202	4.02535	4.12713	4.02535	3.3673	4.12713	0.66504	4.17439	3.95124
AAAAAACGACCACTTCTCGAACTG-1	MCF7 2D+5FU	0	1.14928	0.858769	1.67583	0.526552	0.526552	0.526552	0.526552	0.526552	0.526552	0.526552	0.526552	0.526552	0.771384	0.526552	0.858769	2.23059	3.21686	1.76804	2.73535	2.3103	0.526552	1.07153	0.703212	1.02811	0.907217	1.13109	1.13962	1.1354	3.95124	4.27667	3.98898	0.374693	3.98898	0.616357	4.12713	4.02535	4.06044	4.51086	4.06044	4.15888	3.98898	4.15888	4.04305	4.07754	0.68566	3.98898	3.95124
AAAAAATATGATGTGTGTCTACAC-1	MCF7 2D+5FU	0	0.680581	0.955316	1.53932	0.539347	0.539347	0.539347	0.680581	0.539347	0.539347	0.539347	0.539347	0.539347	0.539347	0.539347	0.879638	2.37818	3.17902	1.39092	3.10836	2.57853	0.539347	0.608155	0.785221	0.969591	1.45832	1.18302	1.40914	1.22512	4.04305	2.48491	3.97029	0.239518	3.98898	0.481015	3.89182	3.93183	3.93183	4.15888	3.93183	4.00733	4.04305	4.00733	3.97029	3.93183	0.515509	4.14313	4.07754
AAAAAAGACATAACGCCGGATTGC-1	MCF7 2D+5FU	3	2.4104	2.37693	2.26636	0.756332	1.78909	0.360862	0.360862	2.28533	0.360862	0.360862	0.360862	0.360862	0.360862	0.360862	0.528653	1.44345	2.24339	1.23544	1.90682	1.70574	0.360862	0.640825	0.832509	0.999576	0.618287	1.29562	1.41951	1.41555	4.60517	0	4.02535	0.363132	4.18966	0.272261	4.41884	3.93183	1.60944	1.60944	3.97029	3.97029	4.07754	3.97029	3.3673	4.02535	0.507411	3.97029	3.97029
AAAAAAGTAACGCGAATCCGACCA-1	MCF7 2D+5FU	0	3.27994	0.959916	1.97681	0.541945	0.541945	0.541945	0.541945	0.541945	0.541945	0.541945	0.541945	0.541945	0.541945	0.541945	0.541945	2.07417	2.69321	1.26529	2.02789	1.96776	0.541945	0.813083	0.526622	0.927051	1.02596	1.13402	1.49349	1.49349	3.93183	0	3.98898	0.171465	3.80666	-1.11403	3.93183	3.95124	1.94591	3.13549	1.94591	2.63906	3.98898	2.63906	0	3.97029	-1.00894	3.29584	1.60944
AAAAAAGTAACGCGACATGTCCTG-1	MCF7 2D+5FU	0	0.544416	0.686976	2.00353	0.544416	0.544416	0.544416	0.544416	0.544416	0.544416	0.544416	0.544416	0.544416	0.544416	0.544416	0.964293	2.48631	3.02743	1.89728	2.77061	2.36411	0.544416	1.09542	0.820807	1.2411	0.70242	1.14875	1.19728	0.820807	3.98898	1.94591	4.12713	0.21285	3.95124	0.712817	4.02535	3.97029	4.11087	4.02535	3.73767	3.97029	4.15888	3.97029	1.38629	3.98898	0.719108	4.02535	3.55535
AAAAAAACCACGCTACCTGCTCCA-1	MCF7 2D+5FU	0	0.932495	0.803207	1.56902	0.636527	0.636527	0.636527	0.636527	0.803207	0.636527	0.636527	0.636527	0.636527	0.636527	0.636527	0.636527	2.10759	3.1657	1.52905	2.59413	1.67466	0.636527	1.15246	0.966525	1.12538	0.756005	1.06179	1.19186	0.810067	3.52636	1.79176	3.95124	0.00312924	3.93183	0.307352	3.95124	1.79176	0	3.46574	2.56495	3.89182	3.95124	3.89182	0	3.95124	0.339618	3.97029	1.79176
AAAAAAGAACTATGGGCTGGTTCG-1	MCF7 2D+5FU	0	0.739697	1.0383	1.71752	0.586196	0.586196	0.586196	0.739697	0.586196	0.586196	0.586196	0.586196	0.586196	0.586196	0.586196	0.586196	2.37674	3.09588	1.89706	2.28194	2.14784	0.586196	1.13076	0.918679	1.19264	0.767638	1.04311	1.13796	0.806612	3.95124	2.07944	3.85015	0.239518	3.93183	0.28996	3.93183	3.21888	3.43399	4.11087	3.63759	3.4012	3.85015	3.4012	0	3.58352	-0.227235	3.98898	3.13549
AAAAAAATAAGTTCGACCACGGAT-1	MCF7 2D+5FU	0	1.01013	0.619361	1.48781	0.619361	0.619361	0.619361	0.781546	0.619361	0.619361	0.619361	0.619361	0.619361	0.619361	0.619361	0.619361	2.03571	3.35916	1.93597	2.20547	2.03571	0.619361	1.02195	0.841317	1.11284	0.665419	1.06665	1.1187	1.14309	3.95124	1.09861	4.02535	0.0359191	3.93183	0.217201	4.02535	2.63906	2.99573	4.12713	3.71357	3.93183	4.06044	3.93183	2.48491	4.04305	0.329956	3.95124	1.38629
AAAAAACCTGCAGATACTCCGGTT-1	MCF7 2D+5FU	1	2.95107	2.69071	2.35495	0.435927	0.435927	0.435927	0.435927	0.435927	0.435927	0.435927	0.550079	0.435927	0.550079	0.435927	0.435927	2.12735	2.80699	1.33614	2.06055	1.59725	0.435927	0.787231	0.737368	1.07107	0.954615	1.2175	1.45833	1.15996	3.68888	0	3.78419	0.113477	3.95124	0.217201	3.91202	3.95124	0	3.91202	1.09861	3.89182	3.78419	3.8712	0	3.97029	0.310348	3.3322	2.70805
AAAAAATTATGAGGAGGACTATTC-1	MCF7 2D+5FU	1	2.01876	2.39991	1.70906	0.458581	0.458581	0.67181	0.458581	0.458581	0.458581	0.458581	0.458581	0.458581	0.458581	0.458581	1.03725	2.31139	2.84543	1.71596	2.09706	1.736	0.458581	1.17589	1.03267	1.07385	0.783332	0.959263	1.30839	0.95418	3.93183	1.79176	3.95124	0.0831719	3.93183	0.158932	3.91202	3.89182	0.693147	3.93183	1.60944	3.63759	3.95124	3.63759	1.09861	3.97029	0.368056	3.13549	0
AAAAAACTTGCGACCGCCGAGTCT-1	MCF7 2D+5FU	0	0.992439	0.707028	1.75138	0.560306	0.560306	0.560306	0.560306	0.560306	0.560306	0.560306	0.560306	0.560306	0.707028	0.560306	0.992439	2.13678	3.35337	1.62085	2.79943	1.97436	0.560306	0.952206	0.85971	1.06714	0.809465	1.13639	1.3146	1.10411	4.14313	2.63906	3.89182	0.21285	4.21951	0.8913	4.07754	3.97029	4.09434	4.06044	3.82864	3.98898	3.95124	3.98898	1.60944	4.18966	0.73218	4.02535	4.02535
AAAAAAACGCGTGACTACGACCAT-1	MCF7 2D+5FU	3	2.53277	2.33859	2.27559	0.461456	1.04371	0.692184	0.90143	1.30879	0.461456	0.90143	0.798188	0.365695	0.365695	0.365695	0.461456	1.78927	2.56229	0.90143	1.69351	1.58519	0.365695	0.886943	0.868773	1.03548	0.877352	1.14506	1.27371	1.1948	2.77259	0	3.8712	0.0359191	3.93183	0.11811	3.93183	3.89182	3.98898	3.95124	3.89182	3.93183	3.8712	3.93183	3.04452	3.8712	0.227827	4.02535	3.71357
AAAAAACAAGCTGCATGCCGCTAC-1	MCF7 2D+5FU	0	0.926992	1.00674	0.926992	0.568383	0.568383	0.568383	0.568383	0.832666	0.568383	0.568383	0.568383	0.568383	0.832666	0.568383	0.568383	2.25401	3.08134	1.90849	2.98432	2.15166	0.568383	1.13565	0.859278	1.22147	0.645874	1.06888	1.17226	0.916563	3.98898	3.93183	3.95124	0.363132	3.95124	0.178735	4.09434	4.00733	3.66356	4.11087	3.98898	4.00733	3.97029	4.00733	3.89182	3.95124	-0.29744	3.95124	3.52636
AAAAAAGCGTATAGGTTCCTAAGG-1	MCF7 2D+5FU	0	0.85994	0.933923	1.69245	0.52727	0.52727	0.52727	0.52727	0.52727	0.52727	0.52727	0.52727	0.52727	0.772436	0.52727	0.66534	2.48695	2.98169	1.46119	2.98361	2.72615	0.52727	1.16767	1.16223	1.1011	0.806468	0.831074	1.07112	0.866169	4.20469	3.68888	4.17439	0.21285	3.97029	0.881638	3.98898	4.04305	4.40672	4.51086	4.07754	4.18966	4.18966	4.11087	3.95124	3.95124	0.482719	3.98898	3.95124
AAAAAATGCAGTTCACAAGGTGTG-1	MCF7 2D+5FU	0	0.884541	0.884541	1.56892	0.542354	0.542354	0.542354	0.542354	0.542354	0.542354	0.542354	0.542354	0.542354	0.542354	0.542354	0.794534	1.96925	3.29003	1.79577	3.057	2.5354	0.542354	0.712173	0.999661	1.23186	0.712173	0.999661	1.78043	0.999661	4.02535	1.38629	3.98898	-0.0136779	0.693147	0.324446	3.98898	3.63759	4.11087	4.00733	3.3673	3.97029	3.98898	3.97029	3.93183	3.97029	0.440159	3.3673	3.7612
AAAAAATGCAGTTCACTGTACGAC-1	MCF7 2D+5FU	0	1.02478	0.835675	1.86046	0.512392	0.512392	0.512392	0.512392	0.512392	0.512392	0.512392	0.646567	0.512392	0.512392	0.512392	0.512392	2.66795	3.22317	1.64469	3.03079	2.35525	0.512392	0.944396	0.592583	1.17014	0.659713	1.29838	1.79219	0.882888	4.06044	3.91202	4.06044	0.171465	3.97029	0.272261	4.00733	3.95124	3.97029	4.12713	3.98898	3.58352	4.06044	3.58352	3.09104	4.06044	0.422615	4.06044	3.98898
AAAAAATGCGCACTGGACATATGT-1	MCF7 2D+5FU	9	2.76763	2.61564	2.3672	0.589339	0.46704	0.46704	0.589339	0.46704	1.47335	0.46704	0.46704	0.46704	0.46704	0.46704	0.46704	1.81214	2.47924	0.827241	1.75452	1.71877	0.46704	0.886435	0.838103	1.06861	0.939591	1.13712	1.37135	1.12147	3.80666	1.79176	3.09104	-0.102231	3.95124	-0.142173	3.93183	3.91202	3.3322	3.46574	1.60944	2.63906	3.09104	2.63906	1.79176	1.94591	-0.0143135	2.77259	0.693147
AAAAAAGCGTTCAGATCCGATAAC-1	MCF7 2D+5FU	0	0.562036	0.709211	1.81887	0.562036	0.562036	0.562036	0.562036	0.562036	0.562036	0.562036	0.709211	0.562036	0.562036	0.562036	0.709211	2.36608	2.92978	1.78877	2.89353	2.52072	0.562036	1.20679	0.916282	1.15023	0.804247	1.00359	1.09172	0.801939	4.23411	2.63906	4.11087	0.712806	3.97029	0.390044	4.09434	3.89182	2.70805	4.29046	4.00733	4.02535	4.17439	4.02535	3.93183	4.00733	0.465912	4.11087	3.95124
AAAAAAATCTAGGTTCAGCGACGT-1	MCF7 2D+5FU	3	2.85522	2.3564	2.51326	0.804509	0.934006	0.637558	0.637558	0.637558	0.637558	0.637558	0.637558	0.637558	0.637558	0.637558	0.637558	0.637558	2.50557	0.934006	1.12927	1.12927	0.637558	0.626526	0.49651	1.08371	1.04064	1.22388	1.67832	1.3539	3.2581	1.79176	3.85015	-0.139972	3.66356	-1.80718	2.83321	2.56495	2.19722	3.17805	1.60944	1.38629	3.85015	1.38629	0	3.3673	-2.35886	3.95124	3.21888
AAAAAAAATACCTTGAACGCCTAC-1	MCF7 2D+5FU	0	0.556565	0.702306	1.46428	1.58846	0.556565	0.556565	0.556565	0.556565	0.556565	0.556565	0.556565	0.556565	0.702306	0.556565	0.815353	2.51421	3.02249	1.80116	2.4925	1.99189	0.556565	0.607044	0.502079	0.864934	1.6725	1.11791	1.4856	1.14288	4.00733	0.693147	3.97029	-0.0658636	3.85015	0.254242	3.85015	3.93183	2.89037	3.97029	3.43399	4.00733	3.98898	4.00733	0	3.95124	0.377358	3.63759	1.60944
AAAAAAATGTCCTCCGAACTCGTA-1	MCF7 2D+5FU	3	2.60996	2.81655	1.97684	0.664565	0.453636	0.453636	0.453636	2.04924	0.453636	0.453636	0.453636	0.453636	0.453636	0.453636	0.8035	1.80422	2.71207	1.27635	1.4561	1.02606	0.453636	0.742364	0.64204	1.08719	0.910675	1.15242	1.70371	1.14508	4.02535	1.38629	3.98898	0.00312924	3.98898	0.254242	3.8712	3.91202	3.21888	4.11087	3.82864	3.58352	3.98898	3.58352	1.09861	4.06044	0.395707	3.95124	1.60944
AAAAAAAAGCTTGCACAAGAGGAG-1	MCF7 2D+5FU	0	0.815495	0.815495	1.70619	0.556662	0.556662	0.556662	0.556662	0.556662	0.556662	0.556662	0.556662	0.556662	0.702429	0.556662	0.556662	2.26286	3.05328	1.80148	2.95795	2.42156	0.556662	1.16063	0.846151	1.28766	0.668577	1.05448	1.19253	0.850434	3.97029	2.3979	3.97029	0.0831719	3.91202	0.138729	3.91202	3.8712	3.93183	3.93183	3.97029	0.693147	3.98898	0.693147	3.3322	4.02535	0.329956	3.95124	4.02535
AAAAAAGCTAGCTCCGTACCACAA-1	MCF7 2D+5FU	0	0.683747	0.683747	1.70937	0.541856	0.793806	0.541856	0.541856	0.793806	0.541856	0.541856	0.541856	0.541856	0.541856	0.541856	0.541856	2.17348	3.29574	1.54649	3.0807	2.56942	0.541856	0.908975	0.557336	0.816482	0.908975	1.21647	1.81795	1.21647	4.00733	3.8712	4.15888	0.609265	4.06044	0.616357	4.23411	4.02535	4.20469	4.18966	4.07754	4.23411	4.15888	4.23411	4.04305	4.23411	0.699173	4.34381	3.98898
AAAAAAATCCAGCTGATCAAGCAT-1	MCF7 2D+5FU	2	2.21475	2.16343	1.99077	1.18287	0.75603	0.426835	0.426835	1.10077	1.32144	0.426835	1.48751	0.426835	0.426835	0.426835	0.426835	1.71211	2.69037	0.931636	1.26584	1.63362	0.426835	0.783775	0.742358	1.01197	0.894622	1.21259	1.50617	1.15451	3.21888	0.693147	3.91202	0.0519194	3.8712	0.357783	3.95124	3.8712	4.2485	3.8712	4.06044	3.97029	3.95124	3.97029	3.4012	3.21888	0.431426	3.98898	3.97029
AAAAAAATCAGAAGCCGTGAGACT-1	MCF7 2D+5FU	3	2.09943	2.23062	2.25732	0.65067	0.969431	0.7867	1.19039	1.21113	0.840685	0.65067	1.12091	0.444151	0.444151	0.560457	0.444151	1.54786	2.195	0.444151	1.61268	1.63454	0.444151	0.836297	0.966976	0.920406	0.766311	1.18621	1.71078	0.98812	2.56495	1.38629	1.09861	-0.139972	3.4012	-0.662049	2.63906	2.83321	1.94591	3.46574	2.3979	2.30259	1.09861	2.30259	1.60944	1.38629	-0.49811	2.99573	2.63906
AAAAAATGGTTATACTCCGATAAC-1	MCF7 2D+5FU	0	0.7293	0.846691	1.4586	0.577956	0.577956	0.577956	0.577956	0.7293	0.577956	0.577956	0.577956	0.577956	0.577956	0.577956	0.7293	2.89409	3.14269	1.62613	2.64296	1.95363	0.577956	0.800881	0.861283	1.00697	0.861283	1.1877	1.34556	1.22864	4.27667	1.79176	3.04452	-0.102231	3.91202	0.235893	4.00733	3.91202	2.30259	3.17805	3.52636	4.00733	3.09104	4.00733	0	4.00733	0.395707	1.94591	0
AAAAAAGCACAGTAAGCGTATAGG-1	MCF7 2D+5FU	0	1.18818	0.62415	1.62574	0.494627	0.62415	0.494627	0.724615	0.494627	0.494627	0.494627	0.494627	0.494627	0.494627	0.494627	0.936225	2.43041	2.97633	1.62574	3.2007	2.49484	0.494627	0.818737	0.733785	0.962106	0.912775	1.17242	1.49121	1.37987	3.85015	0	3.98898	0.679469	4.02535	0.254242	4.00733	3.93183	3.98898	3.3322	2.89037	3.78419	3.98898	3.78419	3.7612	3.93183	0.395707	4.12713	3.97029
AAAAAAGCACAGTAAAATGCAGCG-1	MCF7 2D+5FU	3	2.26757	2.23167	2.40677	0.641818	0.745128	0.745128	1.11016	1.33817	0.508629	0.508629	0.900906	0.508629	0.508629	0.508629	0.508629	1.33817	2.21261	0.508629	1.73044	1.71929	0.508629	0.812505	0.812505	0.812505	0.904547	1.56047	1.56047	0.982369	2.56495	0.693147	1.38629	-0.199395	2.94444	-0.575037	1.94591	2.48491	1.60944	3.09104	2.70805	1.94591	1.60944	1.94591	1.94591	1.09861	-0.454625	2.63906	2.30259
AAAAAATCGGATGTTGGATCAATG-1	MCF7 2D+5FU	0	0.88423	0.88423	1.66176	0.542163	0.542163	0.542163	0.542163	0.542163	0.542163	0.542163	0.684134	0.542163	0.542163	0.542163	0.542163	2.46612	3.29699	1.78198	2.43159	2.69219	0.542163	0.774836	0.814459	1.04988	0.763851	1.26326	1.5881	1.26475	4.2485	3.93183	4.17439	0.315504	4.17439	0.272261	4.14313	3.93183	4.00733	4.54329	3.98898	4.04305	4.2485	4.04305	3.93183	3.21888	0.440159	4.23411	3.97029
AAAAAAAACGAGAATATGGACGTT-1	MCF7 2D+5FU	0	1.0248	0.882719	1.32408	0.699538	0.699538	0.699538	0.699538	0.699538	0.699538	0.699538	0.699538	0.699538	0.699538	0.699538	0.699538	0.882719	3.00449	1.32408	2.84365	2.12177	0.699538	1.11487	1.01484	1.02288	0.827052	1.00367	1.03568	1.16668	2.94444	3.3673	3.80666	0.0519194	3.93183	0.254242	3.93183	2.99573	3.66356	3.95124	3.80666	3.98898	3.80666	3.98898	2.30259	3.52636	-0.177639	3.95124	3.95124
AAAAAATGTATCGTGTCACTCGCT-1	MCF7 2D+5FU	0	0.980081	0.980081	1.72676	0.49004	0.49004	0.49004	0.49004	0.49004	0.49004	0.49004	0.49004	0.49004	0.49004	0.49004	0.799221	2.64254	3.07944	1.85509	2.95764	2.64846	0.49004	1.10606	0.74195	1.20707	0.78638	1.03525	1.10625	1.07283	4.12713	2.19722	3.97029	0.0984394	3.85015	0.374043	3.95124	3.8712	3.73767	4.11087	2.99573	3.91202	3.98898	3.95124	3.04452	3.73767	0.515509	3.97029	3.97029
AAAAAATCGGAACGAGATTGGAAG-1	MCF7 2D+5FU	0	1.12236	0.868682	1.75853	0.592968	0.592968	0.592968	0.592968	0.748242	0.592968	0.592968	0.592968	0.592968	0.592968	0.592968	0.592968	2.23623	2.52715	1.66837	2.7624	2.22759	0.592968	1.25716	1.04009	1.10665	0.739139	1.0188	1.13724	0.961781	3.68888	0	3.93183	0.0519194	3.85015	0.11811	3.85015	1.60944	3.09104	3.93183	0.693147	3.43399	3.93183	3.43399	1.79176	1.79176	0.329956	3.97029	3.3673
AAAAAAACGCAAGATCCGCAGCTA-1	MCF7 2D+5FU	0	0.863623	0.863623	1.8454	0.529528	0.529528	0.529528	0.529528	0.529528	0.529528	0.529528	0.529528	0.529528	0.66819	0.529528	0.863623	2.44016	3.01894	1.6997	3.00308	2.26122	0.529528	0.793494	0.885358	1.26173	0.735274	1.17795	1.32804	1.05244	3.93183	3.63759	4.07754	0.303234	3.97029	0.523575	3.89182	3.97029	3.98898	4.2485	4.00733	3.95124	4.09434	3.95124	4.06044	4.15888	0.523541	4.09434	3.95124
AAAAAAGATAGTTCTCTTCGACTG-1	MCF7 2D+5FU	0	0.748536	0.869024	1.56067	0.593201	0.593201	0.593201	0.593201	0.748536	0.593201	0.593201	0.593201	0.593201	0.593201	0.593201	0.593201	2.59836	3.19739	1.61756	2.61137	1.96413	0.593201	0.747972	0.761964	0.95461	1.14037	1.19938	1.37239	1.31975	3.04452	1.38629	4.00733	-0.120923	3.93183	-0.287355	4.02535	3.91202	3.66356	3.95124	1.38629	3.49651	4.00733	3.49651	1.38629	2.19722	-0.161638	3.43399	2.30259
AAAAAACAATCTCCGACCTGCAGA-1	MCF7 2D+5FU	0	0.928223	0.569137	1.66754	0.569137	0.569137	0.569137	0.569137	0.569137	0.569137	0.569137	0.569137	0.569137	0.569137	0.569137	0.833771	2.27011	3.1192	1.60132	2.90977	2.42558	0.569137	1.0615	0.999498	0.9645	0.557606	1.11521	1.32568	1.4184	4.07754	3.82864	4.00733	0.00312924	4.00733	0.272261	4.00733	3.91202	4.06044	4.17439	3.61092	3.89182	4.04305	3.89182	2.89037	4.17439	0.386575	4.04305	3.95124
AAAAAACCTCTGCATTTGCCAGAT-1	MCF7 2D+5FU	3	2.52986	2.46381	2.03912	1.47488	0.371914	0.371914	0.371914	1.85111	0.371914	0.371914	1.61502	0.371914	0.371914	0.371914	0.371914	1.64256	2.17884	1.27328	1.7465	1.60631	0.371914	0.793649	0.888232	0.992874	1.03243	1.1483	1.30165	1.33866	4.14313	1.94591	4.12713	0.128292	3.95124	0.217201	3.91202	3.91202	3.21888	4.09434	3.13549	3.95124	4.15888	3.95124	2.83321	3.95124	-0.279421	3.95124	3.97029
AAAAAAGTAGACTCTACAGCGGTC-1	MCF7 2D+5FU	0	0.723129	0.723129	1.80782	0.573066	0.573066	0.573066	0.573066	0.839527	0.573066	0.573066	0.573066	0.573066	0.723129	0.573066	0.573066	2.11804	3.14073	1.80782	2.84787	2.09973	0.573066	0.619478	0.718941	1.03574	0.556443	1.55575	1.71825	1.31611	4.00733	3.29584	3.95124	0.239518	4.17439	0.178735	3.95124	4.00733	3.93183	4.18966	3.78419	3.98898	3.98898	3.98898	3.78419	3.93183	0.349187	3.98898	3.95124
AAAAAAAGTTGTGTAGCCAATGAA-1	MCF7 2D+5FU	0	0.824739	0.653591	1.71955	0.653591	0.653591	0.653591	0.653591	0.653591	0.824739	0.653591	0.653591	0.653591	0.653591	0.653591	0.824739	2.41565	2.636	1.47833	3.09925	1.06596	0.653591	1.23919	0.718162	1.26228	0.742567	1.17172	1.14006	0.664799	3.3673	0	4.06044	0.00312924	3.95124	0.307352	3.89182	3.93183	3.66356	3.93183	2.63906	3.7612	4.06044	3.7612	2.63906	2.63906	-0.115118	3.93183	0
AAAAAATAGTACGTACTGACGGAT-1	MCF7 2D+5FU	0	1.18032	1.11705	1.45473	0.59016	0.59016	0.59016	0.59016	0.59016	0.59016	0.59016	0.744698	0.59016	0.59016	0.59016	0.59016	2.85945	3.45569	1.4894	1.68434	1.98162	0.59016	1.08066	0.95655	1.09211	0.761866	1.04411	1.15849	0.893125	3.89182	2.3979	4.07754	0.0984394	3.97029	0.0755503	3.95124	3.98898	3.17805	4.00733	0	3.7612	4.07754	3.7612	0	4.00733	0.290347	3.55535	2.07944
AAAAAATAGGTCAACTTCGGAGTC-1	MCF7 2D+5FU	0	0.628272	0.628272	1.46684	0.628272	0.628272	0.628272	0.628272	0.628272	0.628272	0.628272	0.628272	0.628272	0.628272	0.628272	0.920402	2.12371	3.1124	1.50922	2.85001	2.08025	0.628272	0.67008	0.72773	0.777667	1.28424	1.28424	1.36038	1.48481	4.07754	4.00733	4.07754	0.113477	3.95124	0.451601	3.93183	3.91202	4.11087	4.18966	4.04305	4.09434	4.07754	4.09434	2.70805	4.09434	0.531509	4.07754	3.98898
AAAAAACCTCTGCATGGTTCTATC-1	MCF7 2D+5FU	0	0.99507	0.695524	1.91991	0.474769	0.599092	0.474769	0.599092	0.474769	0.474769	0.474769	0.474769	0.474769	0.840931	0.474769	0.774315	2.4928	2.95709	1.91479	2.82234	2.74229	0.474769	1.26253	1.07303	1.18683	0.734879	0.898157	1.09357	0.843555	4.17439	4.02535	4.14313	0.374693	3.95124	0.746718	3.95124	3.97029	4.02535	4.39445	4.17439	3.93183	4.15888	4.04305	3.98898	4.11087	0.636869	4.21951	4.11087
AAAAAACTCTGCGGTTCAAGCGTA-1	MCF7 2D+5FU	3	2.62177	2.5234	2.15214	0.417514	1.05369	0.611647	0.526844	2.02846	1.82881	0.417514	0.417514	0.417514	0.417514	0.417514	0.417514	1.49424	2.39173	0.835027	0.974777	1.52978	0.417514	0.70455	0.889012	1.03874	0.652856	1.42997	1.40712	1.4847	3.93183	1.79176	4.00733	0.0196585	3.91202	-0.169572	3.8712	2.63906	2.63906	3.93183	1.94591	1.09861	4.00733	1.09861	2.07944	3.98898	-0.0562777	3.55535	3.61092
AAAAAACCAGTTACGAGGTATTCC-1	MCF7 2D+5FU	0	1.18348	0.684203	1.84472	0.542218	0.542218	0.542218	0.542218	0.542218	0.542218	0.542218	0.542218	0.542218	0.684203	0.542218	0.794335	2.45965	3.10244	1.76864	2.71312	2.08973	0.542218	1.08098	0.906366	1.03125	0.778532	1.13688	1.12429	1.05355	3.93183	2.07944	4.15888	0.15728	4.00733	0.509589	3.93183	3.95124	3.4012	4.00733	3.3673	4.00733	4.15888	4.00733	2.30259	4.17439	0.0259604	3.91202	3.97029
AAAAAACCAGTCTCATGATTCACC-1	MCF7 2D+5FU	0	0.542108	0.884141	1.6077	0.542108	0.542108	0.542108	0.542108	0.542108	0.542108	0.542108	0.684065	0.542108	0.684065	0.542108	0.542108	2.43491	3.30828	1.80778	2.68341	2.68981	0.542108	0.652048	0.782167	0.999029	1.22975	1.02616	1.49551	1.31668	4.48864	1.79176	3.73767	0.0519194	3.95124	0.178735	0.693147	3.93183	0	4.20469	3.63759	3.29584	3.73767	3.29584	1.38629	3.97029	0.422615	4.04305	4.00733
AAAAAAGTGTATCTGCACCTTCCT-1	MCF7 2D+5FU	11	2.2993	2.67665	2.48282	0.584753	0.463406	0.463406	1.46188	0.463406	0.584753	0.463406	1.08192	0.463406	0.463406	0.463406	0.584753	1.71995	2.20427	0.820804	1.83226	1.64161	0.463406	0.896853	0.833279	1.05113	0.928934	1.13014	1.44566	0.939267	2.19722	0	2.48491	-0.15939	2.83321	-1.80718	3.73767	2.63906	2.07944	2.70805	0	1.79176	2.48491	1.79176	0	1.79176	-1.59672	2.07944	1.09861
AAAAAACATAGTATGCACCTCAAC-1	MCF7 2D+5FU	3	2.30296	2.27007	1.98756	1.11108	0.644051	0.394898	0.498306	1.50598	1.26756	0.394898	1.27798	0.394898	0.498306	0.394898	0.498306	1.61746	2.40637	1.11108	1.4133	1.64066	0.394898	0.636136	0.838506	1.16228	0.81234	1.22957	1.4406	1.16228	4.00733	1.09861	3.97029	-0.0658636	4.00733	0.405792	3.93183	3.98898	4.02535	3.97029	3.98898	3.93183	4.04305	3.93183	3.63759	3.93183	0.457401	4.07754	3.85015
AAAAAAAGACTAGTACACGTCATA-1	MCF7 2D+5FU	8	2.71694	2.69598	1.64664	0.451428	1.67549	0.451428	0.451428	0.569639	0.854458	0.451428	0.451428	0.451428	0.451428	0.902856	0.451428	1.76298	2.69887	1.33878	1.32266	1.49471	0.451428	0.768981	0.522091	0.937931	1.08208	1.23375	1.69932	1.11561	3.95124	1.38629	3.91202	-0.0136779	3.82864	-1.96133	3.95124	3.17805	3.17805	3.93183	2.48491	3.17805	3.91202	3.17805	1.09861	3.68888	-1.73982	3.52636	2.70805
AAAAAATAGGATTAGTAGGAGGAT-1	MCF7 2D+5FU	0	1.15129	0.804716	1.47221	0.549304	0.549304	0.549304	0.693145	0.549304	0.549304	0.549304	0.895876	0.549304	0.549304	0.549304	0.895876	2.65905	3.01892	1.77767	2.23295	2.15874	0.549304	0.705916	0.734729	0.936872	1.36456	1.0043	1.23908	1.38131	4.04305	0.693147	4.00733	-0.048164	3.95124	0.138729	3.89182	3.93183	2.3979	3.95124	0	3.93183	4.04305	3.93183	2.83321	3.80666	0.310348	3.29584	2.07944
AAAAAACCACCATGCTGTGCTAAC-1	MCF7 2D+5FU	3	2.76864	2.59016	2.46411	0.513891	0.513891	0.513891	0.513891	2.07258	0.513891	0.513891	0.513891	0.513891	0.513891	0.513891	0.648458	1.12165	2.51001	1.07707	1.19979	1.32527	0.513891	0.690794	0.595017	0.835212	0.690794	1.60426	1.45984	1.65254	3.78419	1.94591	3.55535	-0.0307723	3.95124	-0.169572	2.48491	3.82864	2.48491	3.46574	2.30259	1.79176	3.55535	1.79176	0	3.93183	-0.042093	2.94444	1.94591
AAAAAACCACATTAGAAGCTGGTC-1	MCF7 2D+5FU	3	2.7619	2.03041	2.61699	0.469253	0.469253	0.469253	0.469253	2.08236	0.592132	0.469253	1.40776	0.469253	0.469253	0.469253	0.592132	1.25767	2.46116	1.02422	1.54234	1.06138	0.469253	0.770777	0.770777	1.04533	0.912056	1.29054	1.09823	1.67713	2.48491	0	3.91202	-0.199395	3.89182	-1.11403	2.77259	3.04452	1.79176	3.95124	2.07944	3.3673	3.91202	3.3673	1.60944	3.97029	-1.00894	3.4012	1.94591
AAAAAATACTAGTAGTCTGCAACA-1	MCF7 2D+5FU	0	0.627268	0.627268	1.41879	0.627268	0.627268	0.627268	0.791524	0.627268	0.627268	0.627268	0.627268	0.627268	0.627268	0.627268	0.918931	2.38343	2.76586	1.50681	2.64626	2.27757	0.627268	1.29824	1.04729	1.09615	0.384067	1.26235	1.26235	0.969278	3.98898	1.09861	3.95124	-0.0307723	4.02535	0.217201	3.91202	3.82864	1.94591	4.06044	3.3322	3.97029	3.98898	3.97029	1.60944	3.95124	0.474351	3.93183	3.97029
AAAAAAAGCGTAGAACTCGCTACG-1	MCF7 2D+5FU	3	2.6181	2.56962	2.34587	0.637014	0.43483	0.43483	0.43483	1.62708	0.43483	0.43483	1.48868	0.43483	0.43483	0.43483	1.35917	1.4072	2.36038	0.823041	1.30449	1.37173	0.43483	0.478796	0.478796	0.780883	1.62895	1.00351	1.73033	1.41994	3.04452	1.38629	3.98898	0.0519194	3.80666	-1.11403	3.2581	3.3673	2.83321	3.91202	2.19722	2.77259	3.98898	2.77259	1.60944	3.97029	-1.04668	1.79176	1.60944
AAAAAATAACTCCGATCATGCAGG-1	MCF7 2D+5FU	0	0.922944	0.829029	1.83138	0.565901	0.565901	0.565901	0.565901	0.565901	0.565901	0.565901	0.565901	0.565901	0.829029	0.565901	0.714087	2.47458	3.03196	1.81645	2.30041	2.19573	0.565901	1.25877	1.16075	1.0772	0.720563	0.951602	1.0571	0.855063	3.95124	2.48491	3.98898	0.199244	3.93183	0.138729	3.93183	4.02535	3.66356	3.97029	1.94591	3.61092	4.00733	3.61092	0	3.98898	-0.315789	3.93183	3.3673
AAAAAAAGCTACTCATTGCCAGAT-1	MCF7 2D+5FU	1	2.95877	2.70863	2.21364	0.457715	0.457715	0.457715	0.457715	0.457715	0.457715	0.457715	0.457715	0.457715	0.457715	0.457715	0.457715	1.41704	2.92926	1.20421	2.21772	2.11186	0.457715	0.700456	0.816915	1.03945	0.712658	1.22729	1.54191	1.43862	3.98898	2.70805	4.02535	0.21285	3.91202	0.235893	3.91202	3.93183	2.56495	4.00733	3.68888	3.95124	4.02535	3.95124	3.97029	4.26268	0.349187	4.02535	3.95124
AAAAAACGGTTCGTAACCGTACGC-1	MCF7 2D+5FU	0	0.813164	0.700421	1.43147	0.555071	0.555071	0.555071	0.555071	0.555071	0.555071	0.555071	0.555071	0.555071	0.555071	0.555071	0.700421	2.5214	3.13789	1.62633	3.0878	2.54491	0.555071	0.895811	0.6725	1.04954	0.63008	1.22805	1.2911	1.26527	3.98898	3.52636	3.98898	0.441384	4.00733	0.254242	3.91202	3.95124	4.02535	4.09434	3.2581	3.93183	4.04305	3.93183	1.79176	4.04305	-0.177639	3.80666	3.61092
AAAAAACATGTGAACTCACGCGAC-1	MCF7 2D+5FU	0	0.561018	0.561018	1.76981	0.561018	0.561018	0.707926	0.561018	0.561018	0.561018	0.561018	0.561018	0.561018	0.561018	0.561018	0.914981	2.92614	3.32301	1.84395	2.26869	2.14717	0.561018	0.668247	0.541758	1.04403	0.86814	1.44162	1.48601	1.14489	3.13549	2.77259	4.02535	0.290811	4.00733	0.178735	3.95124	3.95124	3.91202	3.97029	2.77259	3.95124	4.02535	3.95124	2.63906	4.02535	0.300397	2.99573	1.94591
AAAAAATAGAGCGTCTAAGTGTAG-1	MCF7 2D+5FU	0	0.982702	0.700091	1.66443	0.554809	0.554809	0.554809	0.554809	0.554809	0.554809	0.554809	0.554809	0.554809	0.554809	0.554809	0.700091	2.62529	2.53377	1.82355	2.91305	2.62529	0.554809	1.20955	0.680408	1.26393	0.653364	1.16647	1.26061	0.86389	4.06044	2.30259	4.02535	0.25259	3.93183	0.217201	3.93183	3.85015	0	4.02535	3.46574	3.58352	4.02535	3.58352	1.94591	3.98898	-0.130386	3.97029	3.97029
AAAAAATAGTCGCATAGTAGAGGA-1	MCF7 2D+5FU	0	1.25345	0.724658	1.56596	0.574278	0.574278	0.574278	0.574278	0.574278	0.574278	0.574278	0.574278	0.574278	0.574278	0.574278	0.724658	2.69979	3.16972	1.81164	2.02359	2.2638	0.574278	0.817545	0.598841	1.18249	0.817545	1.38175	1.58078	1.21227	3.97029	2.3979	4.02535	0.0359191	3.89182	0.198153	3.91202	3.89182	3.93183	4.14313	3.21888	3.95124	4.07754	3.95124	1.79176	3.8712	0.440159	3.17805	3.13549
AAAAAAGTGCGTTCCGATTGAGTA-1	MCF7 2D+5FU	0	0.731969	0.580072	1.58176	0.580072	0.580072	0.580072	0.580072	0.580072	0.580072	0.580072	0.580072	0.580072	0.580072	0.580072	0.84979	2.37592	3.25091	1.63208	2.87817	2.2581	0.580072	1.16042	1.02704	1.13178	0.852748	1.00718	1.07104	0.866754	4.2485	2.70805	3.89182	-0.0838821	3.8712	0.217201	3.93183	3.91202	3.93183	4.00733	3.21888	4.00733	3.95124	4.00733	3.13549	3.97029	0.448817	3.93183	3.93183
AAAAAATGACTGAGACCACACAGA-1	MCF7 2D+5FU	0	1.10277	0.807761	2.67644	0.551383	0.551383	0.551383	0.551383	0.695767	0.551383	0.551383	0.551383	0.551383	0.551383	0.551383	0.551383	2.62004	2.97198	1.72348	2.05491	1.97334	0.551383	1.29287	1.34805	1.15192	0.893551	0.718699	1.06503	0.640715	4.11087	1.60944	3.97029	-0.0838821	3.97029	0.178735	4.00733	3.68888	1.60944	4.18966	3.93183	3.97029	3.98898	3.97029	0.693147	3.97029	0.238522	3.95124	4.04305
AAAAAACTGTAGAAGCTGCATGTT-1	MCF7 2D+5FU	7	2.7766	2.97827	1.03192	1.34934	0.472781	0.472781	0.472781	0.472781	0.472781	0.472781	1.46369	0.472781	0.472781	0.472781	0.472781	1.95058	2.40444	0.990904	2.22264	1.26712	0.472781	0.727576	0.835122	0.975345	1.39357	0.97191	1.26392	1.225	3.97029	0	2.83321	-0.0136779	3.89182	0.138729	2.77259	3.91202	0	0	0	3.21888	2.89037	3.21888	1.38629	3.3322	0.349187	2.83321	0
AAAAAAGTCACTATGCGCTGTAGT-1	MCF7 2D+5FU	3	2.28726	2.3871	2.35564	0.582235	1.00444	0.857565	1.04598	1.47979	1.36632	0.450478	0.522989	0.356995	0.356995	0.356995	0.356995	1.68565	2.26392	0.779199	1.54469	1.72332	0.450478	0.887004	0.829598	1.03061	0.934464	1.14255	1.33184	1.13717	3.95124	0.693147	3.04452	0.0984394	3.98898	0.28996	3.93183	3.93183	3.13549	3.97029	3.43399	3.80666	3.04452	3.80666	3.80666	3.61092	0.395707	3.91202	3.97029
AAAAAAGTCACTATGATCCGACCA-1	MCF7 2D+5FU	0	1.02082	0.576328	1.89428	0.576328	0.576328	0.576328	0.576328	0.939951	0.576328	0.576328	0.576328	0.576328	0.576328	0.576328	0.727245	2.14788	2.62152	2.0828	2.66569	2.10223	0.576328	0.86837	0.914683	1.05048	0.660124	1.10827	1.53401	1.14366	4.07754	0	4.21951	0.128292	3.93183	0.324446	4.18966	3.93183	3.98898	4.04305	4.12713	3.89182	4.23411	3.89182	3.21888	3.93183	0.358666	3.98898	3.97029
AAAAAACCTAGTCTCTTCAGTGCC-1	MCF7 2D+5FU	1	2.84128	2.91831	0.954849	0.477425	0.477425	0.477425	0.602443	0.477425	0.477425	0.477425	0.477425	0.477425	0.477425	0.477425	0.602443	2.01412	2.79417	1.47806	1.95548	2.20005	0.477425	0.760109	0.810906	1.11841	1.01315	1.20284	1.64674	1.06778	3.98898	0.693147	3.63759	-0.048164	3.93183	0.217201	3.97029	3.91202	0	3.52636	2.19722	3.21888	3.66356	3.21888	1.94591	3.95124	0.349187	3.93183	3.71357
AAAAAAGTCAGCGTCAGCTCGTCT-1	MCF7 2D+5FU	0	0.924581	0.658685	1.58327	0.521995	0.764709	0.521995	0.521995	0.521995	0.521995	0.521995	0.521995	0.521995	0.521995	0.521995	0.658685	2.55621	3.30894	1.59994	2.84201	2.75105	0.521995	0.843276	0.879099	0.925984	1.02415	1.17101	1.50515	1.22968	3.93183	2.3979	4.02535	-0.0658636	3.93183	0.811257	3.95124	3.91202	2.56495	3.97029	3.46574	3.95124	4.04305	3.91202	3.61092	4.04305	0.770401	3.95124	4.06044
AAAAAACCGTTAGACGGAGAATGA-1	MCF7 2D+5FU	0	0.700857	0.700857	1.02674	0.700857	0.700857	0.700857	0.700857	0.884383	0.700857	0.700857	0.700857	0.700857	0.700857	0.700857	0.884383	2.05347	2.55647	1.68358	2.82663	1.46893	0.700857	1.05907	0.7545	0.975177	0.597927	1.13175	1.63045	1.2532	2.94444	1.09861	3.97029	-0.0838821	3.8712	0.158932	3.95124	3.13549	1.60944	3.80666	0.693147	3.85015	3.97029	3.85015	1.38629	4.06044	0.3202	3.3322	0
AAAAAAAGAAGAGTCGATTCCTCT-1	MCF7 2D+5FU	0	1.00175	0.713657	1.61414	0.56556	0.713657	0.56556	0.56556	0.56556	0.56556	0.56556	0.56556	0.56556	0.56556	0.56556	0.56556	2.96628	3.2658	1.83028	2.38091	1.89902	0.56556	1.19236	1.13945	1.09414	0.874998	0.875896	1.05996	0.867283	3.71357	0	3.95124	-0.0307723	2.94444	0.00810899	3.82864	3.49651	1.38629	3.95124	2.19722	3.21888	3.95124	3.21888	0	1.79176	0.137878	2.30259	0.693147
AAAAAACCGTAGTTGATGGATATC-1	MCF7 2D+5FU	0	0.738678	0.857578	1.77554	0.585388	0.585388	0.585388	0.585388	0.585388	0.585388	0.585388	0.585388	0.585388	0.857578	0.585388	0.585388	2.51896	3.04977	1.75616	3.12742	1.36672	0.585388	1.15935	0.597659	1.14331	0.764372	1.1651	1.21302	0.984755	3.93183	2.3979	3.8712	0.15728	3.93183	0.28996	3.89182	3.4012	0	3.98898	2.77259	2.56495	3.8712	2.56495	0	3.97029	0.422615	3.93183	3.04452
AAAAAACCTAGTTAGTAGCACTAT-1	MCF7 2D+5FU	9	2.72984	2.58892	2.40505	0.672879	0.459311	0.459311	0.459311	0.459311	1.49821	0.459311	0.459311	0.459311	0.459311	0.459311	0.459311	2.05081	2.48568	0.869379	1.65991	1.69033	0.459311	0.822246	0.829596	1.04371	0.895868	1.16076	1.35206	1.10614	3.78419	0	3.49651	-0.0838821	3.91202	-0.420887	3.91202	3.91202	3.71357	2.89037	1.09861	3.43399	3.49651	3.43399	2.83321	2.48491	-0.29744	3.61092	0
AAAAAACCTCATAACAACGCCTAC-1	MCF7 2D+5FU	0	0.768891	0.993777	1.46372	0.609332	0.609332	0.609332	0.768891	0.609332	0.609332	0.609332	0.609332	0.609332	0.609332	0.609332	0.768891	2.13544	2.81488	1.37822	2.72065	2.43733	0.609332	1.29865	1.01722	1.2306	0.849244	0.813562	1.11957	0.870634	3.68888	2.99573	3.8712	-0.048164	3.8712	0.11811	3.91202	3.58352	3.3673	4.07754	3.97029	3.89182	3.89182	3.89182	2.89037	3.89182	0.404757	3.93183	3.78419
AAAAAAAGAAGTCCTGCAATGAGA-1	MCF7 2D+5FU	0	0.744125	0.899693	1.99619	0.507944	0.640955	0.507944	0.507944	0.507944	0.507944	0.507944	0.507944	0.507944	0.507944	0.507944	0.507944	2.38794	3.22031	1.9837	3.03546	2.45657	0.507944	1.20305	1.06973	1.0867	0.775428	0.889608	1.13482	0.945664	4.11087	3.13549	4.46591	0.290811	3.95124	0.254242	3.95124	3.93183	3.93183	4.15888	3.73767	3.98898	4.52179	3.98898	3.68888	4.02535	0.507411	3.93183	4.00733
AAAAAAGTAGTTGGTCTCTGCAAG-1	MCF7 2D+5FU	3	2.30202	2.20858	2.32354	0.66536	0.859665	0.804461	1.11954	1.48147	0.804461	0.740734	0.66536	0.454179	0.454179	0.454179	0.454179	1.62546	2.11584	0.454179	1.67863	1.60892	0.454179	0.833517	0.644897	1.22768	0.644897	1.28979	1.69219	1.02214	1.38629	1.09861	1.94591	-0.15939	3.43399	-0.385795	2.89037	2.63906	0	3.71357	2.94444	2.30259	1.94591	2.30259	2.07944	1.60944	-0.29744	2.99573	3.17805
AAAAACTTCTGGTGCGAGTATCGC-1	T-47D 2D	2	2.53169	2.26197	2.76813	0.419466	0.793961	0.614507	0.529308	0.419466	0.419466	0.419466	1.31115	0.419466	0.529308	0.419466	0.419466	1.50123	2.72542	0.793961	2.05588	2.13042	0.419466	0.697658	0.665735	0.907674	0.697658	1.47011	1.53961	1.32389	3.58352	2.3979	2.70805	-0.102231	3.97029	-1.80718	3.93183	3.66356	3.93183	4.12713	4.02535	3.95124	2.70805	3.95124	2.99573	3.93183	-1.66572	3.61092	4.02535
AAAAACCGATAGGTGGGACAGATT-1	T-47D 2D	3	2.23202	2.17994	2.22178	1.58594	0.397615	0.630205	0.461617	1.88385	0.315103	1.73787	0.315103	0.315103	0.315103	0.315103	0.461617	1.6472	2.41344	1.17908	1.6961	1.8056	0.315103	0.820016	0.781292	0.955656	0.718294	1.23902	1.44007	1.31692	3.58352	1.79176	3.93183	-0.139972	3.73767	0.217201	3.93183	3.93183	2.19722	4.02535	3.13549	3.73767	3.93183	3.73767	0.693147	3.85015	0.310348	1.09861	3.52636
AAAAACCGAAGAGGTATACTTGCT-1	T-47D 2D	3	2.41968	2.25822	2.16667	1.61793	1.22097	0.71999	1.67998	0.760771	0.380386	1.22097	0.380386	0.380386	0.380386	0.380386	0.557255	1.34751	2.51365	0.479993	1.47101	1.38115	0.380386	0.793249	0.800256	0.96947	0.60629	1.39286	1.41066	1.33553	3.04452	2.3979	3.13549	-0.139972	3.95124	0.272261	2.89037	1.79176	3.29584	3.82864	3.13549	2.07944	2.99573	2.07944	2.30259	3.97029	0.329956	2.94444	3.3673
AAAAACCCATATGCCACGTATGTC-1	T-47D 2D	11	2.20549	2.20344	2.18051	1.53001	0.976287	0.656779	1.67814	0.34699	1.37604	0.784843	0.34699	0.34699	0.34699	0.34699	0.34699	1.44489	2.30666	1.07425	1.63127	1.78751	0.34699	0.600928	0.642648	1.10156	0.563022	1.40698	1.57395	1.46828	3.97029	2.30259	3.98898	-0.0658636	4.00733	0.158932	3.98898	2.89037	3.66356	4.12713	4.04305	3.8712	3.97029	3.8712	2.89037	3.93183	0.329956	1.09861	4.04305
AAAAACCCATAGCCATAGGTCAAC-1	T-47D 2D	9	2.70655	2.18993	2.10489	0.48994	0.388268	0.48994	0.568803	0.568803	1.97727	0.388268	0.388268	0.388268	0.388268	0.388268	0.568803	1.77084	2.39734	1.19006	2.00505	2.21089	0.388268	0.979284	0.556293	1.01773	0.619311	1.21887	1.49689	1.11259	3.97029	3.73767	3.04452	-0.048164	3.98898	0.0310985	3.98898	3.95124	4.02535	4.14313	3.95124	3.95124	3.04452	3.93183	3.93183	4.00733	-0.130386	3.3322	3.73767
AAAAACCCAGTCTCATGCCAATGG-1	T-47D 2D	10	1.92361	1.85673	1.9964	1.5063	1.37059	1.42506	1.58984	1.52276	1.47779	0.992853	0.270973	0.270973	0.270973	0.270973	0.341929	1.27106	1.89658	0.71291	1.44556	1.31531	0.915952	0.378049	0.699473	1.04409	0.378049	1.47087	1.60289	1.72711	3.93183	2.3979	3.82864	-0.102231	3.93183	0.00810899	4.00733	3.95124	3.66356	4.00733	3.93183	3.8712	3.78419	3.89182	1.38629	3.97029	0.137878	2.07944	3.89182
AAAAACCCACCATGCCAGTTGAGT-1	T-47D 2D	5	1.90773	1.85178	1.73096	0.958137	0.998458	1.66499	1.86246	1.66326	1.13947	1.27032	1.17223	0.254064	0.254064	0.254064	0.320593	1.35271	1.9021	0.972373	1.53824	1.40762	0.254064	0.780245	0.762838	0.915945	0.901266	1.35898	1.22272	1.35639	3.93183	2.89037	3.95124	-0.0658636	4.11087	0.138729	4.07754	3.97029	3.93183	4.02535	3.93183	4.02535	3.95124	4.02535	1.79176	3.95124	0.183863	2.70805	4.14313
AAAAACCATGTCCTGGAGCCGTTA-1	T-47D 2D	2	2.5235	2.21385	2.6729	0.381617	1.14485	0.559059	0.559059	0.559059	0.381617	0.481547	1.43361	0.381617	0.381617	0.381617	0.62239	1.52647	2.58443	0.984153	1.87669	2.06064	0.381617	0.906199	0.735388	0.415181	0.415181	1.64159	1.63665	1.34362	3.85015	2.83321	3.7612	0.0196585	4.04305	-1.67365	3.93183	4.00733	4.04305	4.23411	3.98898	3.97029	3.73767	3.95124	3.8712	3.95124	-2.10755	3.98898	4.18966
AAAAACCATCCACCGCAGTGAGGA-1	T-47D 2D	10	1.82412	1.7219	1.83323	1.45389	1.00748	1.66188	1.44168	1.8199	1.34172	1.03428	0.474683	0.237341	0.237341	0.299492	0.387087	1.40997	1.8779	0.869627	1.51016	1.43976	0.929839	0.658836	0.794147	0.884405	0.632649	1.63497	1.44879	1.56531	4.02535	3.93183	4.00733	0.113477	4.30406	0.158932	4.07754	4.49981	4.06044	4.48864	3.97029	4.02535	3.82864	4.02535	3.93183	4.17439	0.349187	4.23411	4.66344
AAAAACCACAACGCTCCGCTCATG-1	T-47D 2D	3	2.39597	2.43766	2.37399	1.44874	0.438037	0.347136	0.727564	1.95729	0.347136	0.347136	0.347136	0.347136	0.438037	0.438037	0.438037	1.74212	2.4991	0.833881	2.0456	1.96744	0.347136	0.460278	0.564436	0.941117	0.960154	1.42448	1.4928	1.5184	4.00733	1.79176	3.73767	-0.0307723	3.98898	0.11811	3.98898	3.95124	3.58352	4.12713	3.91202	3.98898	3.68888	3.89182	3.3673	3.98898	-0.227235	3.49651	3.66356
AAAAACCAAGCCTCGGATGTAAGG-1	T-47D 2D	3	1.89128	2.34687	2.41553	0.900425	0.450213	0.450213	1.33517	1.94803	0.450213	0.450213	0.450213	0.450213	0.450213	0.450213	0.568105	1.43287	2.46342	0.65955	1.8872	1.84856	0.450213	0.774456	0.739019	0.835779	0.36951	1.87158	1.5748	1.46534	2.19722	2.89037	1.94591	-0.15939	3.80666	-0.385795	4.00733	2.89037	2.56495	3.98898	2.48491	2.70805	1.94591	2.70805	1.79176	3.3673	-0.210428	1.38629	0
AAAAACCAACTCCAGCCTGCGTTA-1	T-47D 2D	3	2.35343	2.448	2.06621	1.17448	0.406004	0.406004	0.406004	1.49415	0.406004	1.34431	1.2808	0.406004	0.406004	0.406004	0.719133	1.08815	2.27927	0.947905	1.76618	1.75991	0.406004	0.6772	0.6772	1.11413	0.478257	1.55776	1.69969	1.38367	2.83321	2.48491	3.82864	-0.102231	3.97029	0.0970565	3.97029	3.91202	3.93183	3.98898	3.95124	3.58352	3.82864	3.58352	1.09861	3.95124	0.358666	3.66356	3.17805
AAAAACATTAGCCACATGGTTCGA-1	T-47D 2D	0	0.773871	0.935658	2.4834	0.528249	0.528249	0.666576	0.528249	0.528249	0.528249	0.528249	0.528249	0.528249	0.528249	0.528249	0.666576	2.01453	3.178	1.23331	3.02963	2.56647	0.528249	1.21196	0.976218	1.14555	0.741416	1.05575	1.06199	0.938596	4.04305	3.97029	3.98898	-0.15939	3.98898	0.178735	3.95124	4.00733	3.93183	4.04305	4.00733	3.95124	3.91202	3.89182	0	3.97029	0.3202	2.99573	4.00733
AAAAACATGCTCACCTCACACTGC-1	T-47D 2D	3	2.48642	2.63845	2.09303	0.898569	0.50731	0.50731	0.50731	1.18442	0.50731	1.10728	0.96023	0.50731	0.50731	0.50731	0.50731	1.18442	2.29812	0.640153	1.71483	1.69173	0.50731	0.814293	0.833214	1.04463	0.57139	1.42807	1.55984	1.27404	1.79176	1.79176	3.21888	-0.0838821	3.80666	-0.494995	3.3322	2.77259	3.17805	3.17805	3.68888	2.48491	3.21888	2.30259	0.693147	3.91202	-1.16928	1.60944	2.07944
AAAAACATCTCGAACTACGGTCGT-1	T-47D 2D	12	1.81965	2.1414	1.75728	0.308137	1.12902	1.7703	1.62737	1.74862	0.388825	1.10824	0.308137	0.308137	0.388825	0.308137	0.388825	1.45651	2.22726	1.17511	1.87489	1.91652	0.308137	0.868988	0.635403	1.03497	0.705292	1.3863	1.40962	1.294	3.89182	1.60944	3.89182	-0.0658636	3.95124	0.158932	3.98898	3.93183	3.71357	4.14313	4.00733	3.95124	3.89182	3.95124	0.693147	3.97029	0.310348	0	3.85015
AAAAACATCAGTCGACGTGAGACT-1	T-47D 2D	3	2.02976	2.18888	2.45355	0.881329	0.546342	0.731164	1.50897	1.98145	0.334988	0.334988	0.546342	0.422708	0.334988	0.334988	0.546342	1.68964	2.57539	0.897816	1.65817	1.99228	0.334988	0.795998	0.871317	1.01636	0.686539	1.4406	1.32222	1.22367	3.8712	4.04305	3.17805	-0.102231	4.07754	0.436564	4.04305	3.93183	4.02535	4.20469	4.11087	3.95124	3.17805	3.93183	2.48491	4.07754	0.101946	2.48491	4.09434
AAAAACAGTAATCAGATATCAGCC-1	T-47D 2D	8	2.33942	2.19175	2.13614	0.942857	1.43654	0.490925	0.42286	0.634289	0.335108	0.634289	0.335108	0.335108	0.490925	0.335108	0.42286	1.45777	2.54849	1.33664	1.91052	1.96758	1.53243	0.69421	0.706303	0.96922	0.739255	1.52452	1.45113	1.29315	3.95124	3.52636	3.98898	-0.048164	4.04305	0.11811	3.98898	3.93183	3.95124	4.02535	3.98898	3.91202	3.98898	3.91202	3.17805	4.02535	0.280195	2.48491	4.00733
AAAAACAGCTCGTCTAACTGATTC-1	T-47D 2D	3	1.96036	2.18461	2.41049	0.677854	0.415624	0.524459	1.35571	2.0229	0.415624	0.415624	0.524459	0.415624	0.415624	0.415624	0.677854	1.64334	2.48852	0.786689	1.84725	1.90802	0.415624	0.948607	0.675515	1.02475	0.453397	1.77397	1.54977	1.2645	2.19722	3.4012	2.48491	-0.102231	3.97029	0.198153	3.93183	2.70805	2.56495	4.02535	3.17805	3.29584	2.3979	3.29584	0.693147	3.66356	0.172564	1.60944	2.56495
AAAAACAGCATTGTTGTCGTTGCG-1	T-47D 2D	2	2.19372	2.14649	2.11585	1.13469	1.04332	0.560516	0.560516	0.560516	1.44292	0.382612	1.8162	0.382612	0.382612	0.382612	0.482802	1.30991	2.62225	0.677699	1.70576	1.80072	0.382612	0.577383	0.728576	0.577383	0.577383	1.92541	1.54747	1.48901	3.17805	2.19722	3.55535	-0.0136779	3.95124	-0.0154215	3.95124	3.93183	2.19722	4.11087	3.93183	3.95124	3.52636	3.93183	2.19722	3.93183	-0.520583	3.21888	4.07754
AAAAACAGCATTGTTCAGTTACTG-1	T-47D 2D	2	2.2232	2.06883	2.14522	1.17441	0.947847	0.405979	0.594749	0.405979	1.35383	0.405979	1.82081	0.405979	0.405979	0.405979	0.512289	1.24434	2.65443	0.850893	1.73023	1.80717	0.405979	0.722312	0.442884	1.0917	0.442884	1.75112	1.45567	1.37112	3.52636	2.70805	3.4012	-0.102231	3.95124	-0.494995	4.00733	3.95124	2.07944	4.07754	4.29046	3.95124	3.3673	3.95124	2.48491	3.95124	-0.693855	3.58352	4.00733
AAAAACAGATGAGATTAATCTGGA-1	T-47D 2D	6	1.96421	1.83163	2.02007	1.40771	0.335134	1.71401	1.81642	1.75093	1.4769	0.265587	0.265587	0.265587	0.265587	0.335134	0.724212	1.24995	2.08637	1.24995	1.67258	1.70892	0.265587	0.662809	0.902565	1.15353	0.463283	1.25038	1.5691	1.36585	4.06044	3.98898	4.15888	0.0676678	4.23411	0.28996	3.93183	4.09434	4.04305	4.27667	4.07754	4.07754	4.12713	4.04305	3.95124	4.09434	-0.261722	3.7612	4.59512
AAAAACAGATGAGATCTCTGTCAA-1	T-47D 2D	2	2.1462	2.26052	2.33559	1.14273	0.873914	0.505235	0.58656	0.40039	1.6276	0.40039	1.41838	0.40039	0.40039	0.505235	0.40039	1.35341	2.64224	0.757853	1.66348	1.77677	0.40039	0.475796	0.822992	0.475796	0.475796	1.69604	1.66796	1.77066	3.61092	1.94591	3.97029	-0.102231	4.00733	0.198153	3.98898	3.93183	4.2485	4.20469	4.02535	3.98898	3.95124	3.95124	3.93183	4.02535	-0.261722	3.97029	4.06044
AAAAACAGACGCCTGTCTATGACA-1	T-47D 2D	2	2.37277	2.50699	2.46613	0.447422	0.628036	0.628036	0.773913	0.447422	0.354573	0.354573	1.81861	0.354573	0.447422	0.447422	0.354573	1.75652	2.74343	0.851747	2.11983	1.99856	0.354573	0.746468	0.583746	1.15714	0.527175	1.48509	1.73175	1.27531	3.95124	3.73767	3.3322	-0.048164	4.07754	0.158932	3.93183	3.95124	4.07754	4.23411	3.95124	3.98898	3.3322	3.98898	2.94444	3.95124	-0.353529	3.4012	3.68888
AAAAACAGACGCCTGCTGGACACT-1	T-47D 2D	5	1.89852	1.47661	2.08233	0.380565	0.914182	1.73339	1.79108	1.69664	1.17819	1.10089	1.16645	0.380565	0.380565	0.380565	0.761129	0.938082	1.98268	0.797627	1.15429	1.52226	0.380565	0.781762	0.573384	0.9423	0.648458	1.53603	1.68124	1.41683	2.48491	2.19722	3.3322	-0.139972	3.97029	0.138729	3.93183	3.80666	3.13549	3.97029	3.7612	3.73767	3.3322	3.66356	0.693147	3.95124	-0.353529	2.48491	3.73767
AAAAACACTCGTCTATGTGGTCCT-1	T-47D 2D	6	2.02611	2.10564	1.91165	1.33951	1.19779	1.63982	1.6163	1.6487	0.384597	0.304786	0.446504	0.384597	0.304786	0.304786	0.609572	1.50747	2.43437	0.689383	1.59416	1.72076	0.304786	0.814543	0.761874	0.952841	0.771646	1.35206	1.35458	1.32402	3.97029	3.55535	3.95124	0.0676678	4.12713	0.158932	4.14313	4.15888	4.02535	4.29046	4.06044	4.00733	3.8712	3.95124	3.58352	4.02535	-0.177639	3.46574	4.21951
AAAAACACGCTATGTCGACGTGAT-1	T-47D 2D	13	2.05644	2.328	2.2523	0.329655	0.415978	1.54283	1.34006	1.54805	1.39933	0.415978	0.329655	0.329655	0.329655	0.329655	0.329655	1.70133	2.39881	1.03042	1.7346	1.88	0.329655	0.909475	0.74071	1.01378	0.62527	1.28139	1.50053	1.31009	3.09104	2.48491	2.56495	-0.102231	3.93183	-0.808652	3.49651	3.63759	1.94591	3.89182	3.73767	3.80666	2.56495	3.80666	1.79176	3.43399	-0.667187	0.693147	3.21888
AAAAACACCTGTACCTCAGAGTCA-1	T-47D 2D	2	2.01291	2.04385	2.11761	1.00964	1.28826	0.545299	1.22042	0.510282	1.13219	1.36177	1.36753	0.288093	0.288093	1.23968	0.288093	1.28633	2.14427	0.953896	1.61623	1.55702	0.288093	0.748268	0.610728	1.02971	0.610728	1.42076	1.61633	1.37413	3.93183	2.83321	3.13549	-0.0838821	3.97029	0.158932	4.00733	4.15888	3.93183	3.95124	3.46574	3.95124	2.94444	3.95124	0	3.95124	0.448817	2.94444	3.61092
AAAAACACAGAGATGTGTCGTACA-1	T-47D 2D	1	2.41751	2.08988	1.91984	0.914571	0.560767	0.560767	0.560767	0.560767	0.560767	0.560767	0.560767	0.560767	0.560767	0.560767	0.707609	1.22396	2.75308	1.06141	1.94304	1.99682	0.560767	1.16966	0.558069	0.704205	0.558069	1.05631	1.87386	1.26227	2.63906	1.94591	2.89037	-0.0838821	3.97029	-0.169572	3.8712	3.93183	3.66356	4.00733	2.94444	3.61092	2.89037	3.58352	0	3.8712	0.0259604	1.60944	2.3979
AAAAACAAGCAACTACATTCCGAG-1	T-47D 2D	0	0.88161	1.02316	1.74936	0.540557	0.540557	0.540557	0.682107	0.540557	0.540557	0.540557	0.540557	0.540557	0.540557	0.540557	0.540557	1.99788	3.35569	1.47401	2.79485	2.85187	0.540557	1.17092	0.884543	1.16482	0.697175	1.04852	1.17041	0.981233	3.7612	2.30259	3.09104	-0.0307723	3.93183	0.138729	4.00733	3.95124	1.60944	4.02535	3.17805	3.98898	3.09104	3.97029	2.3979	4.09434	0.290347	1.09861	4.04305
AAAAACAACGCCTACCTTAAGTTG-1	T-47D 2D	2	2.22288	2.28606	2.10558	0.347033	1.49884	0.65686	0.508394	0.565986	0.437907	1.34651	1.31372	0.347033	0.437907	0.347033	0.61468	1.38023	2.5345	1.12307	1.95735	1.88622	0.347033	0.787135	0.729381	0.759572	0.509816	1.54671	1.69378	1.53448	4.00733	4.00733	4.00733	-0.0307723	3.98898	0.0970565	0	4.06044	3.93183	4.02535	3.7612	3.98898	4.00733	3.97029	3.13549	3.97029	0.349187	0	3.73767
AAAAACCGGAACGAGACAATAGGT-1	T-47D 2D	7	2.20971	2.63353	2.40513	1.39222	0.464073	0.585595	0.585595	0.464073	0.464073	0.464073	0.464073	0.464073	0.464073	0.464073	0.464073	1.55825	2.8873	1.04967	1.78239	1.94951	0.464073	0.552855	0.799055	1.11687	0.371069	1.45057	1.67815	1.35256	3.4012	2.83321	3.17805	-0.0307723	3.97029	0.523575	3.93183	4.00733	1.38629	3.95124	4.33073	3.13549	3.17805	3.13549	1.60944	3.95124	0.539414	1.60944	3.82864
AAAAACCGTGGTACCCAATACCAC-1	T-47D 2D	3	2.1286	2.08511	2.12643	1.29951	1.26523	0.40881	1.67905	1.75786	1.78542	0.323974	0.323974	0.323974	0.323974	0.323974	0.40881	1.3696	2.17529	0.798587	1.57683	1.57116	0.323974	0.315412	0.597009	1.00385	0.597009	1.74882	1.45887	1.76461	3.49651	2.99573	3.68888	-0.0658636	3.71357	0.235893	3.95124	3.95124	3.91202	4.04305	2.07944	3.97029	3.68888	3.95124	1.60944	3.4012	0.310348	2.07944	2.30259
AAAAACAGACTAGTAGTCTTCTCG-1	T-47D 2D	7	2.51112	2.43062	2.81969	1.02527	0.389699	0.491745	0.570898	0.491745	0.737617	0.389699	0.389699	0.491745	0.491745	0.389699	0.570898	1.62998	2.97811	0.779397	1.95714	2.12529	0.389699	0.485966	0.620573	1.14757	0.748145	1.32443	1.7916	1.33298	3.95124	2.89037	3.91202	-0.0307723	3.95124	0.842029	3.98898	3.98898	3.21888	4.33073	4.72739	4.09434	3.91202	4.09434	3.71357	4.02535	0.719108	3.8712	4.56435
AAAAACGAACTGCAAGCTTCTGAA-1	T-47D 2D	9	2.2614	2.48424	2.28102	1.40967	0.391949	0.639241	0.574195	0.391949	1.64652	0.494584	0.391949	0.391949	0.391949	0.391949	0.391949	1.51059	2.6103	1.13383	1.99468	1.86438	0.391949	0.488943	0.591162	0.860723	0.488943	1.55117	1.69165	1.44932	3.29584	2.63906	2.63906	-0.120923	3.93183	-0.457254	3.52636	3.98898	2.48491	3.98898	3.17805	3.49651	2.63906	3.49651	0	3.93183	-0.279421	0	2.70805
AAAAACTTCGCATCCCCTGTCGAC-1	T-47D 2D	3	2.4654	2.3626	2.43275	0.440214	1.50949	0.761445	1.68875	0.660321	0.348861	1.28386	0.440214	0.348861	0.348861	0.348861	0.440214	1.52025	2.43882	0.731179	1.62898	1.7069	0.348861	0.824677	0.855189	0.998306	0.622577	1.31829	1.50228	1.32619	2.63906	1.60944	3.89182	-0.102231	3.93183	0.178735	3.93183	3.71357	3.3322	3.98898	2.99573	3.55535	3.89182	3.49651	2.19722	3.95124	0.329956	1.38629	2.07944
AAAAACCTTCGACTGGGTGAGTTC-1	T-47D 2D	0	0.787895	0.787895	1.70261	0.624392	0.624392	0.624392	0.624392	0.624392	0.624392	0.624392	0.787895	0.624392	0.624392	0.624392	0.914718	1.87318	3.07059	0.914718	2.59413	2.57609	0.624392	1.25894	0.82361	1.21349	0.805987	1.09337	1.10006	0.697064	3.80666	2.07944	3.55535	-0.15939	3.68888	0.0755503	3.55535	3.4012	3.49651	3.93183	3.7612	3.78419	3.55535	3.7612	1.79176	3.52636	0.249104	0	2.89037
AAAAACTGTGAGTATCTTGGATCA-1	T-47D 2D	0	0.994709	0.663139	2.03907	0.525526	0.525526	0.769881	0.525526	0.525526	0.525526	0.663139	0.525526	0.525526	0.525526	0.525526	0.857095	2.10797	3.02442	1.38262	2.71221	2.90286	0.525526	1.18708	0.890861	1.1929	0.792075	1.03215	1.17417	0.807673	3.73767	3.43399	2.56495	-0.0307723	3.93183	0.217201	3.98898	3.93183	3.93183	4.06044	3.21888	3.97029	2.56495	3.97029	0.693147	3.91202	0.280195	1.09861	2.89037
AAAAACTGTCCATAGAGTGAACGG-1	T-47D 2D	2	2.3651	2.52184	2.46	0.438197	0.438197	0.552943	0.714668	0.438197	0.438197	0.438197	1.65883	0.438197	0.438197	0.438197	0.552943	1.52711	2.81445	0.714668	2.14585	1.83684	0.438197	0.867432	0.769769	1.01056	0.329705	1.60329	1.85094	1.2386	2.77259	2.94444	2.48491	-0.139972	3.95124	-0.534215	2.89037	3.61092	3.17805	3.97029	3.97029	3.61092	2.48491	3.58352	1.79176	3.46574	-0.433572	2.19722	2.3979
AAAAACTGTATGTAGAGATACGTT-1	T-47D 2D	6	1.91438	1.99136	1.95495	1.27888	0.316252	1.87663	1.99505	1.54868	1.02346	0.959225	0.316252	0.316252	0.316252	0.316252	0.316252	1.21885	2.16104	0.91485	1.65688	1.71072	0.316252	0.904372	0.767595	1.03201	0.718451	1.33943	1.43472	1.22394	3.80666	2.19722	3.52636	-0.0658636	4.00733	0.0970565	3.63759	3.98898	3.61092	4.07754	4.02535	3.95124	3.52636	3.93183	1.09861	3.97029	0.227827	2.3979	3.93183
AAAAACTGTACACGATATCATGCT-1	T-47D 2D	6	2.14971	2.22562	1.88589	1.38991	1.22109	1.6016	1.69859	1.73969	0.314709	0.314709	0.314709	0.314709	0.314709	0.314709	0.314709	1.57118	2.51029	0.711827	1.57236	1.63103	0.314709	0.829283	0.765133	0.95445	0.6884	1.36504	1.35502	1.31812	3.95124	3.98898	3.98898	0.0196585	4.09434	0.272261	4.26268	4.02535	4.00733	4.04305	4.06044	3.98898	3.97029	3.98898	3.95124	4.04305	0.339618	3.80666	4.26268
AAAAACTGATACCGTACTCTAGGA-1	T-47D 2D	0	0.933829	0.859853	1.98826	0.665273	0.527216	0.527216	0.527216	0.99791	0.665273	0.527216	0.527216	0.527216	0.527216	0.527216	0.772358	2.24246	3.24316	1.38707	2.20999	2.65353	0.527216	0.791563	1.00999	1.08306	0.329519	1.4506	1.49887	1.50687	3.49651	2.99573	3.95124	-0.120923	4.04305	0.254242	3.97029	4.00733	2.77259	4.09434	4.00733	4.07754	3.95124	4.02535	3.43399	3.95124	-0.315789	3.09104	4.02535
AAAAACTGAGAGGACGTCCTTCAT-1	T-47D 2D	13	2.08485	2.35929	2.24937	0.344614	0.344614	1.65564	1.42179	1.3823	1.3823	0.434854	0.344614	0.344614	0.434854	0.344614	0.344614	1.61649	2.38862	0.923614	1.73323	1.79742	0.344614	0.928596	0.738029	0.985209	0.553493	1.2984	1.56155	1.36804	3.17805	1.09861	3.63759	-0.120923	3.97029	-0.0895295	3.8712	3.63759	1.94591	3.95124	3.66356	3.97029	3.63759	3.95124	2.56495	3.66356	0.0896762	1.60944	3.17805
AAAAACTCTTAAGTGGCATGTGGT-1	T-47D 2D	8	2.34153	2.36484	2.59737	0.769191	1.42864	0.463099	0.537642	0.366997	0.366997	1.3506	0.463099	0.366997	0.366997	0.366997	0.463099	1.731	2.61857	1.15775	1.82944	1.84714	0.366997	0.777283	0.6854	0.993862	0.727131	1.43528	1.44963	1.43275	3.93183	2.07944	3.71357	-0.139972	3.95124	0.217201	3.95124	3.95124	2.77259	4.00733	3.91202	3.85015	3.66356	3.82864	1.79176	3.93183	0.310348	2.30259	4.00733
AAAAACTCGCGTCATACTGGTCAG-1	T-47D 2D	10	1.8376	2.45126	1.6898	1.38725	0.428665	0.699122	1.61036	1.49389	1.12779	1.591	0.428665	0.428665	0.428665	0.428665	0.428665	1.14888	2.17418	0.699122	1.41934	1.52642	0.428665	0.870464	0.758275	1.22949	0.324783	1.3869	1.69495	1.41036	3.09104	2.99573	2.48491	-0.15939	3.8712	-0.980502	3.21888	2.48491	2.70805	3.73767	3.61092	3.29584	2.48491	3.21888	2.30259	3.93183	-0.808265	2.63906	3.43399
AAAAACTCGCATTCGAGTCTGGAA-1	T-47D 2D	0	0.882181	0.882181	2.14235	0.588121	0.588121	0.825532	0.682787	0.682787	0.466075	0.466075	0.466075	0.466075	0.466075	0.466075	0.932149	2.07148	3.39732	1.4703	2.66439	2.5974	0.466075	0.651136	0.839607	0.987481	0.530978	1.36174	1.51491	1.40355	3.95124	3.68888	3.98898	-0.102231	4.15888	0.272261	3.97029	3.97029	4.02535	4.20469	3.78419	3.98898	3.98898	3.97029	2.70805	3.89182	-0.177639	2.99573	3.68888
AAAAACTCCTCTAGTGCTTCTACG-1	T-47D 2D	7	2.26929	2.66264	2.26433	1.59104	0.451524	0.661471	0.56976	0.451524	0.451524	0.451524	0.451524	0.451524	0.451524	0.451524	0.56976	1.63945	2.60295	1.05418	1.8061	1.98769	0.451524	0.31617	0.598443	1.13154	0.662662	1.54695	1.83221	1.31358	3.21888	2.3979	3.04452	-0.139972	3.93183	0.0535714	3.78419	3.80666	1.38629	3.97029	3.55535	3.4012	2.89037	3.3673	1.79176	3.93183	0.259575	1.94591	3.3322
AAAAACTATACGTGGTATGACCGA-1	T-47D 2D	10	2.30191	2.03954	1.83438	1.46129	1.11192	0.569796	1.64063	1.38137	1.13959	0.98298	0.349369	0.349369	0.349369	0.349369	0.440855	0.839245	2.23868	0.762553	1.40138	1.11192	0.936359	0.729669	0.708124	1.03524	1.25438	1.07206	1.47946	1.22571	2.3979	2.89037	3.29584	-0.120923	3.91202	0.0970565	2.77259	1.94591	3.17805	3.97029	3.93183	3.71357	3.29584	3.63759	1.09861	3.91202	0.280195	2.07944	3.49651
AAAAACTAGGTCAACTTCGCTGAG-1	T-47D 2D	6	2.15917	1.91189	2.01264	1.15415	0.322486	1.58457	1.56536	1.89669	0.322486	1.10406	0.406932	0.322486	0.322486	0.322486	1.02636	1.17092	1.9885	0.967458	1.81164	1.69231	0.322486	0.637128	0.730231	1.03422	0.575384	1.39907	1.79219	1.38645	3.7612	2.07944	3.97029	-0.0136779	4.00733	0.178735	3.95124	3.97029	3.97029	4.09434	4.02535	3.95124	3.95124	3.95124	2.3979	3.98898	0.3202	3.89182	4.09434
AAAAACTAGCACTATCGCCATTAC-1	T-47D 2D	2	2.18322	2.01378	1.95855	1.48603	1.42937	0.663399	0.757222	0.628343	0.438933	1.55365	0.909725	0.339605	0.476695	0.394269	0.438933	1.62369	2.44594	1.03367	1.84503	1.76519	0.26913	0.61793	0.671869	0.847372	0.715465	1.69201	1.35303	1.57691	4.00733	3.98898	3.98898	0.185451	3.98898	0.811257	4.11087	4.00733	4.02535	4.44265	4.23411	4.04305	3.98898	3.93183	3.91202	4.00733	0.699173	3.43399	4.63473
AAAAACTGCAGTCGGAGAAGTCCT-1	T-47D 2D	2	2.25479	2.34607	2.36152	1.22666	1.06122	0.567694	0.469533	0.522723	0.469533	1.15828	1.4086	0.320506	0.404433	0.320506	0.522723	1.48782	2.44841	1.14706	1.7472	1.83168	0.320506	0.793559	0.702513	0.979803	0.589208	1.50118	1.43918	1.35323	2.70805	0.693147	3.52636	-0.102231	4.00733	0.0970565	3.97029	3.93183	3.91202	3.97029	3.66356	3.95124	3.4012	3.95124	1.79176	3.98898	0.195037	1.09861	3.49651
AAAAACGTGTTCCAGCAGTTACTG-1	T-47D 2D	3	2.01992	2.02882	2.02838	1.53965	1.31753	0.484227	1.21306	1.16318	1.01011	0.296902	1.19744	0.296902	0.296902	0.296902	0.296902	1.24725	2.09357	0.880508	1.55032	1.25255	1.0462	0.742852	0.618096	1.00805	0.631611	1.32716	1.50108	1.58282	3.95124	2.19722	4.02535	-0.102231	3.97029	0.158932	3.98898	4.04305	3.82864	4.04305	3.13549	3.93183	4.02535	3.91202	2.48491	3.95124	0.290347	3.13549	3.29584
AAAAACTACGGTCGTGACCAACAG-1	T-47D 2D	7	2.47753	2.38308	2.73121	1.32019	0.342547	0.55867	0.717945	0.648369	0.747663	0.342547	0.342547	0.501822	0.501822	0.342547	0.501822	1.72034	2.85312	0.822857	1.97305	2.11504	0.342547	0.771004	0.429316	1.04881	0.614213	1.3777	1.77841	1.29635	4.09434	3.55535	4.02535	0.00312924	3.97029	0.564397	4.00733	3.93183	4.04305	4.48864	4.40672	4.06044	4.02535	3.97029	4.04305	4.09434	0.570424	3.98898	4.56435
AAAAACGAAGGATCAGCACTGGAT-1	T-47D 2D	8	2.36073	2.29469	2.15756	0.347554	1.58091	0.657847	0.566837	0.657847	0.347554	1.52493	0.347554	0.347554	0.347554	0.347554	0.438565	1.65994	2.51375	1.21802	2.15756	2.04016	0.347554	1.029	1.12006	1.14779	0.86589	0.976436	1.03395	0.946708	3.93183	3.29584	3.98898	-0.048164	3.97029	0.254242	2.07944	3.93183	3.46574	4.14313	3.95124	3.93183	3.95124	3.93183	2.83321	3.98898	-0.14589	0	4.11087
AAAAACGACCACTCGGTCCTAGTT-1	T-47D 2D	13	2.01185	2.29389	2.19678	0.522894	0.450396	1.62792	1.21434	1.54159	1.36607	0.356931	0.356931	0.356931	0.522894	0.356931	0.356931	1.53875	2.32014	1.0187	1.67238	1.77516	0.356931	0.913807	0.589005	1.09147	0.589005	1.29897	1.59717	1.36597	1.60944	2.07944	3.17805	-0.15939	4.06044	-0.919878	3.55535	3.49651	2.77259	3.8712	3.17805	3.93183	3.17805	3.93183	1.60944	3.78419	-0.749425	1.38629	3.04452
AAAAACGCAACTCGCATCCACAGT-1	T-47D 2D	0	0.638159	0.638159	1.2079	0.638159	0.638159	0.805268	0.638159	0.805268	0.805268	0.638159	0.638159	0.638159	0.638159	0.638159	0.805268	1.9356	3.20497	1.53297	2.69221	1.99473	0.638159	1.15973	0.979283	1.08492	0.792076	1.01937	1.04308	0.994367	2.30259	2.63906	3.2581	-0.139972	3.97029	-0.420887	3.97029	3.82864	1.38629	3.97029	3.3673	3.61092	3.17805	3.55535	2.07944	3.93183	-0.261722	2.63906	3.93183
AAAAACGACAATGTTGGATCAGGT-1	T-47D 2D	6	1.86856	2.00239	1.94894	1.44777	0.326764	1.83567	1.99666	1.48634	1.03083	1.07401	0.326764	0.326764	0.326764	0.326764	0.478701	1.25937	2.14889	0.53293	1.71569	1.57886	0.326764	0.813214	0.752357	0.984954	0.768073	1.31854	1.44291	1.26265	3.3673	2.19722	3.17805	-0.0658636	3.95124	-0.0154215	3.80666	3.93183	3.66356	4.00733	3.09104	3.52636	3.13549	3.4012	1.60944	3.8712	-0.372947	1.79176	4.00733
AAAAACGCGTCGTCTCCATAAGTA-1	T-47D 2D	3	2.04265	2.18061	2.41337	0.621662	0.42435	0.535471	1.24332	2.10386	0.42435	0.42435	0.621662	0.42435	0.535471	0.42435	0.621662	1.55483	2.49521	0.848701	1.66767	1.84599	0.42435	0.463368	0.463368	1.01763	0.650419	2.00097	1.62179	1.41525	2.94444	2.63906	2.19722	-0.102231	4.02535	0.0535714	3.98898	3.13549	2.77259	4.06044	2.83321	2.94444	2.19722	2.94444	1.79176	3.68888	0.137878	1.09861	2.48491
AAAAACGTAAGTGAGACCACGGAT-1	T-47D 2D	7	2.93802	2.50804	1.94369	1.41261	0.465731	0.465731	0.682284	0.465731	0.465731	0.465731	0.465731	0.587688	0.465731	0.465731	0.587688	1.61375	2.55657	0.931463	2.0949	1.62306	0.465731	0.838108	0.804385	1.0658	0.719912	1.23275	1.43919	1.23475	3.43399	3.09104	3.85015	-0.120923	3.49651	0.00810899	3.63759	3.3322	3.17805	4.00733	3.97029	3.61092	3.85015	3.61092	1.79176	3.97029	-0.412953	2.56495	3.49651
AAAAACGCGGACGAATCACGCGAC-1	T-47D 2D	3	2.27458	2.02011	2.26499	1.52262	1.15441	0.655225	0.620101	1.62425	1.4942	0.327612	0.327612	0.327612	0.327612	0.327612	0.479943	1.48409	2.42896	0.921766	1.67495	1.77606	0.327612	0.755924	0.455112	0.999498	0.360668	1.52787	1.64931	1.56896	4.04305	3.49651	4.00733	0.0359191	4.17439	0.254242	3.98898	3.98898	4.14313	4.31749	4.17439	4.02535	4.00733	4.00733	3.97029	4.04305	0.386575	3.89182	4.09434
AAAAACGTAAGTGAGTTACACCTT-1	T-47D 2D	10	1.83908	2.34228	1.88057	1.38066	0.396174	0.396174	1.71108	1.49407	1.33026	1.60208	0.396174	0.396174	0.396174	0.396174	0.396174	1.31176	2.32612	0.580384	1.4451	1.6063	0.396174	0.763769	0.849177	1.03183	0.795435	1.1467	1.42277	1.2973	3.21888	3.09104	3.8712	-0.120923	4.00733	0.217201	3.95124	3.93183	4.11087	4.04305	4.14313	3.95124	3.85015	3.93183	3.82864	3.93183	-0.279421	3.8712	4.20469
AAAAACGTGCACGAGGGTGTGACC-1	T-47D 2D	11	2.56966	2.79547	2.01946	0.511591	0.405426	0.511591	1.95711	0.511591	0.405426	0.405426	0.405426	0.405426	0.405426	0.405426	0.718109	1.12354	2.82737	0.917018	2.18229	2.08467	0.405426	0.737624	0.598002	1.08825	0.797337	1.29723	1.63251	1.38621	3.97029	2.83321	3.7612	0.00312924	3.98898	0.374043	3.95124	3.95124	3.3673	4.07754	4.14313	3.98898	3.73767	3.97029	3.46574	4.00733	-0.177639	2.77259	4.06044
AAAAACGTGCTGACTGACAATGTT-1	T-47D 2D	8	2.4003	2.54716	2.48479	1.13918	1.48502	0.550219	0.473933	0.550219	0.375583	0.665249	0.375583	0.375583	0.375583	0.375583	0.375583	1.76569	2.94268	0.612549	1.72198	2.15405	0.375583	0.760288	0.726175	1.04438	0.740285	1.31789	1.42462	1.33956	2.3979	1.38629	3.3673	-0.0136779	3.95124	0.272261	3.97029	3.93183	3.4012	4.02535	4.11087	3.7612	3.3322	3.73767	2.70805	3.93183	0.290347	2.19722	4.14313
AAAAACGTGTACCGTAACTTGTCG-1	T-47D 2D	0	0.671333	1.18909	1.65482	0.671333	0.671333	0.671333	0.847128	0.671333	0.671333	0.671333	0.671333	0.671333	0.671333	0.671333	0.983485	1.18909	2.96015	0.671333	2.97442	2.11782	0.671333	1.04491	0.563063	1.24138	0.459158	1.27534	1.37866	1.07364	2.83321	1.09861	2.30259	-0.102231	3.95124	0.138729	3.93183	3.93183	4.14313	4.07754	3.21888	3.95124	2.30259	3.95124	1.09861	3.93183	-0.476131	0	4.00733
AAAAACGTGTCACACAAGCACAAC-1	T-47D 2D	1	2.67785	2.86498	1.61753	0.481728	0.481728	0.607873	0.705718	0.705718	0.481728	0.481728	0.607873	0.481728	0.607873	0.481728	0.705718	1.53317	2.33621	1.24233	2.32761	1.67881	0.481728	0.755158	0.708235	0.99823	0.503439	1.40029	1.31733	1.64268	3.80666	2.89037	3.8712	-0.048164	3.97029	0.0310985	3.97029	3.93183	3.93183	4.07754	3.95124	3.93183	3.8712	3.93183	3.04452	3.91202	-0.372947	3.95124	3.78419
AAAAACGTAAGTGAGGCGGTAAGT-1	T-47D 2D	2	2.46405	2.21274	2.79107	0.473044	1.14902	0.473044	0.549187	0.473044	0.374878	0.473044	1.46867	0.374878	0.473044	0.374878	0.374878	1.5239	2.76618	0.986278	1.8895	2.08541	0.374878	0.86832	0.782662	0.992765	0.735772	1.26201	1.32087	1.25844	3.98898	3.17805	3.85015	0.0359191	3.95124	-0.662049	3.98898	3.97029	4.02535	4.12713	4.43082	4.09434	3.85015	3.98898	3.97029	3.91202	-1.0859	4.09434	4.62497
AAAAAACATTCAGTTCTAACCGGT-1	T-47D 2D+5FU	1	2.74297	2.87577	2.6768	0.41541	0.41541	0.41541	0.41541	0.41541	0.41541	0.41541	0.524189	0.41541	0.41541	0.41541	0.41541	2.02006	2.39676	0.997886	2.39609	2.30751	0.41541	0.748323	0.755347	0.943875	1.02903	1.25058	1.29716	1.34123	3.97029	3.80666	4.06044	0.0196585	4.02535	0.272261	4.12713	3.93183	3.98898	4.31749	3.98898	4.21951	4.06044	4.18966	3.7612	4.23411	0.431426	2.89037	4.61512
AAAAAACATGGACTCGAGTGCATA-1	T-47D 2D+5FU	2	2.19401	2.76526	2.5049	1.26831	0.450779	0.450779	0.450779	0.450779	0.450779	0.450779	1.13764	0.450779	0.660379	0.450779	0.450779	1.90171	2.2639	0.983896	1.53363	2.0247	0.450779	0.807046	0.624416	0.876478	0.494838	1.63844	1.94469	1.11925	3.95124	1.60944	3.98898	0.0359191	4.00733	0.158932	3.93183	3.93183	2.07944	4.07754	3.46574	3.3673	3.98898	3.3673	1.94591	4.11087	0.3202	1.79176	3.3673
AAAAAACATTGACAATTACGGACC-1	T-47D 2D+5FU	13	2.1661	2.16981	2.13003	0.386505	0.386505	0.386505	1.88285	1.49467	1.13244	0.386505	1.23011	0.386505	0.386505	0.386505	0.487716	1.65047	2.18284	0.630363	2.11656	1.70146	0.386505	0.398356	0.559163	0.977344	0.758341	1.69456	1.62727	1.58661	2.56495	2.3979	3.29584	-0.0307723	2.70805	0.138729	3.93183	2.19722	3.58352	4.26268	2.07944	2.63906	3.29584	2.63906	0	3.91202	0.227827	1.38629	2.63906
AAAAAACCAACGGAACTCGACGAT-1	T-47D 2D+5FU	8	2.5736	2.37713	2.07763	1.87865	1.46265	0.397443	0.397443	0.397443	0.397443	0.397443	0.397443	0.397443	0.397443	0.397443	0.582243	1.83377	2.56617	1.28621	1.66237	1.73794	0.397443	0.837728	0.854156	1.04788	0.948662	1.10788	1.3233	1.25752	2.56495	3.2581	3.82864	0.0676678	3.97029	0.158932	3.93183	3.98898	3.09104	4.11087	2.83321	3.63759	3.82864	3.63759	0	4.09434	0.358666	0.693147	4.00733
AAAAAACCAAGTCGAAGCATATGG-1	T-47D 2D+5FU	1	1.46419	1.99294	1.80297	0.536957	0.536957	0.536957	0.536957	0.536957	0.951082	0.536957	0.536957	0.536957	0.536957	0.536957	0.786628	2.06232	2.92347	1.32359	2.19932	1.90216	0.536957	1.05946	0.815514	1.14807	0.440766	1.18071	1.47359	1.09182	3.63759	1.60944	3.4012	-0.0136779	4.02535	0.341253	4.00733	3.93183	2.63906	4.11087	1.38629	3.93183	3.3673	3.8712	0	3.98898	0.413726	0	2.83321
AAAAAACCAAGTCGATGGAGTGGA-1	T-47D 2D+5FU	0	0.759244	1.48314	1.31328	0.601686	0.601686	0.601686	0.601686	0.881454	0.601686	0.601686	0.601686	0.601686	0.601686	0.601686	0.881454	2.10864	2.72186	1.06573	2.94392	2.21429	0.601686	1.15951	0.710005	1.21032	0.75255	1.15759	1.14841	0.757288	3.95124	3.52636	4.00733	0.0196585	3.97029	0.178735	3.98898	4.00733	2.30259	4.15888	2.83321	3.95124	4.00733	3.95124	1.38629	4.09434	0.310348	0.693147	3.58352
AAAAAACCACACAGACACATTCTG-1	T-47D 2D+5FU	11	2.37226	2.07113	2.2452	0.420457	0.530558	0.420457	1.50478	0.420457	1.89125	0.420457	0.795837	0.420457	0.420457	0.420457	0.530558	1.37147	2.21941	1.12689	1.97003	1.90468	0.420457	0.558016	0.397538	1.03548	0.812462	1.70039	1.66556	1.43302	4.09434	1.60944	3.97029	-0.0838821	4.04305	0.900869	4.02535	4.07754	4.18966	4.45435	4.70953	2.30259	3.97029	2.30259	2.99573	4.02535	0.757822	2.3979	4.02535
AAAAAACCACACAGACAGGTTGTC-1	T-47D 2D+5FU	2	2.26537	2.29118	2.2834	1.04223	1.67509	0.351436	0.514844	0.351436	0.351436	0.351436	1.69648	0.351436	0.351436	0.351436	0.351436	1.85797	2.15999	1.1551	2.23137	1.81484	0.351436	0.69459	0.69459	1.10317	0.69459	1.49167	1.7017	1.22512	3.97029	3.98898	3.98898	0.15728	4.07754	0.11811	4.36945	3.93183	3.95124	4.39445	4.00733	4.00733	3.89182	3.98898	3.91202	4.00733	0.422615	3.98898	4.69135
AAAAAACCACATTAGCATGGTTAC-1	T-47D 2D+5FU	0	0.922633	0.922633	1.88648	0.56571	0.713846	0.56571	0.56571	0.56571	0.56571	0.56571	0.713846	0.56571	0.56571	0.56571	0.56571	2.50644	3.2473	1.27956	2.31709	2.43882	0.56571	1.22063	0.958118	1.13748	0.663407	0.947273	1.16053	0.997004	4.00733	3.09104	4.06044	-0.0136779	3.93183	0.198153	3.93183	3.63759	3.98898	4.09434	2.56495	3.93183	4.04305	3.91202	0	3.91202	0.329956	2.19722	4.02535
AAAAAACCATGATGTAGATGTTGG-1	T-47D 2D+5FU	2	2.01938	2.76012	2.19531	0.808575	0.456501	0.456501	0.456501	0.456501	0.576041	0.576041	1.2448	0.456501	0.456501	0.456501	0.456501	1.72158	2.30416	0.996387	2.2374	2.16919	0.456501	0.786883	0.534245	0.907779	0.993557	1.41737	1.59857	1.14158	4.00733	2.56495	3.93183	-0.0136779	3.93183	0.254242	3.98898	2.89037	3.82864	4.09434	2.07944	3.97029	3.91202	3.91202	1.09861	3.98898	0.368056	1.09861	2.70805
AAAAAACCACTGAAGACTCTAGGA-1	T-47D 2D+5FU	9	2.1477	2.50093	2.03848	1.03023	0.441265	0.441265	0.441265	0.441265	1.96424	0.441265	0.441265	0.441265	0.441265	0.441265	0.646442	1.64452	2.13409	1.06	2.24416	1.97024	0.441265	0.626571	0.669567	0.964606	0.669567	1.22572	1.72326	1.60248	4.2485	3.89182	4.00733	0.374693	4.26268	0.800786	4.15888	4.02535	4.11087	4.35671	4.31749	4.02535	3.8712	4.00733	0	3.97029	0.801173	3.58352	4.69135
AAAAAACCACTGAAGGCTACCGAG-1	T-47D 2D+5FU	11	2.35509	2.87902	1.62606	0.466592	0.588773	0.466592	2.28685	0.466592	0.466592	0.466592	0.466592	0.466592	0.466592	0.466592	0.588773	1.61673	2.61673	0.826448	1.85034	1.76632	0.466592	0.385461	0.385461	1.12938	0.807888	1.78068	1.94422	1.18145	3.95124	3.46574	3.3322	0.0519194	2.77259	0.11811	3.97029	3.93183	1.94591	4.29046	2.83321	3.04452	3.3322	3.04452	1.79176	3.91202	0.3202	0	2.77259
AAAAAACCAGGAGTTGCACGTAGA-1	T-47D 2D+5FU	8	2.73401	2.54736	1.84801	1.5649	1.28129	0.427098	0.538938	0.427098	0.427098	0.427098	0.427098	0.427098	0.427098	0.427098	0.538938	1.62878	2.45235	1.05279	1.90118	1.93207	0.427098	0.504277	0.596708	0.834162	1.02395	1.60632	1.3769	1.48828	3.97029	3.09104	3.80666	-0.0658636	3.95124	0.198153	4.00733	3.95124	2.77259	4.06044	3.95124	3.52636	3.78419	3.49651	1.09861	4.02535	0.310348	1.09861	3.95124
AAAAAACCATCTAGGTTATCCAAG-1	T-47D 2D+5FU	7	2.56567	2.53432	2.31608	1.65952	0.409302	0.409302	0.409302	0.516482	0.409302	0.516482	0.516482	0.409302	0.409302	0.409302	0.774723	1.65952	2.26259	1.18402	2.27773	1.89545	0.409302	0.411591	0.779055	0.960949	1.10312	1.46563	1.56964	1.29843	4.00733	2.56495	3.71357	0.0359191	4.15888	0.983107	4.06044	3.93183	4.69135	4.39445	4.65396	3.97029	3.71357	3.93183	3.89182	4.00733	0.888184	2.30259	4.40672
AAAAAACCATGATGTCCAACGGAA-1	T-47D 2D+5FU	11	2.24898	2.44288	2.36352	1.10909	0.37398	0.37398	1.7034	0.37398	1.81859	0.37398	0.37398	0.37398	0.37398	0.37398	0.37398	1.52413	2.17815	1.00232	2.16012	1.83913	0.37398	0.695937	0.739109	1.03313	0.776507	1.35669	1.52302	1.42486	4.04305	4.04305	4.06044	0.185451	4.40672	0.28996	4.11087	4.11087	4.02535	4.77912	4.07754	4.20469	4.06044	4.17439	4.31749	4.27667	0.585576	4.00733	4.68213
AAAAAACCATGCGTCGAGAACAGG-1	T-47D 2D+5FU	1	2.519	2.74409	2.2929	0.453317	0.453317	0.453317	0.453317	0.453317	0.453317	0.906635	0.572023	0.453317	0.453317	0.453317	0.453317	1.56146	2.55766	0.950109	2.27332	2.08371	0.739329	0.450538	0.450538	0.734796	0.944284	1.63587	1.80718	1.40827	3.46574	4.14313	4.00733	-0.102231	3.93183	0.374043	4.04305	4.26268	3.3322	4.44265	4.20469	3.97029	3.91202	3.95124	3.80666	3.97029	0.457401	2.3979	4.27667
AAAAAACCGACGTCAACTTCTTGG-1	T-47D 2D+5FU	2	2.29677	2.43841	2.65254	0.416119	0.416119	0.416119	0.525084	0.416119	0.416119	0.416119	1.98138	0.416119	0.416119	0.416119	0.609603	1.83183	2.41658	1.09478	1.84657	2.06468	0.416119	0.903609	0.503154	1.16096	0.749648	1.19694	1.85706	1.28517	3.13549	2.99573	4.07754	0.278233	4.04305	0.235893	4.02535	3.98898	3.93183	4.18966	4.11087	3.93183	4.07754	3.91202	1.79176	4.04305	-0.115118	2.30259	4.59512
AAAAAACCGCAATGGTACGTTACC-1	T-47D 2D+5FU	11	2.36175	2.22867	1.73176	0.385001	0.385001	1.09881	2.25494	0.385001	1.95538	0.385001	0.385001	0.385001	0.485817	0.385001	0.68193	1.40434	2.30952	0.992879	1.82944	1.65977	0.385001	0.803151	0.72826	1.00858	0.69616	1.32508	1.4366	1.48356	3.93183	3.98898	4.06044	-0.0307723	4.00733	0.178735	3.97029	3.93183	3.97029	4.14313	3.66356	3.97029	4.02535	3.89182	1.79176	4.15888	-0.24433	2.63906	3.29584
AAAAAACATATGCGAAGTCGATCA-1	T-47D 2D+5FU	2	2.50708	2.85001	1.73947	1.39729	0.451336	0.451336	0.451336	0.451336	0.451336	0.451336	2.17462	0.451336	0.451336	0.451336	0.451336	1.46062	2.56285	1.26987	2.1556	0.661196	0.451336	0.68225	0.737159	1.19394	0.631156	1.35066	1.8425	0.972281	0	0.693147	2.70805	-0.048164	3.68888	0.138729	3.95124	3.89182	3.49651	3.8712	3.3322	1.60944	2.70805	1.60944	0.693147	4.04305	0.280195	1.38629	2.83321
AAAAAACCGCAGAATGCGCATTAC-1	T-47D 2D+5FU	3	2.30583	1.84938	1.77258	0.631406	1.00076	0.500378	1.99585	1.44749	0.73304	0.500378	0.500378	0.500378	0.500378	0.500378	0.73304	0.886291	2.14502	0.816081	2.03406	1.64464	0.500378	0.519114	0.655049	0.655049	0.519114	1.48158	1.76612	1.88487	3.3322	0	2.48491	-0.139972	3.68888	0.811257	3.2581	3.04452	3.21888	3.98898	3.98898	2.3979	2.48491	2.3979	1.38629	3.91202	0.705862	2.30259	3.68888
AAAAAACCACCATGCCGGACAAGT-1	T-47D 2D+5FU	1	2.48734	2.5899	2.31717	0.440136	0.440136	0.440136	0.440136	0.440136	0.440136	0.440136	0.960666	0.440136	0.644787	0.440136	0.644787	1.64031	2.83815	1.23836	1.90786	2.12862	0.440136	0.816193	0.906613	0.987893	0.813656	1.17178	1.33113	1.39718	3.93183	0	3.71357	-0.120923	3.95124	0.28996	3.98898	3.93183	3.97029	4.17439	2.70805	3.73767	3.61092	3.68888	0	3.97029	0.404757	0	2.3979
AAAAAACATAGTATGTAGAGCGTC-1	T-47D 2D+5FU	1	2.60397	2.48484	2.56419	0.428444	0.428444	0.428444	0.428444	0.540636	0.428444	0.428444	0.428444	0.428444	0.428444	0.428444	0.428444	1.81125	2.49731	1.12721	2.58588	2.50116	0.428444	0.694116	0.714524	1.08368	0.786495	1.2257	1.59106	1.25899	4.15888	3.97029	3.93183	0.265493	4.04305	0.495404	4.00733	3.93183	3.3673	4.63473	4.06044	4.06044	3.91202	4.06044	3.3673	4.07754	0.547257	4.00733	4.59512
AAAAAACACCTTCCTCTGATGCAC-1	T-47D 2D+5FU	1	2.47083	2.59235	2.3908	0.450834	0.450834	0.450834	0.450834	0.450834	0.450834	0.450834	0.450834	0.450834	0.450834	0.450834	0.450834	1.77175	2.55678	1.18611	2.45972	2.45664	0.450834	0.58915	0.56852	1.06422	0.821696	1.45315	1.55422	1.48769	4.02535	4.14313	4.06044	0.185451	3.97029	0.746718	4.02535	4.06044	4.2485	4.55388	4.48864	3.97029	4.06044	3.95124	4.09434	4.00733	0.699173	3.21888	4.63473
AAAAAACAGTGCTGCGCGAGTCTA-1	T-47D 2D+5FU	2	2.49764	2.83121	2.04396	0.496599	0.626638	0.496599	0.496599	0.626638	0.496599	0.496599	1.50624	0.496599	0.496599	0.496599	0.496599	1.39723	2.42766	0.727505	2.06319	1.80312	0.496599	0.429776	0.761238	0.62961	1.05939	1.28933	1.66756	1.62079	4.02535	1.94591	3.97029	-0.120923	3.93183	0.217201	3.97029	3.93183	2.30259	4.00733	3.46574	3.49651	3.93183	3.43399	2.07944	3.93183	0.310348	1.60944	4.02535
AAAAAACCGCATCCTGTAGCCTTG-1	T-47D 2D+5FU	9	2.17704	2.40633	2.34727	1.48167	0.367378	0.367378	0.463579	0.650716	1.90735	0.367378	0.463579	0.367378	0.367378	0.367378	0.599167	1.80666	2.37177	0.538199	2.42793	1.95019	0.367378	0.78306	0.758915	0.900684	0.717744	1.28728	1.63008	1.46833	2.56495	3.93183	3.97029	-0.048164	4.12713	0.677726	3.2581	4.02535	3.95124	4.43082	3.93183	4.06044	3.97029	3.98898	3.91202	4.09434	0.751473	2.56495	4.00733
AAAAAAATTCACCTCTTACTAGTC-1	T-47D 2D+5FU	2	2.59168	2.43528	2.39048	0.394215	1.64523	0.394215	0.394215	0.497445	0.394215	0.394215	1.24361	0.394215	0.394215	0.394215	0.394215	1.77064	2.60302	0.994889	2.1362	1.7783	0.394215	0.817102	0.761974	1.14703	0.641118	1.21425	1.71449	1.2335	4.15888	3.55535	3.3673	0.0519194	3.66356	0.616357	3.93183	3.73767	2.48491	4.12713	3.61092	4.06044	3.29584	3.98898	0	3.97029	0.578029	1.09861	3.52636
AAAAAAATTGCGCTAGTACTCTAC-1	T-47D 2D+5FU	1	2.70843	3.22643	1.75941	0.818782	0.502034	0.502034	0.502034	0.502034	0.502034	0.502034	0.502034	0.502034	0.502034	0.502034	0.502034	1.67414	2.60187	0.818782	1.87855	1.97902	0.502034	0.70252	0.7301	1.06044	0.515616	1.31868	1.65967	1.4184	3.91202	1.94591	2.83321	-0.0838821	3.98898	-0.708569	0	3.93183	2.99573	4.2485	3.13549	3.3322	2.83321	3.29584	2.3979	4.04305	-0.615893	0	2.94444
AAAAAACAAGAACCGTACGACCAT-1	T-47D 2D+5FU	0	0.870333	0.533643	1.68345	0.533643	0.533643	0.533643	0.533643	0.533643	0.533643	0.533643	0.533643	0.673382	0.533643	0.533643	0.870333	2.51427	3.19582	1.52304	2.7865	2.81094	0.533643	1.20935	1.01786	1.13671	0.85944	1.08987	1.11933	0.763505	3.97029	2.48491	4.11087	-0.0307723	4.11087	0.451601	3.29584	3.98898	4.09434	4.21951	4.35671	3.93183	4.09434	3.93183	3.89182	4.07754	0.474351	3.73767	4.39445
AAAAAACAAGCGCATTCGTTCTCC-1	T-47D 2D+5FU	7	2.31801	2.67013	2.25701	1.33305	0.538151	0.426475	0.426475	0.624775	0.426475	0.426475	0.695551	0.426475	0.426475	0.426475	0.538151	1.92655	2.28387	0.995699	2.07386	2.20101	0.426475	0.832052	0.679961	1.07599	0.67254	1.40399	1.56549	1.34564	4.00733	0	3.82864	0.0359191	3.49651	0.178735	3.93183	3.93183	3.93183	4.15888	3.04452	3.98898	3.82864	3.98898	0	4.04305	0.300397	1.79176	3.46574
AAAAAACAAGCTGCAGTCGCAGGT-1	T-47D 2D+5FU	2	1.53695	3.08507	1.89277	0.54626	0.54626	0.54626	0.54626	0.689303	0.54626	0.54626	1.63878	0.54626	0.54626	0.54626	0.54626	2.01896	2.4427	0.967559	1.79545	1.1923	0.54626	0.757028	0.71716	0.954118	0.795943	1.33144	1.48976	1.31249	3.58352	0	3.52636	0.0196585	2.3979	0.158932	3.8712	3.63759	0.693147	3.93183	2.56495	1.60944	3.52636	1.60944	0	3.89182	-0.353529	0	2.3979
AAAAAACAATGCATTGGTTGAAGG-1	T-47D 2D+5FU	7	2.45376	2.65026	2.22848	1.72645	0.42923	0.42923	0.42923	0.42923	0.42923	0.541627	0.42923	0.42923	0.42923	0.42923	0.42923	1.6709	2.40554	0.899624	2.45376	2.10193	0.42923	0.686652	0.457768	0.935555	0.989221	1.53362	1.62221	1.4122	3.97029	3.21888	4.00733	0.113477	3.98898	0.324446	3.95124	3.93183	3.93183	4.26268	3.97029	3.93183	3.95124	3.93183	2.89037	3.95124	0.457401	1.94591	4.17439
AAAAAACACAATAACGTCACAGAG-1	T-47D 2D+5FU	3	2.50007	0.792505	1.29252	0.792505	0.792505	0.792505	1.90373	0.792505	0.792505	0.792505	0.792505	0.792505	0.792505	0.792505	0.792505	0.792505	1.00003	0.792505	0.792505	2.66104	0.792505	0.536956	0.536956	0.536956	0.536956	2.10365	1.82682	1.38476	3.95124	2.48491	4.07754	-0.0307723	3.98898	0.324446	3.97029	3.95124	4.07754	4.45435	2.3979	3.4012	4.04305	3.3673	1.38629	4.17439	0.404757	1.09861	3.17805
AAAAAACACCAAGATGACTGCCTG-1	T-47D 2D+5FU	0	0.800681	0.719207	1.8654	0.490935	0.490935	0.619491	0.619491	0.490935	0.490935	0.490935	0.619491	0.490935	0.619491	0.490935	0.719207	2.09642	3.29098	1.88556	2.71282	3.0496	0.490935	1.08377	1.08304	1.03621	0.835537	1.01109	1.06551	1.04162	4.20469	3.91202	3.98898	0.0831719	4.09434	0.677726	4.14313	3.98898	4.04305	4.30406	3.93183	3.93183	3.93183	3.97029	3.91202	3.91202	0.671961	2.77259	4.57471
AAAAAACACGCGTAATACAACACC-1	T-47D 2D+5FU	2	1.92672	2.34039	2.18164	0.54389	0.54389	0.54389	0.54389	0.686313	0.54389	0.54389	1.78766	0.54389	0.54389	0.54389	0.686313	1.18713	2.21094	0.686313	2.06662	2.08162	0.54389	0.873025	0.564184	1.04923	0.345928	1.42381	1.7068	1.53024	3.09104	1.09861	3.71357	0.128292	3.95124	0.307352	3.80666	3.93183	3.52636	3.98898	4.09434	3.58352	3.71357	3.46574	2.3979	4.00733	-0.0281068	3.3673	3.73767
AAAAAACACGGAAGTACGCTAGTG-1	T-47D 2D+5FU	1	2.51207	3.03426	2.07129	0.502039	0.502039	0.502039	0.502039	0.633503	0.502039	0.502039	0.502039	0.502039	0.502039	0.502039	0.502039	1.89331	2.27108	0.950254	2.33052	1.76904	0.502039	0.507002	0.725786	1.12874	0.766278	1.66239	1.69677	1.20217	3.93183	0	3.3322	0.0519194	3.98898	0.178735	3.98898	3.7612	2.19722	4.07754	2.63906	2.63906	3.21888	2.63906	1.60944	3.89182	0.290347	0	2.07944
AAAAAACACGGAAGTACTGGACCA-1	T-47D 2D+5FU	13	2.32047	2.1893	1.78138	0.353177	1.0474	1.6043	1.87856	1.74257	1.37035	0.353177	0.517395	0.353177	0.353177	0.353177	0.353177	1.21653	1.9301	0.798837	1.69349	1.67119	0.353177	0.559643	0.598046	0.947881	1.01418	1.44487	1.57261	1.3999	4.07754	4.04305	3.98898	0.113477	4.02535	0.509589	4.04305	3.93183	3.04452	4.2485	3.95124	3.98898	3.97029	3.95124	2.19722	4.09434	0.507411	2.48491	3.98898
AAAAAACACTGTATCGTCGTTAGA-1	T-47D 2D+5FU	0	0.895069	0.69252	2.01086	0.548809	0.548809	0.548809	0.548809	0.69252	0.548809	0.69252	0.548809	0.548809	0.69252	0.548809	0.69252	2.1364	2.76221	1.76159	2.9133	2.37465	0.548809	1.08985	0.914202	1.10526	0.681866	1.16503	1.20715	0.966749	4.14313	3.46574	3.63759	0.113477	4.18966	0.178735	4.17439	3.93183	3.95124	4.21951	3.93183	4.00733	3.58352	3.97029	3.95124	4.07754	0.404757	2.89037	3.97029
AAAAAACACTTGGATGCGGAGATT-1	T-47D 2D+5FU	2	2.21238	2.39685	2.3177	1.77004	1.31494	0.403136	0.403136	0.468026	0.319478	0.319478	1.54935	0.319478	0.319478	0.319478	0.319478	1.78423	2.42783	1.16	2.06589	1.89276	0.319478	0.824019	0.869904	1.00867	0.885198	1.29691	1.28727	1.15673	4.54329	3.80666	3.95124	0.185451	4.02535	0.235893	4.36945	4.09434	4.14313	4.46591	4.02535	4.00733	3.89182	3.97029	3.93183	3.93183	0.404757	3.49651	4.56435
AAAAAACAGATCATTCTGCTTAGG-1	T-47D 2D+5FU	9	2.39449	2.55626	2.40459	0.412644	0.412644	0.412644	0.412644	0.412644	1.88946	0.412644	0.412644	0.412644	0.412644	0.412644	0.412644	1.72214	2.48149	1.14354	2.25323	2.13986	0.412644	0.87005	0.614453	0.91337	0.529446	1.55353	1.77986	1.32965	3.97029	2.70805	3.61092	0.0359191	4.07754	0.254242	3.97029	3.93183	3.82864	4.20469	3.58352	3.95124	3.61092	3.95124	1.38629	3.98898	0.339618	2.19722	3.68888
AAAAAACAGCACGTGTTCATTCGC-1	T-47D 2D+5FU	7	2.54939	2.85918	2.44494	1.46418	0.425076	0.425076	0.425076	0.425076	0.425076	0.425076	0.425076	0.425076	0.425076	0.425076	0.425076	1.98257	1.86193	1.36442	2.19513	2.05196	0.425076	0.794422	0.789732	1.02214	0.687817	1.27726	1.50469	1.42351	1.60944	2.48491	3.82864	0.00312924	3.93183	0.178735	3.52636	3.98898	1.94591	4.04305	3.61092	3.63759	3.80666	3.63759	1.09861	3.93183	0.310348	0	3.29584
AAAAAACAGCCGCAACCGCAGAAT-1	T-47D 2D+5FU	8	2.38667	2.5567	2.41074	0.789992	1.05332	0.526661	0.611435	0.417369	0.417369	0.417369	0.417369	0.417369	0.417369	0.417369	0.417369	1.30459	2.86854	1.23777	2.26167	2.14874	0.417369	0.889347	0.775138	1.08094	0.735604	1.05421	1.55299	1.40512	3.09104	2.3979	3.66356	-0.0838821	3.7612	-0.169572	3.93183	2.07944	3.09104	4.00733	2.56495	2.77259	3.66356	2.77259	2.30259	3.98898	-0.520583	0.693147	3.3322
AAAAAACAGCTCTTCATCTCGAAC-1	T-47D 2D+5FU	7	2.48428	2.58134	2.05472	1.4192	0.463026	0.584274	0.463026	0.463026	0.463026	0.463026	0.463026	0.463026	0.584274	0.463026	0.755163	1.1941	2.65089	1.14135	2.33545	1.73259	0.463026	0.74152	0.78352	0.855079	0.494346	1.31544	1.48857	1.6826	2.83321	1.60944	3.95124	-0.0307723	3.97029	0.235893	3.93183	3.93183	2.56495	4.43082	4.15888	3.17805	3.95124	3.13549	1.79176	3.98898	0.368056	2.48491	4.00733
AAAAAACAGTAATGTTATCAGTGC-1	T-47D 2D+5FU	1	0.483469	2.7871	2.52875	0.483469	0.483469	0.61007	0.61007	0.483469	0.483469	0.483469	0.483469	0.483469	0.483469	0.483469	0.708269	2.05225	2.90142	1.31834	2.33819	2.41004	0.483469	0.70589	0.645707	1.06232	0.862237	1.16839	1.65212	1.24639	3.91202	2.89037	3.97029	0.0519194	3.95124	0.217201	2.94444	3.95124	3.29584	4.29046	3.98898	3.97029	3.97029	3.95124	2.99573	3.98898	0.395707	1.60944	4.00733
AAAAAACAGTCTAACGATCGATAC-1	T-47D 2D+5FU	1	2.57339	2.82057	1.58699	0.618795	0.490383	0.490383	0.490383	0.490383	0.490383	0.490383	0.490383	0.490383	0.490383	0.868588	0.718398	1.50305	2.64558	0.928192	2.50388	1.87683	0.490383	0.783252	0.715169	1.01598	0.804321	1.40482	1.68716	1.18062	4.00733	2.48491	3.97029	-0.15939	4.00733	0.11811	3.97029	3.97029	3.68888	4.27667	4.04305	3.66356	3.97029	3.66356	3.13549	4.11087	0.386575	2.83321	4.00733
AAAAAACAGTGCTGCCATCTCGAT-1	T-47D 2D+5FU	12	2.3259	2.4183	1.61396	0.406985	0.406985	1.31709	2.15165	1.82532	0.513557	0.406985	0.406985	0.406985	0.406985	0.406985	0.406985	1.73107	2.41939	0.770336	1.73793	1.47773	0.406985	0.652214	0.730051	0.976119	0.956354	1.48371	1.50604	1.33901	3.97029	3.29584	3.93183	-0.0658636	3.82864	0.272261	0	3.29584	1.09861	3.98898	2.94444	2.94444	3.93183	2.77259	0	4.04305	0.329956	0	1.60944
AAAAAACATAAGATCAATGTGCGT-1	T-47D 2D+5FU	0	1.01743	0.942779	1.99298	0.44982	0.56761	0.44982	0.44982	0.56761	0.44982	0.44982	0.658974	0.44982	0.44982	0.44982	0.89964	2.55584	3.30304	1.73363	2.73901	2.72397	0.44982	1.08617	0.860024	1.12681	0.738548	1.06796	1.16205	1.04447	4.18966	3.93183	4.06044	0.315504	4.12713	0.235893	4.06044	4.00733	3.97029	4.49981	4.09434	4.07754	4.00733	3.98898	2.30259	4.02535	-0.0706664	3.97029	4.82831
AAAAAACCGGATTGCCCTCTCTAG-1	T-47D 2D+5FU	1	2.71072	2.75855	2.60111	0.875692	0.417811	0.417811	0.527219	0.417811	0.417811	0.417811	0.527219	0.417811	0.527219	0.417811	0.417811	1.60471	2.38563	1.15786	2.45972	2.01499	0.417811	0.321698	0.569806	0.792978	1.12741	1.57128	1.2132	1.574	3.89182	1.60944	4.00733	0.128292	3.97029	0.28996	3.93183	4.00733	4.02535	4.52179	4.04305	3.98898	4.00733	3.91202	4.04305	4.04305	0.395707	3.93183	4.06044
AAAAAACTCTAAGAGATAGCTTGC-1	T-47D 2D+5FU	11	2.61325	2.67154	1.53753	0.855684	0.483098	0.483098	1.63299	1.16048	0.609601	0.483098	0.483098	0.483098	0.483098	0.483098	0.483098	1.74587	2.39701	0.855684	1.63299	1.524	0.483098	0.517099	0.785222	0.966577	0.954098	1.37147	1.49172	1.60248	3.95124	3.95124	3.95124	-0.0838821	2.77259	0.178735	3.71357	3.3322	3.21888	4.02535	2.70805	2.94444	3.95124	2.94444	0	4.09434	0.310348	0	2.63906
AAAAAACCGTTAGACTGCCGAACT-1	T-47D 2D+5FU	7	2.49109	2.73298	2.23722	1.45612	0.422736	0.533433	0.422736	0.619297	0.422736	0.422736	0.422736	0.422736	0.422736	0.422736	0.422736	1.80519	2.43493	1.1894	2.07013	2.08916	0.422736	0.676436	0.625778	0.949499	1.12596	1.37211	1.5162	1.46599	3.68888	0.693147	3.58352	-0.15939	3.49651	-0.287355	3.4012	3.52636	2.19722	4.00733	3.89182	2.63906	3.55535	2.63906	1.60944	3.8712	-0.177639	1.09861	3.49651
AAAAAACTCCGCATTTGTGGTCCT-1	T-47D 2D+5FU	1	2.51338	2.98828	2.45977	0.453139	0.453139	0.453139	0.571798	0.571798	0.453139	0.453139	0.453139	0.453139	0.453139	0.453139	0.453139	2.047	2.82631	1.08852	1.7404	1.94252	0.453139	0.751915	0.775897	1.04404	0.69375	1.42224	1.42322	1.31114	3.93183	1.09861	3.93183	-0.048164	3.13549	0.254242	3.93183	3.46574	1.79176	4.27667	1.94591	3.2581	3.93183	3.21888	1.79176	4.06044	-0.279421	0	0
AAAAAACTCGAACTGTAGTGATCC-1	T-47D 2D+5FU	1	2.77421	2.66876	2.48561	0.455769	0.455769	0.455769	0.66769	0.455769	0.455769	0.455769	0.455769	0.455769	0.575117	0.455769	0.455769	1.73812	2.75785	1.09484	2.07871	1.86679	0.455769	0.74666	0.767678	1.10255	0.530753	1.31982	1.56861	1.53113	2.89037	3.68888	3.85015	-0.0838821	3.71357	0.0310985	3.93183	3.93183	3.29584	3.97029	2.63906	3.46574	3.85015	3.46574	1.79176	3.93183	0.126044	0.693147	1.94591
AAAAAACTCGCAAGATGGACGAGA-1	T-47D 2D+5FU	0	0.783586	0.674944	1.45853	0.534881	0.534881	0.534881	0.534881	0.534881	0.674944	0.534881	0.534881	0.534881	0.534881	0.534881	0.783586	2.55717	3.22181	1.50493	3.20526	2.57715	0.534881	1.191	0.990105	1.16983	0.806379	0.97114	1.08379	0.858839	2.3979	1.79176	3.89182	-0.0658636	3.95124	0.178735	3.95124	3.95124	3.46574	4.17439	3.3322	3.97029	3.8712	3.91202	1.09861	3.95124	0.377358	1.09861	3.4012
AAAAAACTCGCTACGTGTGTAGAG-1	T-47D 2D+5FU	2	2.59432	2.71231	2.65236	0.442615	0.442615	0.442615	0.558517	0.442615	0.442615	0.442615	1.3425	0.442615	0.442615	0.442615	0.783978	1.45479	2.46132	0.783978	2.32271	1.69401	0.442615	0.83305	0.522717	1.05817	0.522717	1.57331	1.74879	1.38444	3.97029	4.00733	3.89182	0.0519194	4.07754	0.405792	3.98898	3.95124	2.48491	4.54329	3.97029	3.95124	3.89182	3.93183	2.56495	4.17439	0.651054	3.89182	4.04305
AAAAAAATTAAGACCCGCGTGAGA-1	T-47D 2D+5FU	1	2.75544	2.42767	1.73866	0.452686	0.452686	0.452686	0.452686	0.452686	0.452686	0.452686	0.571226	0.452686	0.452686	0.452686	0.571226	1.99929	2.71498	1.05689	2.61329	2.30837	0.452686	0.733429	0.658799	1.04992	0.942528	1.01716	1.75623	1.39223	4.14313	3.13549	4.04305	0.0196585	3.95124	0.421296	3.93183	3.97029	3.97029	4.34381	3.93183	4.06044	4.04305	4.02535	3.78419	4.02535	0.482719	3.04452	4.31749
AAAAAACTCTAGTAAATCCAGCTG-1	T-47D 2D+5FU	12	2.41393	2.35149	2.13358	0.395124	0.395124	1.1277	1.90737	2.24436	0.395124	0.395124	0.498591	0.395124	0.395124	0.395124	0.578847	1.68062	1.24648	0.862421	1.93658	1.88141	0.395124	0.581452	0.581452	1.01317	0.881802	1.40733	1.47456	1.38146	4.00733	3.93183	3.98898	-0.102231	3.98898	0.307352	3.95124	3.95124	3.2581	4.23411	3.73767	3.95124	3.98898	3.95124	0	3.97029	0.368056	0	3.98898
AAAAAACTCTAGTAACATGGTTAC-1	T-47D 2D+5FU	1	2.73114	2.88037	2.50342	0.762925	0.861457	0.430728	0.430728	0.430728	0.430728	0.430728	0.543519	0.430728	0.430728	0.430728	0.430728	1.92319	2.59446	0.861457	1.90232	1.97482	0.430728	0.696885	0.564975	1.01551	0.596976	1.37028	1.73665	1.53191	3.97029	0	2.83321	-0.0838821	4.02535	0.178735	4.06044	3.93183	3.21888	4.33073	3.93183	3.3673	2.83321	3.3673	0	4.04305	0.329956	1.38629	2.99573
AAAAAACTCTGCAAGAGATATGGA-1	T-47D 2D+5FU	8	2.42238	2.44488	2.29927	0.369444	1.74065	0.466186	0.369444	0.369444	1.16547	0.369444	0.369444	0.369444	0.466186	1.00741	0.369444	1.5553	2.47357	1.12056	2.09454	1.94083	0.369444	0.625283	0.837924	0.866406	0.879644	1.25751	1.53877	1.44071	4.12713	3.95124	3.98898	0.142891	4.2485	0.217201	3.97029	4.02535	3.7612	4.30406	4.02535	4.00733	3.97029	3.97029	3.78419	4.11087	0.386575	3.8712	4.02535
AAAAAACTCTTCAGCAGAGCCGCA-1	T-47D 2D+5FU	2	2.2217	2.72549	2.29873	0.401752	0.401752	0.401752	0.401752	0.401752	0.506955	0.401752	1.99496	0.401752	0.401752	0.401752	0.588557	1.68771	2.64042	1.16218	2.1713	1.97571	0.401752	0.708712	0.719789	1.04168	0.816154	1.17661	1.58525	1.31829	3.98898	2.63906	3.43399	0.0196585	3.93183	0.138729	3.97029	2.07944	4.07754	4.15888	3.49651	3.97029	3.4012	3.97029	2.63906	4.07754	0.310348	0	4.11087
AAAAAACTGACGATGACAACGAGC-1	T-47D 2D+5FU	3	2.31357	2.53192	2.12895	0.573484	0.35163	0.35163	2.09633	2.14192	0.443708	0.35163	0.35163	0.35163	0.35163	0.35163	0.515129	1.82346	2.31589	1.03026	1.57937	1.93481	0.35163	0.744129	0.672492	0.960326	0.735171	1.46479	1.47289	1.36438	4.00733	1.79176	3.4012	0.00312924	3.97029	0.198153	4.00733	2.63906	3.91202	4.41884	3.2581	3.98898	3.3322	3.98898	1.60944	4.07754	0.377358	0	3.97029
AAAAAACTGAGTCCACTAGAGTCG-1	T-47D 2D+5FU	9	2.12723	2.41018	2.27707	0.386601	1.72876	0.386601	0.386601	0.487836	2.10218	0.386601	0.386601	0.386601	0.386601	0.386601	0.630518	1.19688	2.20207	1.1598	2.22867	2.0364	0.386601	0.516295	0.5994	0.774443	0.724712	1.41771	1.68807	1.55466	4.17439	3.93183	4.00733	0.185451	3.95124	0.0535714	3.95124	3.93183	3.95124	4.21951	3.93183	3.98898	4.00733	3.95124	2.56495	3.91202	0.643987	3.61092	4.15888
AAAAAACTGCAGAGCACGTGCTCG-1	T-47D 2D+5FU	13	2.32024	2.42298	2.14515	0.460573	0.534708	0.364995	1.55862	1.72156	1.76685	0.364995	0.364995	0.364995	0.364995	0.364995	0.534708	1.47206	2.08593	0.85216	1.81385	1.93065	0.364995	0.531139	0.362559	0.988638	0.531139	1.61636	1.54822	1.69683	3.98898	3.09104	4.09434	0.142891	4.23411	0.341253	4.04305	3.85015	4.02535	4.63473	4.02535	3.95124	4.09434	3.93183	3.93183	4.04305	0.422615	2.48491	4.39445
AAAAAACTGCATGTTCGGTGAGTC-1	T-47D 2D+5FU	7	2.54157	2.59697	1.82852	1.4606	0.441126	0.441126	0.441126	0.441126	0.441126	0.441126	0.441126	0.441126	0.441126	0.441126	0.646237	1.72275	2.84821	0.997764	2.18004	2.11932	0.441126	0.787033	0.616319	0.964277	0.695916	1.50284	1.714	1.28054	4.06044	1.09861	1.60944	-0.102231	2.94444	0.235893	3.2581	2.77259	2.30259	4.07754	2.70805	3.46574	1.60944	3.4012	2.19722	3.93183	-0.279421	0	3.68888
AAAAAACTGCGTCACATAGTGGTT-1	T-47D 2D+5FU	2	2.0999	2.46492	2.17298	0.82868	0.395381	0.395381	0.395381	0.498915	1.76802	0.395381	1.53913	0.395381	0.395381	0.395381	0.395381	1.749	2.25891	1.4356	1.93783	1.71078	0.395381	0.677126	0.759022	0.962471	1.00401	1.40845	1.44403	1.2408	3.95124	3.93183	4.00733	-0.048164	4.00733	0.405792	4.09434	3.93183	3.66356	4.07754	3.61092	4.00733	3.93183	3.98898	1.09861	3.91202	0.413726	0	4.39445
AAAAAACTGCGTCACCATTATGTC-1	T-47D 2D+5FU	11	2.29787	2.01957	1.98594	0.411015	0.411015	0.411015	1.99689	0.411015	0.411015	0.411015	0.411015	0.411015	0.411015	0.411015	0.411015	1.90568	2.56159	1.17306	2.09031	2.0627	1.33013	0.583151	0.891242	0.810566	0.696858	1.63382	1.5393	1.22888	3.95124	3.21888	3.95124	0.0196585	4.07754	0.138729	3.93183	4.02535	3.73767	4.35671	2.48491	3.98898	3.91202	3.97029	0	4.00733	0.3202	1.60944	3.21888
AAAAAACTGCTGCTTAAGCTGGTC-1	T-47D 2D+5FU	9	2.22974	2.62345	1.79407	0.46876	0.46876	0.46876	0.591509	0.46876	2.09927	0.46876	0.46876	0.46876	0.46876	0.46876	0.46876	1.99779	2.31848	1.06027	1.8422	1.94306	0.46876	0.856274	0.781844	0.949201	0.691352	1.29209	1.43283	1.24941	3.97029	3.80666	3.98898	-0.048164	3.93183	0.158932	3.93183	3.95124	3.13549	4.20469	3.73767	4.04305	3.98898	4.00733	1.60944	4.06044	0.310348	2.07944	3.2581
AAAAAACTGGACACTAGCACCAGC-1	T-47D 2D+5FU	11	2.44242	2.50808	2.24444	1.5435	0.397803	0.397803	1.66751	0.501971	1.13535	0.397803	0.397803	0.397803	0.397803	0.397803	0.501971	1.28738	2.27342	0.833756	2.03774	1.85103	0.397803	0.687203	0.67619	0.924166	0.808864	1.59922	1.3968	1.38782	4.02535	1.60944	3.52636	-0.139972	3.95124	-0.420887	3.93183	3.95124	3.93183	4.02535	1.94591	3.2581	3.49651	3.2581	1.94591	3.89182	-0.937477	0	3.52636
AAAAAACTGGACACTTCGCATTCG-1	T-47D 2D+5FU	7	2.29032	2.78147	1.70897	1.20504	0.44192	0.44192	0.44192	0.44192	0.44192	1.26126	0.44192	0.44192	0.44192	0.44192	0.44192	1.70318	2.46455	1.13967	2.11693	2.2579	0.44192	0.430486	0.543213	0.902258	1.21121	1.08643	1.47381	1.49162	4.14313	3.85015	4.00733	0.113477	4.12713	0.217201	3.93183	3.95124	4.00733	4.23411	3.98898	3.95124	3.95124	3.91202	3.95124	4.07754	-0.177639	2.70805	4.17439
AAAAAACTGGTACATCACGGATAG-1	T-47D 2D+5FU	2	2.51619	2.49278	2.55674	1.87543	0.435026	0.435026	0.435026	0.548941	0.435026	0.435026	1.29013	0.435026	0.435026	0.435026	0.435026	1.52457	2.06284	0.770537	1.85767	1.97878	0.435026	0.798196	0.594594	0.965174	0.715962	1.33953	1.64841	1.47545	4.11087	2.89037	3.78419	-0.0307723	3.97029	0.235893	4.06044	3.93183	3.93183	4.04305	3.3673	4.04305	3.7612	4.02535	0	3.93183	0.358666	0	3.93183
AAAAAACTGGTCGGTACGATGGAA-1	T-47D 2D+5FU	0	0.91818	0.91818	1.6495	0.562979	0.562979	0.562979	0.562979	0.562979	0.562979	0.562979	0.562979	0.562979	0.562979	0.562979	0.82475	2.58448	2.98852	1.45187	2.47425	2.61962	0.562979	1.05955	1.01419	1.08536	0.732112	1.00931	1.21822	0.958472	3.91202	3.93183	3.98898	0.397421	3.98898	0.307352	4.06044	3.98898	3.98898	4.11087	3.93183	4.00733	3.98898	3.97029	2.77259	4.04305	0.386575	0.693147	4.2485
AAAAAACTGTACGACAACGAGGTG-1	T-47D 2D+5FU	12	2.19168	2.24808	1.70718	0.39384	0.49697	1.51788	2.10102	2.16706	0.39384	0.39384	0.576965	0.39384	0.39384	0.39384	0.39384	1.46175	2.01744	0.946071	1.80801	1.63998	0.39384	0.808935	0.487027	0.951381	0.995353	1.32137	1.56077	1.14462	3.93183	1.79176	3.95124	-0.0658636	3.71357	0.272261	3.93183	3.17805	3.09104	3.98898	3.4012	2.56495	3.93183	2.48491	1.60944	3.97029	0.422615	1.09861	4.18966
AAAAAACTCATTAGTTCGCTGATT-1	T-47D 2D+5FU	0	0.615558	0.714641	1.86701	0.714641	0.487818	0.615558	0.487818	0.615558	0.487818	0.487818	0.615558	0.487818	0.615558	0.487818	0.487818	2.46223	3.47145	1.65964	2.93774	2.75322	0.487818	1.09155	0.984039	1.16512	0.817053	0.960948	1.14044	0.935013	3.93183	3.93183	4.00733	-0.0838821	4.14313	0.28996	3.98898	3.98898	3.95124	4.26268	3.66356	3.98898	3.95124	3.97029	2.83321	3.97029	0.413726	1.94591	4.00733
AAAAAACCGGTTGAGACAGGAACT-1	T-47D 2D+5FU	0	0.780023	0.780023	1.42704	0.532449	0.532449	0.532449	0.671875	0.532449	0.532449	0.532449	0.532449	0.532449	0.532449	0.532449	0.943096	2.41864	3.28538	1.16215	3.07375	2.93885	0.532449	1.15661	1.12082	1.11286	0.799708	0.959807	1.0466	1.04936	4.07754	4.38203	4.12713	0.0831719	4.21951	0.92904	3.98898	3.98898	4.39445	4.2485	4.77068	4.00733	4.04305	3.95124	3.63759	4.06044	0.893724	3.89182	4.20469
AAAAAACTCATGCCAGGTGTTCAT-1	T-47D 2D+5FU	1	2.67611	2.57333	2.37664	0.461921	0.461921	0.582879	0.461921	0.461921	0.461921	0.461921	0.461921	0.461921	0.461921	0.461921	0.582879	1.78027	2.41604	1.16576	2.23398	2.22137	0.461921	0.661348	0.732965	1.0088	0.683514	1.4048	1.47913	1.45434	3.95124	1.79176	4.00733	0.0984394	3.95124	0.616357	3.95124	3.93183	2.3979	3.98898	3.4012	2.70805	4.00733	2.70805	1.60944	3.85015	0.0646749	0	4.20469
AAAAAACTATACTAGCTGCATGTT-1	T-47D 2D+5FU	7	2.54277	2.42257	1.86124	1.57244	0.368232	0.368232	0.539451	0.368232	0.368232	0.464658	0.600561	0.368232	0.464658	0.368232	0.368232	2.02297	2.7308	1.35515	2.51954	2.11617	0.368232	0.821949	0.762502	1.0791	0.733458	1.23542	1.47772	1.18848	4.09434	3.95124	4.11087	0.199244	4.26268	0.235893	3.97029	4.21951	3.93183	4.72739	4.00733	4.07754	4.09434	4.00733	2.48491	4.30406	0.499248	0	4.07754
AAAAAACCTCGACCTATTAGCGGT-1	T-47D 2D+5FU	11	2.20055	2.21285	1.33151	1.70899	0.379937	0.859364	1.94746	1.11319	0.379937	0.379937	0.379937	0.379937	0.379937	0.379937	0.379937	1.753	2.67502	1.19857	1.92307	1.75732	0.379937	0.724433	0.7921	1.05828	0.862015	1.27116	1.42586	1.23057	3.63759	2.89037	2.63906	0.171465	3.98898	0.324446	4.00733	3.93183	3.98898	4.20469	0.693147	3.80666	2.63906	3.78419	1.94591	4.04305	0.386575	0	4.20469
AAAAAACCTCTCTAGACGGACCAT-1	T-47D 2D+5FU	1	0.53416	2.88434	2.10566	0.53416	0.53416	0.53416	0.782531	0.53416	0.53416	0.53416	0.53416	0.53416	0.53416	0.53416	0.674035	1.78127	3.11431	1.06832	2.43624	2.07257	0.53416	0.70255	0.706496	0.910674	1.10925	1.3264	1.38242	1.37795	3.82864	1.09861	3.46574	0.0519194	3.13549	0.198153	3.97029	3.17805	2.89037	4.2485	3.97029	3.95124	3.46574	3.91202	0.693147	4.04305	0.3202	0	4.21951
AAAAAACCTGTATCTTCTGCGCTG-1	T-47D 2D+5FU	8	2.45187	2.64775	1.93879	0.444906	1.26978	0.444906	0.444906	0.444906	0.561408	1.33472	0.444906	0.444906	0.444906	0.444906	0.444906	2.02098	2.11844	0.842113	2.10074	2.03982	0.444906	0.648978	0.819432	0.791563	0.852269	1.42232	1.32185	1.47764	3.98898	3.04452	3.43399	-0.15939	3.95124	0.198153	3.2581	3.61092	3.93183	4.04305	3.63759	3.7612	3.43399	3.73767	1.38629	4.07754	0.310348	0	3.97029
AAAAAACCTGTTAGCACCAGCGTT-1	T-47D 2D+5FU	2	2.44392	2.72246	2.56748	0.524975	0.416033	0.416033	0.416033	0.416033	0.416033	0.416033	1.44987	0.416033	0.416033	0.416033	0.416033	2.04933	2.57304	1.11503	1.90249	1.99488	0.416033	0.755524	0.735592	1.00676	0.789548	1.37957	1.43352	1.30529	4.11087	2.99573	3.97029	0.113477	3.93183	0.509589	4.06044	3.95124	2.70805	4.12713	3.89182	3.95124	3.95124	3.95124	3.95124	4.04305	0.0127152	2.07944	4.2485
AAAAAACCTTGTTGCCAGTACATC-1	T-47D 2D+5FU	11	2.66699	2.72555	2.35954	1.44729	0.536799	0.425403	1.3876	0.623204	0.425403	0.425403	0.425403	0.425403	0.425403	0.425403	0.425403	1.74669	2.43043	1.14014	1.4284	1.55171	0.425403	0.556225	0.733173	1.03216	0.512162	1.4891	1.74944	1.61371	4.12713	2.30259	3.95124	-0.0658636	3.95124	-0.0642117	3.95124	3.91202	3.95124	4.15888	3.89182	3.43399	3.95124	3.43399	3.4012	3.93183	0.0646749	2.19722	4.09434
AAAAAACGAACAGAGAGGAGCAAT-1	T-47D 2D+5FU	2	2.24239	2.44805	2.32224	0.683988	1.00202	0.341994	0.605755	0.431548	0.341994	0.341994	1.74392	0.341994	0.431548	0.341994	0.501012	1.61827	2.53954	1.14045	2.39524	2.13209	0.341994	0.806909	0.760895	1.04732	0.810555	1.28143	1.48658	1.16796	4.06044	3.98898	3.95124	0.265493	4.02535	0.421296	4.26268	4.09434	4.12713	4.68213	4.00733	3.98898	3.93183	3.93183	3.93183	4.27667	0.539414	3.97029	4.38203
AAAAAACGAATGAGTCGTGTATTC-1	T-47D 2D+5FU	11	2.49698	2.41627	2.42687	0.435631	0.435631	0.435631	2.03881	0.435631	1.01707	0.435631	0.435631	0.435631	0.435631	0.435631	0.549705	1.71726	2.16488	0.91304	1.95379	1.77086	0.435631	0.661305	0.849055	1.00144	0.823093	1.38956	1.54017	1.17568	4.00733	0.693147	4.04305	-0.102231	3.97029	0.451601	3.97029	3.95124	4.12713	4.15888	4.27667	3.95124	4.04305	3.91202	2.56495	4.27667	0.457401	1.94591	4.12713
AAAAAACGACCTGTAAGTTACAAG-1	T-47D 2D+5FU	9	2.39786	2.46692	2.39653	0.360542	1.34911	0.360542	0.360542	0.360542	1.38476	0.360542	1.09356	0.360542	0.454954	0.360542	0.360542	1.75947	2.50781	1.1162	2.12913	1.89611	0.360542	0.852872	0.692112	1.09941	0.493071	1.30304	1.78452	1.38422	4.11087	3.91202	4.06044	0.0359191	3.98898	0.217201	3.97029	4.02535	3.91202	4.2485	4.00733	3.97029	4.06044	3.95124	2.07944	4.17439	0.3202	2.70805	4.2485
AAAAAACGACCTGTATGAGATCAT-1	T-47D 2D+5FU	1	2.18269	2.42996	2.09077	0.49664	0.49664	0.49664	0.49664	0.49664	0.49664	0.49664	0.62669	0.49664	0.49664	0.49664	0.49664	2.1754	2.67327	0.99328	2.40412	1.98094	0.49664	0.776262	0.776262	1.05109	0.568749	1.28561	1.45577	1.53075	3.93183	1.79176	4.02535	-0.139972	3.52636	0.138729	3.49651	2.19722	2.48491	4.09434	3.29584	3.93183	3.98898	3.8712	0	3.95124	0.269938	0	3.68888
AAAAAACGCGATGTATAGTAGTCT-1	T-47D 2D+5FU	1	2.28484	2.73568	2.4761	0.387002	0.387002	0.631173	0.488342	0.387002	0.387002	0.488342	0.387002	0.387002	0.387002	0.387002	0.488342	1.98744	2.81324	1.47049	2.37899	2.33899	0.387002	0.787545	0.765175	1.09351	0.712501	1.26359	1.60904	1.04647	3.97029	1.94591	3.97029	0.128292	3.43399	0.421296	4.00733	0	1.79176	4.18966	3.95124	4.23411	3.91202	4.21951	0	4.07754	-0.0562777	2.48491	4.11087
AAAAAACGCGCACATATCTCTGCT-1	T-47D 2D+5FU	12	2.25622	2.20191	1.85288	0.382065	0.382065	1.52826	1.43529	1.57254	0.382065	0.382065	0.382065	0.382065	0.382065	0.382065	0.482112	1.22636	2.26614	1.00519	1.92435	1.83557	1.44634	0.727035	0.764868	0.940958	0.804047	1.34568	1.33093	1.46399	4.02535	3.97029	3.97029	0.128292	4.02535	0.357783	4.07754	4.00733	3.78419	4.46591	3.73767	3.95124	3.95124	3.93183	1.09861	4.07754	0.448817	3.17805	4.62497
AAAAAACGCTGTAGTAGTTCAACC-1	T-47D 2D+5FU	1	2.2739	2.9709	2.72866	0.453101	0.453101	0.453101	0.453101	0.453101	0.453101	0.453101	0.453101	0.453101	0.453101	0.453101	0.453101	1.98469	2.85713	0.988964	1.90748	2.13246	0.453101	0.801697	0.820739	1.08871	0.936306	1.24798	1.47622	1.04943	3.95124	3.04452	3.85015	0.21285	3.98898	0.198153	3.98898	3.95124	2.30259	3.95124	3.97029	3.52636	3.85015	3.52636	0	4.07754	0.290347	2.30259	3.61092
AAAAAACGGTAGCTTATTAGCACA-1	T-47D 2D+5FU	7	2.06279	2.59113	1.86217	1.5606	0.6802	0.417063	0.417063	0.417063	0.417063	1.19032	0.610986	0.417063	0.526274	0.417063	0.417063	1.56677	2.33005	1.11779	2.26296	2.21616	0.417063	0.547655	0.707586	0.89801	0.89801	1.53494	1.72268	1.31728	4.06044	3.2581	4.09434	0.0676678	3.95124	0.138729	3.97029	3.97029	3.3673	4.29046	3.93183	3.09104	4.02535	3.04452	3.43399	3.95124	0.358666	2.07944	4.35671
AAAAAACGGTTCTATTCAGTGCAA-1	T-47D 2D+5FU	6	2.27854	2.00556	1.62776	1.11616	0.385843	1.53901	1.52558	1.59565	0.995051	0.385843	0.385843	0.385843	0.385843	0.385843	0.385843	1.64765	2.15411	0.951093	1.96752	1.58038	0.385843	0.640945	0.640945	0.82841	1.18589	0.82841	1.82684	1.54063	3.21888	2.99573	2.89037	-0.0658636	3.63759	0.307352	3.91202	3.61092	1.09861	4.00733	1.60944	2.3979	2.89037	2.30259	0	4.04305	-0.161638	0.693147	3.3322
AAAAAACGTGAGACTGCCAACAAT-1	T-47D 2D+5FU	1	2.57291	2.67045	2.64439	0.399477	0.504084	0.399477	0.504084	0.585224	0.399477	0.399477	0.399477	0.399477	0.399477	0.504084	0.399477	1.87384	2.66381	1.35909	2.29042	2.23493	0.399477	0.812277	0.779824	1.02249	0.705118	1.29465	1.40658	1.30911	3.97029	3.93183	2.3979	0.0359191	3.98898	0.138729	4.11087	4.02535	3.91202	4.51086	3.93183	3.95124	2.3979	3.91202	3.93183	4.17439	0.3202	2.48491	4.15888
AAAAAACGTGTGTGGCGTGTATTC-1	T-47D 2D+5FU	8	2.21345	2.42038	2.07482	0.629073	1.52907	0.429409	0.429409	0.429409	0.429409	0.429409	0.541854	0.429409	0.541854	0.429409	0.429409	1.57337	2.60488	1.17093	2.49177	2.19682	0.429409	0.840771	0.862511	1.04415	0.581718	1.33851	1.56979	1.18084	4.26268	3.98898	4.11087	0.303234	4.00733	0.217201	3.98898	4.00733	4.04305	4.55388	4.06044	3.97029	4.02535	3.93183	2.70805	4.06044	0.358666	2.63906	4.15888
AAAAAACGTTCCATTTGCGCACTG-1	T-47D 2D+5FU	3	2.39957	2.59266	2.43548	0.362911	0.362911	0.362911	2.18375	1.6028	0.362911	0.362911	0.362911	0.362911	0.362911	0.362911	0.362911	1.78618	2.21268	1.07627	1.87297	1.93603	0.457943	0.627811	0.642773	0.941337	0.670078	1.52072	1.62874	1.39246	3.98898	1.60944	3.91202	-0.0307723	3.95124	0.158932	4.00733	3.93183	3.17805	4.11087	3.55535	2.30259	3.89182	2.30259	2.48491	4.04305	0.329956	0	3.91202
AAAAAACTAACACTGCGTGTGTGG-1	T-47D 2D+5FU	2	2.40997	2.53331	1.90785	1.37173	0.403192	0.403192	0.403192	0.403192	1.86029	0.403192	1.67892	0.403192	0.403192	0.403192	0.403192	1.49646	2.17224	0.806383	1.93141	1.78355	0.403192	0.614179	0.52921	1.08206	0.648967	1.50266	1.76962	1.52882	3.95124	1.79176	3.95124	0.142891	4.00733	0.272261	3.95124	2.83321	3.58352	4.23411	3.8712	3.93183	3.95124	3.93183	2.89037	4.09434	0.358666	0.693147	3.98898
AAAAAACTAACTAAGCGAACAGAG-1	T-47D 2D+5FU	2	2.36256	2.429	2.36142	1.989	0.401501	0.401501	0.401501	0.401501	0.401501	0.401501	1.50237	0.401501	0.401501	0.401501	0.506638	1.85019	2.17852	0.964475	2.07464	1.75867	0.401501	0.715511	0.792292	1.01315	0.553788	1.44678	1.79064	1.30983	4.00733	4.00733	3.91202	-0.0136779	4.02535	0.677726	3.95124	4.02535	3.58352	4.09434	3.98898	4.02535	3.89182	3.98898	3.95124	4.04305	-0.0562777	1.60944	3.98898
AAAAAACTACGGTATGGTACGAGC-1	T-47D 2D+5FU	12	2.36664	2.23259	1.07486	0.401046	0.401046	0.401046	2.07848	2.13105	0.401046	1.4207	0.401046	0.401046	0.401046	0.401046	0.401046	1.56119	1.80393	0.840553	1.84809	1.62178	1.40549	0.725455	0.767069	1.03969	0.61399	1.42383	1.60571	1.36546	3.95124	3.95124	3.58352	0.0984394	4.04305	0.28996	4.07754	3.95124	3.95124	4.12713	2.70805	3.98898	3.55535	3.8712	2.48491	4.00733	0.422615	1.38629	4.02535
AAAAAACTAGTGCTGACCTAGTTA-1	T-47D 2D+5FU	7	2.59976	2.53701	2.29895	1.80209	0.421191	0.421191	0.421191	0.421191	0.421191	0.421191	0.531485	0.421191	0.421191	0.421191	0.686934	1.6703	2.42466	0.983363	2.20908	1.93849	0.421191	0.663847	0.923851	1.02199	0.709401	1.1115	1.49917	1.36084	3.95124	3.3673	3.7612	0.0984394	3.68888	0.198153	3.91202	3.93183	2.30259	4.07754	3.95124	3.95124	3.73767	3.93183	1.09861	4.06044	0.310348	1.38629	3.04452
AAAAAACTATTAAGGAGTGAGAGA-1	T-47D 2D+5FU	7	2.45027	2.8128	2.35629	1.70201	0.417626	0.417626	0.526985	0.417626	0.417626	0.417626	0.611811	0.417626	0.417626	0.417626	0.611811	1.22362	2.24174	1.32916	2.20331	2.08341	0.417626	0.488043	0.678368	0.865777	0.931824	1.56503	1.46459	1.42317	3.98898	1.79176	3.91202	-0.0838821	3.63759	0.11811	3.93183	3.95124	1.60944	4.07754	2.63906	3.97029	3.91202	3.93183	1.60944	3.97029	-0.24433	1.94591	3.82864
AAAAAAATTAAGACCAGACTTCGT-1	T-47D 2D+5FU	3	2.47596	2.53768	2.44215	0.609559	1.05158	0.373749	1.63433	1.80588	0.373749	0.373749	0.373749	0.373749	0.373749	0.373749	0.373749	1.76475	2.15939	0.872599	1.71358	1.70006	0.373749	0.791563	0.863645	1.05056	0.689196	1.18115	1.42782	1.34027	4.11087	2.30259	3.98898	-0.0838821	4.00733	0.178735	0	3.97029	3.04452	4.17439	3.04452	3.3322	3.98898	3.3322	1.94591	3.91202	0.249104	0	2.07944
AAAAAAAGTCATACTACGCAAGAT-1	T-47D 2D+5FU	12	1.9814	2.00813	1.75504	0.840191	0.30812	1.37575	2.07319	1.65393	0.30812	0.30812	1.31316	0.30812	0.30812	0.30812	0.30812	1.56278	2.03373	0.696924	1.78216	1.70965	1.51651	0.802314	0.814878	0.958535	0.736853	1.31369	1.28591	1.50064	4.00733	1.60944	4.09434	0.0359191	4.06044	0.235893	0	3.98898	3.95124	4.27667	3.4012	3.95124	4.06044	3.93183	1.38629	4.12713	0.404757	0	4.33073
AAAAAAATGGACGTTGTCATTCTA-1	T-47D 2D+5FU	7	2.63475	2.43726	2.44823	1.87056	0.417072	0.417072	0.417072	0.417072	0.417072	0.417072	0.417072	0.417072	0.417072	0.417072	0.526286	1.84789	2.01708	1.15581	2.26787	2.12112	0.417072	0.486788	0.376631	0.83978	1.23142	1.48442	1.28911	1.64038	4.02535	4.02535	4.07754	0.0831719	3.95124	0.235893	0	4.12713	3.98898	4.64439	3.93183	4.15888	4.07754	4.06044	3.43399	4.11087	0.474351	3.61092	4.04305
AAAAAAACCGGAAGGCATTGTTCA-1	T-47D 2D+5FU	1	2.69486	2.66236	2.61001	0.396685	0.396685	0.396685	0.500561	0.581133	0.500561	0.396685	0.396685	0.396685	0.396685	0.396685	0.500561	1.92553	2.60153	1.29393	2.24969	2.32569	0.396685	0.749078	0.703766	1.03806	0.868437	1.2057	1.55318	1.39485	4.15888	3.93183	3.97029	0.419644	4.00733	0.374043	3.97029	3.95124	3.98898	4.23411	3.95124	3.95124	3.95124	3.91202	3.97029	3.91202	0.699173	3.58352	4.7185
AAAAAAACCTAGCACAGTACTACA-1	T-47D 2D+5FU	7	1.95583	2.848	2.62304	1.91996	0.442136	0.442136	0.442136	0.442136	0.442136	0.442136	0.442136	0.442136	0.442136	0.442136	0.557914	1.7973	2.51994	1.14023	1.72669	1.83692	0.442136	0.870206	0.575765	0.993277	0.770541	1.59251	1.45303	1.39164	3.3673	2.48491	3.93183	-0.15939	3.95124	0.307352	3.52636	3.95124	0.693147	4.14313	2.56495	1.94591	3.93183	1.94591	2.07944	3.95124	0.395707	0.693147	2.3979
AAAAAAACCTCCTAGTGTGTAGAG-1	T-47D 2D+5FU	12	1.99287	2.12139	1.89504	0.77892	0.801425	1.94261	1.90379	1.87799	0.333625	0.333625	0.488752	0.333625	0.333625	0.333625	0.333625	1.42743	1.81796	0.877744	2.03262	1.6434	0.728189	0.60944	0.707291	0.897635	0.897635	1.44017	1.58939	1.38691	4.02535	3.97029	4.09434	-0.0658636	4.11087	0.158932	4.00733	3.97029	3.93183	4.55388	4.00733	3.98898	4.09434	3.93183	0	4.29046	0.300397	3.66356	4.34381
AAAAAAACCTGCAGAACAACGAGC-1	T-47D 2D+5FU	9	2.36612	2.36421	2.43981	1.45218	0.478778	0.478778	0.478778	0.478778	1.23472	0.478778	0.478778	0.478778	0.604151	0.478778	0.701397	1.34708	2.5783	0.604151	1.96584	1.63914	0.478778	0.418919	0.331986	0.818336	1.0566	1.67568	1.559	1.47552	3.43399	2.63906	3.80666	-0.102231	3.61092	0.842029	3.93183	3.82864	3.13549	4.20469	3.55535	3.93183	3.78419	3.89182	2.3979	4.06044	0.712507	0.693147	3.43399
AAAAAAACCTGCAGACGTCATGGA-1	T-47D 2D+5FU	0	0.699339	0.699339	1.88553	0.554213	0.554213	0.554213	0.554213	0.554213	0.554213	0.554213	0.554213	0.554213	0.554213	0.554213	0.554213	2.21685	3.4678	1.39868	2.60833	3.0483	0.554213	1.0426	0.753559	1.08874	0.899305	1.19765	1.30005	0.933377	4.09434	4.00733	3.95124	0.339602	4.00733	0.628935	4.18966	3.98898	3.55535	4.18966	4.11087	3.98898	3.95124	3.93183	2.19722	4.06044	0.643987	3.93183	4.64439
AAAAAAACGATGACCATGAGTGTG-1	T-47D 2D+5FU	8	2.37407	2.74236	2.53056	0.390617	1.5255	0.572244	0.390617	0.390617	0.390617	0.492904	0.572244	0.390617	0.492904	0.390617	0.492904	1.53981	2.55829	1.28388	2.03621	2.09871	0.390617	0.804506	0.771722	1.00506	0.640901	1.26458	1.64746	1.41779	3.95124	1.09861	3.98898	-0.0658636	3.95124	0.28996	3.98898	3.93183	2.3979	4.33073	2.89037	3.97029	3.98898	3.95124	1.09861	3.93183	0.0646749	1.60944	4.04305
AAAAAAACGCAAGATGACATATGT-1	T-47D 2D+5FU	2	2.36079	2.6089	2.30722	0.384777	0.384777	0.384777	0.384777	0.384777	0.384777	0.384777	1.75725	0.384777	0.384777	0.384777	0.384777	1.97725	2.53394	1.38388	2.20678	2.32278	0.384777	0.831965	0.801608	1.00214	0.748056	1.3093	1.4306	1.28272	4.02535	3.80666	3.97029	0.408594	3.98898	0.28996	4.02535	4.04305	3.21888	4.96981	4.17439	4.06044	3.89182	4.02535	2.56495	4.34381	0.377358	1.38629	4.48864
AAAAAAACGCTAGTGTGCTTACGG-1	T-47D 2D+5FU	2	1.98576	2.54677	2.06908	0.386917	0.631035	0.386917	0.386917	0.386917	1.38474	1.35597	1.80459	0.386917	0.488235	0.386917	0.386917	1.70882	2.2197	0.875152	1.95704	1.94318	0.386917	0.616439	0.686271	0.84157	0.530972	1.78976	1.75611	1.2479	3.82864	3.2581	3.4012	-0.0136779	3.46574	0.158932	3.66356	3.63759	0	3.71357	3.52636	3.93183	3.3673	3.93183	0	4.00733	0.377358	1.38629	4.66344
AAAAAAACTAAGTTCTCACTCGCT-1	T-47D 2D+5FU	9	2.64539	2.61958	2.22761	0.389553	0.389553	0.389553	0.570685	0.491562	1.34182	0.389553	0.389553	0.389553	0.389553	0.389553	0.389553	1.95784	2.695	1.42734	2.28725	1.89262	0.389553	0.783918	0.781294	0.926254	1.20151	1.1876	1.1737	1.22291	3.95124	3.93183	4.04305	0.128292	3.97029	0.217201	4.00733	3.95124	3.73767	4.18966	3.98898	3.95124	4.00733	3.95124	1.38629	3.98898	0.395707	0	4.04305
AAAAAAACTCACGAATAACACGAG-1	T-47D 2D+5FU	13	2.546	2.48061	1.91015	0.931896	0.399147	0.399147	1.40648	2.07351	1.56375	0.399147	0.399147	0.399147	0.399147	0.399147	0.399147	1.33104	1.97418	0.836574	1.76567	1.59208	0.399147	0.641836	0.641836	0.971189	0.530854	1.62994	1.5319	1.46145	3.98898	3.73767	3.85015	-0.0658636	4.04305	-0.0154215	3.2581	3.73767	3.13549	3.98898	3.93183	3.93183	3.7612	3.93183	1.09861	4.00733	0.137878	2.56495	3.7612
AAAAAAACTCATTCATAACACATC-1	T-47D 2D+5FU	9	2.48563	2.51625	2.2588	0.429508	0.429508	0.429508	0.541979	0.429508	1.44219	0.429508	0.429508	0.429508	0.429508	0.429508	0.541979	1.64385	2.66504	1.31646	2.14431	2.00091	0.429508	0.581304	0.666249	0.890255	0.858657	1.49016	1.46402	1.55809	4.26268	3.61092	3.49651	0.00312924	3.98898	0.324446	4.02535	3.93183	4.02535	4.15888	3.95124	3.93183	3.49651	3.93183	0	4.06044	0.440159	0	3.98898
AAAAAAACTCGTAGGAATACGTCT-1	T-47D 2D+5FU	3	2.36219	2.30994	2.15321	0.334515	0.334515	0.334515	2.297	2.21584	0.490055	0.334515	0.334515	0.334515	0.334515	0.334515	0.490055	1.82661	2.44901	1.0253	1.74277	1.95481	0.334515	0.760606	0.801636	1.0263	0.75828	1.15453	1.42793	1.45138	4.04305	3.95124	3.98898	0.0519194	3.89182	0.324446	1.09861	3.93183	3.98898	4.30406	3.93183	3.95124	3.98898	3.95124	2.19722	4.06044	0.422615	1.79176	4.5326
AAAAAAACTCGTAGGGCTTCACTC-1	T-47D 2D+5FU	2	2.21338	2.26106	2.3344	0.42509	0.536404	0.42509	0.536404	0.536404	1.82919	0.42509	1.92299	0.42509	0.42509	0.42509	0.42509	1.72801	2.10585	0.85018	1.67058	1.94897	0.42509	0.392869	0.726894	1.04541	0.785738	1.34469	1.77663	1.30508	3.98898	1.94591	3.93183	0.0359191	3.95124	0.0970565	3.4012	3.3322	0	4.00733	2.63906	3.4012	3.93183	3.3673	0	4.02535	0.238522	0	1.60944
AAAAAAACTCTAGGAATCGAATCG-1	T-47D 2D+5FU	8	2.60888	2.72303	2.34561	0.401798	1.66163	0.401798	0.401798	0.401798	0.401798	0.401798	0.507013	0.401798	0.401798	0.401798	0.401798	1.6915	2.55958	1.13049	2.20737	2.13611	0.401798	0.630501	0.420334	0.950704	1.07801	1.35059	1.47117	1.55542	3.95124	3.95124	4.00733	0.128292	3.98898	0.28996	3.97029	4.00733	2.70805	4.21951	3.98898	3.95124	4.00733	3.85015	3.98898	4.04305	0.377358	2.77259	4.43082
AAAAAAACTCTGCTCGCGAACTCG-1	T-47D 2D+5FU	9	1.90181	2.66152	2.19348	0.538293	0.426588	0.426588	0.426588	0.426588	1.9404	0.538293	0.426588	0.426588	0.426588	0.426588	0.624939	1.99876	2.56324	0.964881	1.88098	2.22118	0.426588	0.653288	0.517718	0.517718	0.758444	1.53537	1.89694	1.36208	4.04305	3.29584	4.04305	0.113477	3.93183	0.198153	3.95124	3.95124	3.17805	4.18966	4.27667	3.95124	4.04305	3.93183	3.98898	4.02535	0.431426	3.95124	4.66344
AAAAAAACTGGACCATCCAACGTG-1	T-47D 2D+5FU	9	2.06873	2.49427	1.64422	0.469168	1.32004	0.469168	0.469168	0.469168	1.3572	0.469168	1.12702	0.469168	0.469168	0.469168	0.765179	1.48006	2.30143	1.02403	1.96237	1.88709	0.469168	0.749771	0.749771	0.749771	0.594179	1.87443	2.09372	0.594179	3.95124	1.09861	3.04452	-0.15939	3.55535	-0.457254	3.49651	3.49651	0	4.07754	4.14313	3.4012	3.04452	3.4012	2.3979	4.12713	-0.543573	0	3.93183
AAAAAAACTGGTCAGCATTGACAA-1	T-47D 2D+5FU	9	2.4251	2.31806	2.23212	1.4403	0.393092	0.393092	0.393092	0.393092	1.97989	0.393092	0.393092	0.393092	0.393092	0.393092	0.496027	2.03485	2.19146	0.968962	2.00711	2.00973	0.393092	0.626232	0.65626	0.790216	0.731037	1.65963	1.65366	1.48786	3.98898	3.13549	3.93183	0.0359191	3.95124	0.254242	3.95124	3.93183	4.06044	4.07754	3.98898	3.98898	3.93183	3.93183	2.19722	3.97029	0.413726	1.09861	3.68888
AAAAAAACTGGTGCTTCCTTCGTA-1	T-47D 2D+5FU	9	0.923422	2.78525	2.48995	0.763751	0.521341	0.521341	0.521341	0.521341	1.68717	0.521341	0.521341	0.521341	0.521341	0.521341	0.521341	1.42161	2.46429	1.04268	2.24336	1.83706	0.521341	0.477403	0.699383	0.845597	0.477403	1.78638	1.71702	1.51941	3.98898	3.89182	2.70805	-0.102231	3.97029	0.198153	3.95124	3.4012	2.99573	4.09434	4.06044	3.97029	2.70805	3.95124	1.09861	4.06044	0.300397	0	4.52179
AAAAAAACTGTGTCAAGGATCATG-1	T-47D 2D+5FU	11	2.45144	2.52778	1.89367	1.30824	0.550273	0.436081	1.66303	0.436081	0.436081	0.436081	1.1473	0.436081	0.436081	0.436081	0.436081	1.5684	2.17382	0.986354	1.84733	1.77723	0.436081	0.462542	0.693814	0.693814	1.01582	1.55911	1.44055	1.67182	4.02535	2.30259	3.2581	0.0196585	3.97029	0.0535714	3.73767	3.95124	3.52636	4.20469	3.49651	3.43399	3.2581	3.43399	2.48491	3.97029	0.310348	0	3.43399
AAAAAAACTTGATCTTAATTCGTG-1	T-47D 2D+5FU	0	1.02329	0.80133	2.07155	0.452411	0.570879	0.452411	0.570879	0.452411	0.570879	0.452411	0.570879	0.452411	0.570879	0.452411	0.94821	2.33059	3.0682	1.5855	3.07106	2.81695	0.452411	1.12659	0.914838	1.14287	0.791598	1.07205	1.1452	0.870364	4.09434	4.11087	3.17805	0.419644	4.06044	0.628935	4.70953	4.20469	4.41884	4.36945	4.21951	4.00733	3.09104	3.97029	3.4012	4.02535	0.431426	2.89037	4.55388
AAAAAAAGAAGTAACGCAACTCGC-1	T-47D 2D+5FU	1	2.56575	2.48158	1.79502	0.902289	0.830812	0.50941	0.50941	0.50941	0.50941	0.50941	0.50941	0.50941	0.642804	0.50941	0.50941	1.68669	2.03188	1.06767	2.46365	1.89069	0.50941	0.519224	0.708851	0.966459	0.966459	1.26845	1.62498	1.49834	2.3979	1.09861	3.93183	-0.0658636	3.61092	0.272261	3.93183	2.48491	1.09861	4.14313	3.80666	3.13549	3.93183	3.13549	0.693147	3.97029	0.482719	0	3.80666
AAAAAAACCGATCGAGTACGCGAT-1	T-47D 2D+5FU	0	1.07483	0.984883	1.67537	0.492442	0.621392	0.721414	0.621392	0.492442	0.492442	0.492442	0.621392	0.492442	0.492442	0.492442	0.621392	2.24297	3.32188	1.59365	2.62958	2.8681	0.492442	0.888242	0.757975	1.02325	0.780675	1.27425	1.35244	1.14627	3.93183	2.30259	3.17805	-0.048164	3.98898	0.28996	3.98898	3.98898	3.95124	4.30406	3.58352	3.97029	3.13549	3.93183	0.693147	4.04305	0.515509	2.48491	4.57471
AAAAAAAGACATATCCCGATCAGC-1	T-47D 2D+5FU	2	2.46092	2.6105	1.9134	0.62971	0.429844	0.429844	0.429844	0.429844	0.429844	1.66227	1.72892	0.429844	0.429844	0.429844	0.62971	1.71451	1.95521	1.17211	1.68401	1.82091	0.429844	0.663091	0.79852	1.0329	0.624359	1.41036	1.61391	1.30479	3.3322	1.79176	2.83321	-0.120923	3.91202	0.272261	3.89182	3.63759	1.09861	4.00733	2.77259	2.70805	2.83321	2.70805	0	3.93183	0.310348	0	3.49651
AAAAAAACCGATCGAACGTAGTAT-1	T-47D 2D+5FU	8	2.23687	2.48485	2.22165	0.733089	1.45841	0.413884	0.413884	0.413884	0.413884	1.86967	0.413884	0.413884	0.413884	0.413884	0.413884	1.74606	2.35092	0.733089	2.07709	1.88006	0.413884	0.803352	0.770351	1.06039	1.08054	0.985955	1.49107	1.17112	3.95124	2.56495	3.93183	0.0359191	3.95124	0.178735	3.29584	3.66356	1.09861	4.40672	3.46574	3.2581	3.93183	3.21888	0	4.00733	0.3202	0	4.09434
AAAAAAACCAGCGTTGACACCGAT-1	T-47D 2D+5FU	0	2.07676	0.919455	2.72305	0.459728	0.580112	0.459728	0.459728	0.459728	0.459728	0.459728	0.459728	0.459728	0.459728	0.459728	0.580112	2.22951	3.09122	1.27402	2.54993	2.6202	0.459728	0.863675	0.769454	1.05189	0.862069	1.20476	1.42353	1.17628	4.00733	3.49651	3.49651	0.0831719	3.93183	0.198153	3.93183	3.95124	2.70805	4.09434	3.17805	3.95124	3.49651	3.95124	0	4.02535	0.300397	0.693147	3.71357
AAAAAAAACAGATCGATGCAGTTC-1	T-47D 2D+5FU	1	1.98698	2.79643	2.48227	0.522932	0.522932	0.522932	0.659867	0.522932	0.522932	0.522932	0.522932	0.522932	0.522932	0.522932	0.522932	1.67852	2.30953	0.766082	2.21977	2.2107	0.522932	0.629102	0.65193	0.909256	0.604097	1.53611	1.63305	1.43235	3.68888	0	3.93183	-0.0658636	3.93183	-0.169572	3.21888	4.00733	3.46574	4.07754	1.09861	2.19722	3.91202	2.07944	1.38629	3.93183	-0.0706664	0	2.30259
AAAAAAAACCATGGTAGGATTGAG-1	T-47D 2D+5FU	1	2.17647	2.94864	2.49647	0.456625	0.456625	0.456625	0.456625	0.576197	0.456625	0.456625	0.668944	0.456625	0.456625	0.456625	0.576197	1.6656	2.37347	1.35419	2.15375	2.16069	0.456625	0.66716	0.636632	1.10933	0.965486	1.29728	1.4948	1.31016	3.98898	2.99573	3.21888	0.171465	4.00733	0.217201	3.95124	3.93183	3.93183	4.23411	3.97029	4.02535	3.21888	3.98898	2.19722	4.12713	0.413726	1.09861	4.11087
AAAAAAAACGCTCAAGCGTCGTCT-1	T-47D 2D+5FU	3	2.19533	2.24722	1.87307	0.354844	0.354844	0.354844	0.519837	1.98034	0.354844	0.354844	0.628516	0.354844	0.578726	0.354844	0.578726	2.08141	2.71725	1.52115	2.23819	2.22726	0.354844	0.807548	0.788691	1.07369	0.833364	1.24657	1.64152	1.21428	4.07754	3.95124	4.12713	0.0984394	4.21951	0.509589	4.07754	3.95124	4.02535	4.29046	3.98898	4.02535	4.07754	4.02535	3.85015	4.09434	0.643987	2.3979	4.43082
AAAAAAAAGACTACCGTCGTGTTA-1	T-47D 2D+5FU	1	2.33901	2.40859	2.30866	0.704654	0.481001	0.481001	0.481001	0.481001	0.481001	0.481001	0.481001	0.481001	0.606955	0.481001	0.606955	1.7624	2.01626	0.962002	2.54948	2.52001	0.481001	0.632078	0.861199	0.823153	0.632078	1.3874	1.75621	1.4865	3.93183	3.2581	3.61092	-0.0838821	4.00733	0.178735	3.97029	2.48491	2.70805	4.34381	4.07754	3.3673	3.61092	3.3673	3.17805	4.04305	0.3202	2.30259	4.17439
AAAAAAAAGACTACCTGCCGAACT-1	T-47D 2D+5FU	13	2.02542	2.29498	2.12757	0.60982	0.344289	1.35304	1.88993	1.93017	1.52056	0.344289	0.344289	0.344289	0.434445	0.344289	0.344289	1.76809	1.9676	0.721597	1.66353	1.56179	0.344289	0.669948	0.83354	0.945198	0.918749	1.28684	1.33235	1.53677	3.8712	3.04452	4.04305	-0.048164	0	0.158932	2.94444	3.8712	3.4012	4.11087	3.21888	3.73767	3.97029	3.68888	0	4.04305	0.300397	0	3.61092
AAAAAAAAGAGAACTACGCTAGTG-1	T-47D 2D+5FU	12	2.2359	2.11235	1.44824	0.455042	0.455042	1.4355	2.21868	1.98297	0.455042	0.455042	0.455042	0.455042	0.455042	0.455042	0.574199	0.953724	2.21476	0.910084	1.86838	1.67462	0.455042	0.529022	0.597345	0.981677	0.717463	1.55425	1.69544	1.43769	2.70805	0.693147	3.21888	0.0196585	3.2581	-0.919878	4.06044	3.93183	3.3322	4.07754	1.38629	3.29584	3.21888	3.29584	1.60944	3.95124	-0.839037	2.07944	2.56495
AAAAAAAAGCTGGTCAGCACACCT-1	T-47D 2D+5FU	1	2.07867	2.60963	2.33409	0.447254	0.447254	0.447254	0.447254	0.447254	0.447254	0.655215	0.729439	0.447254	0.564371	0.447254	0.447254	1.89466	2.92213	1.1987	2.29542	2.00886	0.447254	0.797455	0.745704	0.947763	0.730213	1.48176	1.439	1.23302	3.97029	3.21888	3.95124	-0.0658636	4.02535	0.603618	3.97029	3.93183	2.19722	4.00733	3.98898	3.4012	3.89182	3.4012	1.79176	4.04305	0.585576	1.09861	3.85015
AAAAAAAAGTCATGACACTTCCTT-1	T-47D 2D+5FU	1	2.53702	2.84433	2.34044	0.423546	0.750203	0.423546	0.423546	0.534455	0.423546	0.423546	0.423546	0.423546	0.534455	0.423546	0.423546	1.99337	2.72694	1.46757	2.00203	1.916	0.423546	0.807716	0.803323	0.967024	0.67161	1.30283	1.54156	1.29159	4.17439	0	3.04452	-0.0658636	3.93183	0.862029	0.693147	2.89037	2.56495	4.11087	4.11087	3.63759	3.04452	3.63759	0.693147	3.95124	0.562762	1.38629	4.18966
AAAAAAAATACCTTGTAGGTCAAC-1	T-47D 2D+5FU	0	0.721158	0.837239	1.53171	0.571504	0.571504	0.571504	0.571504	0.571504	0.571504	0.571504	0.571504	0.571504	0.571504	0.571504	0.721158	2.34658	3.10095	1.58378	2.92188	2.51997	0.571504	1.22355	0.979032	1.10737	0.697359	1.03491	1.20838	0.858034	4.18966	3.91202	3.52636	-0.120923	3.95124	0.235893	4.07754	3.73767	3.97029	4.17439	3.04452	3.95124	3.52636	3.89182	2.19722	4.00733	0.329956	1.09861	3.66356
AAAAAAAATACCTTGTATCACCTG-1	T-47D 2D+5FU	1	2.27078	2.66841	2.46959	0.449887	0.449887	0.449887	0.449887	0.449887	0.449887	0.449887	0.449887	0.449887	0.449887	0.449887	0.449887	1.81444	2.43894	1.08071	2.66659	2.49256	0.449887	0.632722	0.663063	0.759955	0.988866	1.63959	1.45966	1.53978	3.58352	1.09861	3.97029	0.00312924	3.7612	0.357783	4.04305	3.91202	2.48491	4.09434	4.20469	3.95124	3.93183	3.95124	0.693147	4.02535	0.465912	1.09861	3.98898
AAAAAAAATAGACGCATGACACAA-1	T-47D 2D+5FU	13	2.26618	1.85794	1.74996	0.58433	0.35828	0.58433	1.94735	1.6768	1.78735	1.40802	0.35828	0.35828	0.35828	0.35828	0.35828	1.46748	2.06772	0.97697	1.70771	1.61849	0.35828	0.793655	0.499632	1.1437	0.793655	1.32017	1.76713	1.09084	4.02535	1.38629	3.63759	0.171465	4.04305	0.198153	4.00733	3.61092	2.07944	4.04305	1.79176	3.93183	3.63759	3.93183	1.79176	3.95124	0.465912	1.09861	3.49651
AAAAAAACAATAGGTCTCGACGAT-1	T-47D 2D+5FU	7	2.48245	2.44196	2.39317	1.48641	0.377071	0.377071	0.47581	0.377071	0.377071	0.377071	0.552399	0.377071	0.47581	0.377071	0.47581	1.94247	2.42333	1.24851	2.46853	2.2314	0.377071	0.755453	0.808827	0.985145	0.870032	1.20084	1.45868	1.39834	4.09434	3.97029	4.18966	0.339602	4.02535	0.481015	4.12713	4.04305	3.97029	4.44265	3.89182	4.17439	4.12713	4.12713	3.93183	4.04305	0.578029	3.97029	4.17439
AAAAAAACACACCGTCACGTAGAC-1	T-47D 2D+5FU	8	2.2823	2.16986	2.46071	1.50173	1.27915	0.421731	0.532165	0.532165	0.421731	0.421731	0.421731	0.421731	0.421731	0.421731	0.687814	1.75612	2.54738	0.843462	2.16851	1.75612	0.421731	0.925876	0.409357	0.86946	0.899013	1.31532	1.81176	1.29396	3.97029	3.68888	3.95124	0.0196585	4.07754	0.537368	3.97029	3.97029	4.12713	4.11087	4.27667	3.8712	3.91202	3.8712	2.07944	4.11087	-0.042093	1.60944	4.34381
AAAAAAACACACGTCTGCCATCTC-1	T-47D 2D+5FU	9	2.32147	2.40828	2.24194	1.7337	0.349966	0.349966	0.349966	0.512691	1.63789	0.349966	0.441608	0.349966	0.512691	0.349966	0.763856	1.3919	2.53612	1.29347	2.14796	1.85683	0.349966	0.748981	0.586521	1.12658	0.626769	1.46944	1.67606	1.17913	4.04305	3.4012	4.26268	0.419644	4.00733	0.509589	4.00733	4.00733	4.00733	4.33073	4.07754	4.02535	4.20469	3.97029	3.97029	4.00733	0.615208	2.94444	4.07754
AAAAAAACACCGCCAGACTAGCAT-1	T-47D 2D+5FU	2	2.25246	2.62874	2.29792	0.425179	0.425179	0.425179	0.425179	0.425179	0.425179	0.425179	1.87171	0.425179	0.425179	0.425179	0.425179	1.62728	2.15798	1.15939	2.51493	2.26154	0.425179	0.771434	0.82417	1.04729	0.774751	1.23346	1.4673	1.2073	4.07754	2.63906	3.95124	-0.0658636	3.93183	0.324446	3.93183	3.93183	3.3322	4.00733	3.61092	3.95124	3.89182	3.93183	0.693147	4.12713	0.358666	2.07944	3.98898
AAAAAAACACGTTGCAACAATGCA-1	T-47D 2D+5FU	2	2.39096	2.42454	2.32984	0.358463	1.79764	0.358463	0.358463	0.358463	0.358463	0.358463	2.00336	0.358463	0.358463	0.358463	0.525138	1.51225	2.49801	1.16006	1.97163	2.00963	0.358463	0.711895	0.695324	1.01453	0.658581	1.59924	1.65542	1.25176	4.02535	3.21888	4.00733	0.128292	3.97029	0.198153	4.09434	4.06044	4.00733	4.57471	3.95124	3.95124	3.95124	3.93183	3.13549	4.04305	0.431426	2.63906	4.72739
AAAAAAACACGTTGCGTCTGACGT-1	T-47D 2D+5FU	7	2.48896	2.85321	2.35453	1.65981	0.402306	0.402306	0.402306	0.402306	0.402306	0.402306	0.402306	0.402306	0.402306	0.402306	0.589367	1.60007	2.8387	1.20692	1.71457	2.25697	0.402306	0.798255	0.762132	1.05712	0.976676	1.08576	1.43452	1.26574	3.21888	2.30259	3.61092	-0.0658636	3.46574	0.28996	3.29584	3.97029	3.3673	4.18966	3.13549	3.95124	3.61092	3.93183	0	3.93183	0.457401	0	4.61512
AAAAAAACAGAAGAGCACACCTGT-1	T-47D 2D+5FU	1	2.40704	2.91287	2.42963	0.401762	0.401762	0.401762	0.506967	0.401762	0.401762	0.401762	0.401762	0.401762	0.401762	0.401762	0.655245	2.26078	2.49087	1.30019	2.15153	2.4567	0.401762	0.810465	0.794075	1.04682	0.792156	1.24421	1.41865	1.30229	3.97029	2.48491	2.94444	-0.102231	3.95124	0.341253	4.21951	3.43399	2.3979	4.06044	3.93183	3.95124	2.94444	3.85015	0	3.97029	0.386575	0.693147	3.95124
AAAAAAACAGAGATGTACGGTCGT-1	T-47D 2D+5FU	1	2.63307	2.83619	2.46897	0.391822	0.391822	0.574009	0.494424	0.574009	0.391822	0.391822	0.391822	0.391822	0.391822	0.391822	0.391822	2.0595	2.71566	1.34144	2.18749	2.23791	0.391822	0.844426	0.83938	1.0296	0.737661	1.17224	1.3737	1.32317	4.02535	2.19722	4.02535	0.113477	3.98898	0.307352	4.06044	2.19722	3.13549	4.44265	3.98898	3.98898	4.02535	3.98898	3.09104	4.02535	0.329956	1.09861	4.09434
AAAAAAACAGCATCAAATGCAGCG-1	T-47D 2D+5FU	6	2.22286	2.40565	2.35191	1.08449	0.638244	1.44018	1.48696	2.07738	0.391338	0.391338	0.493813	0.391338	0.391338	0.391338	0.391338	1.45246	2.01473	0.74072	1.38631	1.50824	0.391338	0.708705	0.681934	1.00475	0.905294	1.30039	1.48599	1.15826	3.93183	1.09861	3.2581	-0.102231	3.93183	0.235893	3.93183	3.17805	4.02535	3.95124	2.19722	3.2581	3.21888	3.17805	1.38629	3.98898	0.358666	0	3.73767
AAAAAAACAGTATTGCTGCGTCAC-1	T-47D 2D+5FU	0	0.587252	0.74103	1.51447	0.587252	0.587252	0.74103	0.587252	0.74103	0.587252	0.587252	0.587252	0.587252	0.587252	0.587252	0.74103	2.53636	3.36408	1.6988	2.27857	2.24758	0.587252	1.1487	0.834223	1.08031	0.866842	1.06618	1.35029	0.797038	1.09861	3.3673	2.63906	-0.0658636	3.95124	0.217201	3.93183	3.98898	2.19722	4.00733	2.3979	3.3322	2.63906	3.3322	0.693147	4.09434	0.339618	2.19722	2.83321
AAAAAAACCAGCGTTTCGACGTTG-1	T-47D 2D+5FU	7	2.68429	2.64062	2.23114	1.6376	0.408261	0.408261	0.598092	0.515168	0.408261	0.408261	0.408261	0.408261	0.515168	0.408261	0.408261	1.93184	2.51399	1.05287	2.01763	1.94594	0.408261	0.743316	0.795858	1.02399	0.866204	1.20922	1.5123	1.41436	3.8712	2.70805	3.97029	0.226273	4.04305	0.272261	4.12713	3.97029	3.7612	4.14313	3.98898	4.02535	3.91202	4.00733	2.77259	3.97029	0.349187	2.30259	4.07754
AAAAAAATGGAGAGTCGCTTCACG-1	T-47D 2D+5FU	11	2.10745	2.5527	2.25146	0.613489	0.613489	0.486178	1.69432	0.486178	0.486178	0.486178	1.40641	0.486178	0.486178	0.486178	0.613489	1.16788	2.35347	0.86114	2.03797	1.40641	0.486178	0.493317	0.390944	1.0834	0.637602	1.79009	1.88364	1.33006	3.98898	4.00733	3.98898	-0.0658636	3.95124	0.509589	3.68888	3.4012	3.13549	4.07754	4.20469	3.97029	3.95124	3.93183	2.19722	4.07754	0.0127152	2.89037	4.47734
AAAAAAAGACGGAGGCCTTGTTGC-1	T-47D 2D+5FU	3	2.43606	2.11683	1.84662	0.894497	1.25865	0.39547	1.98468	1.93992	0.39547	0.39547	0.39547	0.39547	0.39547	0.39547	0.39547	1.50816	2.06151	0.748541	1.92992	1.73806	0.39547	0.799742	0.701424	1.06169	0.676863	1.45949	1.41996	1.26061	2.63906	3.04452	3.58352	-0.048164	4.02535	0.523575	3.46574	3.4012	2.70805	4.09434	3.85015	3.8712	3.55535	3.8712	1.60944	4.12713	0.491018	2.19722	3.98898
AAAAAAAGAGCCGCATAGATAGCC-1	T-47D 2D+5FU	2	2.34833	2.27004	2.3733	1.25419	0.397568	0.397568	0.582427	0.397568	1.69101	0.397568	1.11859	0.397568	0.397568	0.397568	0.397568	1.90448	1.9535	0.867756	2.19522	1.8752	0.397568	0.871901	0.747401	0.950328	0.903517	1.22642	1.52501	1.14044	4.04305	1.94591	3.95124	0.0676678	3.93183	0.138729	3.93183	3.3673	3.21888	4.09434	3.85015	3.49651	3.89182	3.46574	0	3.97029	0.249104	0.693147	3.04452
AAAAAAAGTTGCCTTGCAGGAGAA-1	T-47D 2D+5FU	9	2.13521	2.5557	1.90339	1.38772	0.436025	0.436025	0.436025	0.436025	1.33644	0.436025	0.436025	0.436025	0.436025	0.436025	0.772307	1.81971	1.98866	1.30808	2.14958	2.10283	0.436025	0.581345	0.775127	0.864157	0.864157	1.4171	1.68056	1.20328	3.71357	3.71357	4.09434	0.171465	4.09434	0.272261	4.02535	4.09434	4.02535	4.78749	4.12713	4.04305	4.04305	4.00733	3.78419	4.14313	0.422615	3.93183	4.54329
AAAAAAATAAGTTCGAGCTACTCA-1	T-47D 2D+5FU	1	0.772612	2.60866	2.38941	0.473725	0.473725	0.473725	0.473725	0.597774	0.473725	0.473725	0.473725	0.473725	0.473725	0.473725	0.693994	2.37741	2.99804	1.35203	2.41085	2.21962	0.473725	0.678715	0.525125	0.971597	0.872214	1.62522	1.88518	1.0258	4.09434	3.93183	4.02535	0.0831719	4.04305	0.800786	4.00733	3.98898	2.99573	4.18966	3.93183	3.95124	4.02535	3.93183	2.19722	4.04305	0.705862	1.94591	4.59512
AAAAAAATACAACCGCTGATCAAG-1	T-47D 2D+5FU	1	1.85496	2.8251	2.20387	0.577899	0.577899	0.577899	0.577899	0.577899	0.577899	0.577899	0.577899	0.577899	0.577899	0.577899	0.729228	0.846607	2.42244	1.1558	2.29845	1.83926	0.577899	0.455286	0.666982	1.14901	0.666982	1.43627	2.04791	1.12227	3.7612	0	1.94591	-0.120923	3.98898	-0.197743	3.97029	3.95124	2.63906	4.04305	3.46574	2.83321	1.94591	2.83321	1.38629	3.97029	-0.0562777	0	2.77259
AAAAAAATACCGCTTCATCCACCG-1	T-47D 2D+5FU	1	2.64839	2.50367	1.73002	0.502252	0.502252	0.502252	0.502252	0.502252	0.950657	0.502252	0.502252	0.502252	0.502252	0.502252	0.950657	1.67487	2.57605	0.88961	2.24254	1.79751	0.502252	0.843398	0.476161	0.776586	0.600849	1.41213	1.94057	1.47415	3.95124	0	3.3673	-0.0658636	3.93183	0.178735	3.93183	3.93183	1.38629	4.02535	3.3673	3.95124	3.3673	3.93183	2.56495	3.8712	-0.353529	0	3.55535
AAAAAAATAGAGCAGTATGGTTGG-1	T-47D 2D+5FU	13	2.34571	2.09863	1.77851	0.357604	0.357604	1.25324	1.723	1.96224	1.59669	0.357604	0.357604	0.357604	0.357604	0.357604	0.583227	1.50545	2.09027	0.940832	1.92045	1.55288	0.357604	0.820982	0.78835	0.878177	0.820982	1.49163	1.5129	1.31083	4.07754	3.52636	3.63759	0.0196585	3.66356	0.235893	3.85015	3.89182	3.09104	4.02535	3.17805	3.95124	3.55535	3.91202	1.09861	4.00733	0.448817	0	3.17805
AAAAAAATAGCTTGCCACGCGTAA-1	T-47D 2D+5FU	1	2.47645	2.30465	2.44488	0.666194	0.527946	0.527946	0.527946	0.527946	0.527946	0.527946	0.527946	0.527946	0.527946	0.527946	0.773428	1.72209	2.46521	0.666194	2.13495	1.8988	0.527946	0.423987	0.423987	0.959	0.750985	1.63962	1.918	1.46043	3.98898	3.95124	3.93183	-0.0136779	4.00733	0.235893	2.83321	3.98898	3.98898	4.29046	3.71357	3.95124	3.93183	3.89182	2.94444	3.95124	0.368056	3.04452	4.27667
AAAAAAATAGTCAGTAATCGCCAT-1	T-47D 2D+5FU	9	2.38824	2.42765	2.14442	0.37706	1.64314	0.37706	0.475797	0.37706	1.94361	0.37706	0.37706	0.37706	0.37706	0.37706	0.37706	1.86343	2.20119	0.992019	2.20567	2.05892	0.37706	0.796432	0.786242	1.09495	0.66738	1.26397	1.50999	1.32232	3.93183	3.17805	3.55535	-0.0136779	3.98898	0.217201	3.95124	3.93183	3.04452	4.11087	3.58352	3.93183	3.55535	3.8712	2.3979	4.07754	0.329956	2.07944	4.38203
AAAAAAATATGCAGCCGCGAGTGT-1	T-47D 2D+5FU	2	2.20118	2.21284	2.19345	0.325857	1.10147	0.325857	1.42247	0.760784	0.325857	0.325857	1.65722	0.325857	0.325857	0.325857	0.411186	1.64358	2.16357	1.05454	1.88987	1.9384	0.325857	0.779271	0.787312	1.04748	0.734914	1.23337	1.44989	1.18348	4.14313	3.80666	4.04305	0.441384	4.09434	0.254242	3.97029	4.04305	3.93183	4.72739	3.93183	3.95124	4.02535	3.93183	2.99573	4.12713	0.310348	2.56495	4.61512
AAAAAAATATTCGCAGCATGTGGT-1	T-47D 2D+5FU	12	2.40999	2.43214	1.76378	0.378167	0.378167	1.28659	2.04924	2.1776	0.378167	0.378167	0.378167	0.378167	0.378167	0.378167	0.378167	1.50406	2.10141	0.932172	1.80615	1.86434	0.378167	0.749177	0.778425	0.988422	0.919135	1.2904	1.4297	1.25069	3.55535	3.55535	3.97029	-0.0307723	3.95124	0.324446	4.06044	3.97029	3.17805	4.09434	3.46574	3.85015	3.97029	3.82864	0	4.00733	0.404757	0	4.06044
AAAAAAATCAAGCATGCATGTAAG-1	T-47D 2D+5FU	2	1.93375	2.50884	2.41754	1.60998	0.41225	0.41225	0.41225	0.41225	1.4754	0.41225	1.42	0.41225	0.41225	0.41225	0.41225	1.5547	2.35032	1.0404	1.70883	1.79649	0.41225	0.568052	0.813181	0.965223	0.760219	1.437	1.83756	1.27047	3.95124	3.89182	2.94444	-0.0307723	4.00733	0.158932	4.00733	4.02535	3.71357	4.07754	3.29584	3.95124	2.89037	3.93183	0	4.04305	0.3202	0	3.85015
AAAAAAATCACCGCAGGTGGAGCT-1	T-47D 2D+5FU	1	2.5281	2.69308	2.65449	0.638757	0.436019	0.436019	0.436019	0.436019	0.436019	0.436019	0.436019	0.436019	0.550195	0.436019	0.550195	2.10871	2.66665	1.12445	1.87971	2.06538	0.436019	0.791489	0.730457	0.980391	0.855073	1.26393	1.39591	1.32728	3.91202	2.83321	3.93183	0.0359191	4.00733	-0.256584	3.93183	3.93183	2.94444	4.06044	1.09861	3.4012	3.93183	3.4012	1.79176	3.91202	-0.115118	0	2.77259
AAAAAAATCTCGTGATCATCATCT-1	T-47D 2D+5FU	2	2.35799	2.46498	2.16075	1.67053	0.457442	0.362514	0.457442	0.457442	1.35648	0.362514	1.37744	0.362514	0.531074	0.362514	0.457442	1.56571	2.29611	1.11112	1.77523	1.87767	0.362514	0.766598	0.757451	0.961763	1.09382	1.24951	1.26467	1.25263	4.06044	3.2581	3.85015	0.0676678	4.07754	0.178735	3.97029	4.04305	3.98898	4.26268	4.12713	4.02535	3.85015	3.97029	3.46574	4.12713	0.329956	1.79176	4.04305
AAAAAAATCTCTGCTTCATGCAGG-1	T-47D 2D+5FU	7	2.62387	2.21185	2.56392	1.37158	0.417301	0.417301	0.611335	0.417301	0.417301	0.417301	0.417301	0.417301	0.417301	0.417301	0.611335	1.57973	2.54987	1.23757	2.31546	2.06397	0.417301	0.456169	0.456169	0.863432	1.20015	1.41226	1.36851	1.78715	4.02535	3.93183	3.95124	0.0196585	3.98898	0.217201	3.95124	3.93183	3.93183	4.17439	3.93183	3.98898	3.91202	3.97029	3.3673	3.93183	0.404757	3.89182	4.06044
AAAAAAATGCCTTCATACTAGTAG-1	T-47D 2D+5FU	2	2.36086	2.39997	2.1618	0.383787	0.62593	0.484285	0.484285	0.968571	0.67978	0.383787	1.91749	0.383787	0.383787	0.383787	0.383787	1.57581	2.50426	1.19962	2.18804	1.84385	0.383787	0.702325	0.490904	0.928627	1.1678	1.32886	1.60991	1.43648	3.97029	3.97029	4.00733	0.363132	4.00733	0.28996	4.06044	4.06044	4.09434	4.5326	4.02535	4.63473	3.98898	4.59512	3.98898	4.04305	0.329956	3.2581	4.65396
AAAAAAATGCCTTCATAGTCAGAC-1	T-47D 2D+5FU	1	2.76278	2.32912	2.45889	0.643422	0.439204	0.439204	0.439204	0.439204	0.958632	0.439204	0.439204	0.439204	0.439204	0.439204	0.439204	1.92382	2.15445	1.08263	2.39925	2.25975	0.439204	0.863612	0.726878	1.13674	0.634203	1.04847	1.66628	1.35106	4.09434	3.93183	3.95124	0.0676678	3.97029	0.217201	3.95124	2.07944	2.48491	4.33073	3.93183	3.93183	3.95124	3.93183	1.38629	3.95124	0.377358	2.77259	3.89182
AAAAAAATGCCTTCATGAACGTCA-1	T-47D 2D+5FU	0	0.595108	0.97058	1.24729	0.595108	0.750943	0.595108	0.595108	0.871818	0.595108	0.595108	0.595108	0.595108	0.595108	0.595108	0.750943	2.04986	3.40507	1.12641	2.86186	2.44349	0.595108	1.18016	0.881671	1.25752	0.56594	1.19976	1.20783	0.733103	3.95124	3.13549	0	0.00312924	4.02535	0.481015	4.14313	3.93183	4.12713	4.38203	2.63906	3.95124	0	3.93183	2.89037	3.8712	0.531509	0	3.13549
AAAAAAATGCGCCGTGGTAAGGAT-1	T-47D 2D+5FU	13	2.39054	2.3301	1.87835	0.375953	0.375953	0.375953	2.24572	1.5827	1.29498	0.375953	0.375953	0.375953	0.375953	0.375953	0.4744	1.88396	2.35346	0.969546	1.68614	1.64676	0.375953	0.797678	0.728309	1.00899	1.01818	1.11109	1.47443	1.29367	3.93183	3.93183	3.93183	0.128292	4.18966	0.324446	3.98898	4.02535	4.00733	4.46591	3.97029	3.98898	3.93183	3.95124	2.30259	4.12713	-0.10008	1.09861	4.06044
AAAAAAATGCGCTACATTATGCAG-1	T-47D 2D+5FU	3	2.54056	2.35357	2.30783	0.647604	0.397076	0.397076	0.397076	1.92038	0.397076	0.397076	0.397076	0.397076	0.581706	0.397076	0.397076	1.86673	2.51878	1.08276	2.25686	1.96708	0.397076	0.766656	0.694064	0.929222	1.03007	1.30868	1.38813	1.28862	4.07754	2.48491	3.29584	0.0196585	4.06044	0.272261	4.20469	4.09434	3.98898	4.5326	3.93183	3.98898	3.29584	3.93183	3.82864	4.06044	0.431426	1.38629	4.07754
AAAAAAATGCGCTACTGCCAGACG-1	T-47D 2D+5FU	1	2.37548	2.99818	2.59933	0.419801	0.419801	0.419801	0.419801	0.52973	0.419801	0.419801	0.614997	0.419801	0.419801	0.419801	0.419801	2.03773	2.6767	1.12513	2.09743	2.22847	0.419801	0.584593	0.794305	1.02508	0.794305	1.50866	1.61491	1.17119	4.11087	2.07944	3.93183	0.0984394	4.04305	0.158932	4.04305	3.91202	3.04452	4.26268	3.85015	4.06044	3.93183	4.00733	3.7612	4.07754	0.3202	1.60944	4.02535
AAAAAAATGCGGATTCCTCGCGTT-1	T-47D 2D+5FU	1	2.6914	2.71546	2.77659	0.484696	0.484696	0.484696	0.484696	0.484696	0.484696	0.484696	0.484696	0.484696	0.790505	0.484696	0.484696	2.01374	2.51053	1.16432	0.858515	2.23911	0.484696	0.793803	0.796526	0.982739	1.16568	1.09452	1.34743	1.17336	4.00733	2.70805	3.93183	-0.048164	3.63759	0.178735	3.97029	3.46574	2.89037	4.15888	3.63759	3.93183	3.93183	3.93183	0	4.02535	0.329956	0	3.98898
AAAAAAATGCGGATTTTGCGAACA-1	T-47D 2D+5FU	3	2.18298	2.24808	2.34079	0.513232	0.647626	0.971439	1.19825	1.35028	1.02646	0.513232	0.837045	0.513232	0.513232	0.513232	0.513232	1.35028	2.13714	0.647626	1.50374	1.3995	0.513232	0.557601	1.18432	1.08924	0.557601	1.44138	1.56538	1.16258	1.79176	1.38629	2.07944	-0.535867	2.70805	-0.862719	3.21888	2.30259	2.70805	3.13549	2.48491	3.09104	2.07944	3.09104	2.48491	0.693147	-0.749425	1.60944	3.29584
AAAAAAAGTTATCGCCTTATCTCA-1	T-47D 2D+5FU	8	2.54797	2.72339	2.2637	0.880332	0.880332	0.465098	0.465098	0.586888	0.465098	0.465098	0.465098	0.465098	0.465098	0.465098	0.586888	1.55097	2.44466	1.36271	1.81637	1.84441	0.465098	0.51604	0.798525	0.715671	0.998157	1.49561	1.56746	1.44501	4.00733	1.94591	3.93183	0.0196585	3.95124	0.198153	4.06044	3.93183	3.09104	4.09434	3.49651	3.95124	3.93183	3.91202	0	4.02535	0.300397	0	3.04452
AAAAAAAGACTAGTAACTGGTCAG-1	T-47D 2D+5FU	1	2.2537	2.28937	2.64834	0.417556	0.417556	0.417556	0.417556	0.417556	0.417556	0.417556	0.526898	0.417556	0.681005	0.417556	0.526898	1.96733	2.68385	1.09856	2.64293	2.41778	0.417556	0.757719	0.400319	1.10938	0.839029	1.4327	1.6231	1.2513	3.97029	3.93183	3.97029	0.0984394	3.95124	0.341253	4.26268	4.02535	3.95124	4.39445	4.17439	4.06044	3.97029	3.98898	3.91202	4.12713	0.448817	2.07944	4.63473
AAAAAAAGTGGAATGGCAGATCCG-1	T-47D 2D+5FU	7	2.51058	2.64037	2.516	1.51993	0.433701	0.433701	0.433701	0.433701	0.433701	0.547269	0.433701	0.433701	0.433701	0.433701	0.547269	1.70442	2.49668	1.18263	2.3011	1.52824	0.433701	0.4902	0.545731	1.03593	0.730346	1.50944	1.71514	1.38053	3.85015	2.3979	4.06044	0.0984394	3.80666	0.158932	3.95124	3.93183	1.38629	4.17439	3.63759	1.38629	4.06044	1.38629	0.693147	4.09434	-0.261722	1.79176	3.2581
AAAAAAAGTGAGAGACGTACATCT-1	T-47D 2D+5FU	12	2.41608	2.10718	1.56869	0.385898	0.385898	1.18279	2.02946	2.14981	0.385898	0.385898	0.385898	0.385898	0.385898	0.385898	0.385898	1.63475	2.20473	1.05228	2.00468	1.86108	0.385898	0.785238	0.73482	0.953511	0.747984	1.47542	1.39981	1.26478	4.14313	3.93183	4.00733	0.0519194	3.98898	0.421296	4.02535	3.98898	3.3673	4.40672	3.93183	3.95124	3.97029	3.95124	3.7612	4.06044	0.474351	0	4.09434
AAAAAAAGAGCGCGAATATGTCCA-1	T-47D 2D+5FU	2	2.402	2.32365	2.39428	1.05896	1.46614	0.357077	1.39893	0.357077	0.357077	0.357077	1.61531	0.357077	0.357077	0.357077	0.357077	1.71882	2.16569	1.00467	1.61756	1.83491	0.357077	0.532428	0.790846	0.972793	0.63002	1.48674	1.50855	1.50965	3.55535	2.48491	3.55535	-0.102231	3.97029	0.217201	3.95124	3.93183	2.99573	4.04305	2.99573	3.29584	3.55535	3.29584	1.09861	4.06044	0.329956	0.693147	3.09104
AAAAAAAGATATGGAGACGTTCAG-1	T-47D 2D+5FU	9	2.99651	2.5561	2.19899	0.513955	0.513955	0.513955	0.513955	0.513955	2.08925	0.513955	0.838225	0.513955	0.513955	0.513955	0.513955	0.513955	2.47397	1.02791	1.12179	1.96001	0.513955	0.673601	0.673601	0.975249	0.693063	1.48073	1.66463	1.23443	3.52636	2.56495	2.56495	-0.120923	2.70805	0.198153	3.97029	3.93183	2.19722	3.98898	1.60944	1.09861	2.56495	1.09861	0	3.95124	0.300397	0	1.94591
AAAAAAAGCACCAGCCTGGAGCGA-1	T-47D 2D+5FU	2	2.54756	2.5852	2.54944	0.418067	1.66754	0.418067	0.527542	0.418067	0.418067	0.418067	1.26804	0.418067	0.418067	0.418067	0.612458	1.80894	2.42008	1.41317	1.71657	1.03053	0.418067	0.790816	0.658417	0.987625	0.71855	1.48294	1.46543	1.4808	4.00733	3.43399	3.97029	-0.048164	3.95124	0.217201	3.93183	3.95124	3.66356	4.09434	3.49651	3.52636	3.97029	3.49651	1.38629	3.95124	0.290347	0	3.17805
AAAAAAAGCACCAGCGGACGAGCA-1	T-47D 2D+5FU	9	2.5342	2.58895	2.62818	1.19721	0.483311	0.483311	0.483311	0.483311	1.3193	0.383015	0.383015	0.383015	0.383015	0.383015	0.483311	1.6861	2.23993	1.219	2.03524	1.92217	0.383015	0.673468	0.603619	0.984449	0.890158	1.45141	1.54308	1.30536	4.12713	3.55535	4.04305	0.185451	4.02535	0.307352	4.06044	4.00733	3.97029	4.21951	3.97029	4.04305	3.93183	4.00733	2.94444	4.17439	0.465912	3.3673	4.66344
AAAAAAAGCATATGGGAACATGAC-1	T-47D 2D+5FU	1	2.45765	2.91229	2.50282	0.672313	0.458925	0.458925	0.458925	0.672313	0.458925	0.458925	0.672313	0.458925	0.458925	0.458925	0.458925	1.72403	2.51416	0.91785	2.21949	1.85089	0.458925	0.563949	0.673912	0.913218	0.956356	1.44885	1.65198	1.41577	3.98898	1.79176	3.46574	-0.0658636	3.43399	0.178735	2.48491	3.61092	0.693147	4.14313	1.60944	1.60944	3.46574	1.60944	0	3.97029	0.310348	0	0
AAAAAAAGCATTGTTAATAGACGC-1	T-47D 2D+5FU	1	2.69281	2.50001	2.25632	0.496714	0.496714	0.496714	0.626784	0.496714	0.496714	0.496714	0.496714	0.496714	0.496714	0.496714	0.727673	1.64466	2.47417	1.04107	2.25323	1.83584	0.496714	0.783761	0.672029	1.1327	0.694871	1.17879	1.81176	1.17879	3.91202	1.38629	3.93183	-0.102231	3.97029	0.178735	3.95124	3.97029	1.38629	4.17439	3.3673	4.07754	3.93183	4.04305	0	4.06044	-0.24433	0.693147	2.48491
AAAAAAAGCCACTTCCGCCATTAC-1	T-47D 2D+5FU	1	1.85691	2.83825	2.62737	0.480175	0.480175	0.480175	0.480175	0.480175	0.480175	0.480175	0.703444	0.480175	0.480175	0.480175	0.480175	1.55395	2.80815	1.12107	2.42366	1.90421	0.480175	0.802416	0.622479	1.15021	0.685084	1.56113	1.63802	1.03552	4.02535	4.04305	2.70805	-0.0307723	3.95124	0.746718	3.93183	3.97029	4.20469	4.30406	4.14313	3.95124	2.70805	3.95124	1.38629	4.06044	0.629701	3.13549	4.29046
AAAAAAAGCCGGATCAAGCATTGC-1	T-47D 2D+5FU	2	2.40371	2.62621	2.59606	1.72094	0.456332	0.456332	0.456332	0.456332	0.456332	0.456332	1.43957	0.456332	0.456332	0.456332	0.456332	1.64123	1.99885	0.668515	1.68659	1.91699	0.456332	0.689354	0.658259	1.01297	0.846598	1.22178	1.51243	1.41432	3.93183	1.60944	2.3979	-0.120923	3.95124	0.217201	4.04305	3.95124	3.61092	4.04305	3.3673	3.98898	2.3979	3.93183	2.30259	4.00733	-0.29744	0	3.95124
AAAAAAAGCGTAGAAGAAGGATCA-1	T-47D 2D+5FU	3	2.53487	2.35676	2.0843	0.377625	0.377625	0.476509	1.63097	1.81424	0.377625	0.377625	0.377625	0.377625	0.61588	0.377625	0.377625	1.78877	2.29898	1.02972	2.1516	1.93065	0.377625	0.863046	0.826274	0.922708	0.557278	1.48511	1.35398	1.43432	3.98898	3.46574	3.17805	0.290811	3.97029	0.451601	4.38203	4.07754	4.15888	4.52179	4.02535	4.02535	3.13549	3.89182	2.07944	4.04305	0.593067	2.89037	2.89037
AAAAAAAGCTCTCCGGGAGCTCAA-1	T-47D 2D+5FU	6	2.09323	1.10028	1.86336	0.290652	1.58313	1.7286	1.43054	1.8427	0.290652	0.290652	1.25069	0.290652	0.290652	0.290652	0.366762	1.46183	2.03323	1.02963	1.745	1.73804	1.53582	0.647593	0.721382	1.04443	0.905296	1.26555	1.81726	1.2895	4.38203	3.98898	4.20469	0.113477	4.07754	0.405792	4.15888	3.97029	3.98898	4.52179	4.00733	4.09434	4.20469	4.00733	3.13549	3.97029	0.692439	3.29584	4.70953
AAAAAAAGGAATTGGGGATCAGGT-1	T-47D 2D+5FU	1	1.35565	2.63819	1.18281	0.999587	0.564342	0.564342	0.564342	0.564342	0.564342	0.71212	0.564342	0.564342	0.564342	0.564342	0.564342	1.74715	3.11607	0.999587	2.0297	2.18968	0.564342	0.660691	0.731492	1.00021	0.899848	1.45588	1.48597	1.21976	3.49651	0	3.7612	-0.0658636	2.89037	0.178735	3.85015	3.93183	0.693147	4.12713	1.94591	3.58352	3.71357	3.55535	0	3.97029	0.249104	0	2.77259
AAAAAAAGGAGGTGAGCCTGGAAT-1	T-47D 2D+5FU	1	2.1382	2.75241	2.50679	0.422733	0.422733	0.422733	0.422733	0.422733	0.422733	0.422733	0.422733	0.422733	0.422733	0.422733	0.422733	2.18303	2.58586	1.4097	2.38822	2.42658	0.422733	0.885818	0.747923	1.0525	0.818414	1.3129	1.51255	1.13862	4.04305	3.93183	3.98898	0.142891	4.00733	0.217201	4.20469	3.93183	3.8712	4.35671	4.00733	4.12713	3.98898	4.02535	3.91202	3.98898	0.386575	2.63906	4.07754
AAAAAAAGGTCACGTATCAGGATG-1	T-47D 2D+5FU	1	2.23102	2.34002	2.00016	0.400332	0.400332	0.400332	0.652913	0.400332	0.400332	0.400332	0.400332	0.400332	0.400332	0.400332	0.839056	2.20537	2.82004	1.46026	2.59614	2.44971	0.400332	0.777747	0.631039	1.03705	0.860369	1.2826	1.53975	1.13479	4.02535	4.04305	3.93183	0.265493	4.04305	0.550974	4.02535	3.93183	4.06044	4.45435	4.2485	3.95124	3.93183	3.93183	3.91202	4.21951	0.137878	3.89182	4.68213
AAAAAAAGGTCAGCACACTCACTA-1	T-47D 2D+5FU	12	2.58788	2.49204	1.73851	0.443754	0.443754	1.00371	2.17492	1.45853	0.443754	0.559955	0.443754	0.443754	0.443754	0.443754	0.443754	1.16749	2.33121	0.723731	1.59599	1.95348	0.443754	0.665401	0.721787	1.0441	0.88587	1.21184	1.59933	1.27042	2.63906	1.94591	3.29584	-0.048164	3.46574	0.217201	4.00733	2.99573	1.09861	4.04305	3.4012	2.19722	3.29584	2.07944	0	3.91202	0.339618	0	1.09861
AAAAAAAGGTGTACATCGCCAAGC-1	T-47D 2D+5FU	9	2.41268	2.48833	2.20685	1.39732	0.455889	0.455889	0.575267	0.455889	1.31879	0.455889	0.455889	0.455889	0.455889	0.455889	0.575267	1.86264	2.56192	0.862901	1.33573	2.01987	0.455889	0.638833	0.528371	0.787217	1.13778	1.4386	1.65784	1.45068	3.82864	1.09861	3.09104	-0.139972	2.89037	0.523575	2.70805	3.82864	2.89037	4.00733	0	2.94444	2.99573	2.94444	0	4.02535	-0.000707814	1.94591	3.4012
AAAAAAAGTAATCAGAGGTGCGAG-1	T-47D 2D+5FU	13	2.41886	2.192	1.50689	0.398061	0.583149	0.92936	2.13372	1.72857	1.76366	0.398061	0.502297	0.398061	0.398061	0.398061	0.583149	1.13609	1.92869	0.705063	1.74064	1.76919	0.398061	0.879912	0.522946	0.807408	0.879912	1.52134	1.54175	1.48977	4.00733	2.99573	3.89182	0.265493	4.00733	0.178735	4.04305	3.95124	3.93183	4.11087	4.09434	4.02535	3.89182	4.00733	2.89037	4.23411	0.300397	1.79176	4.38203
AAAAAACTGTAGAAGATTAAGACC-1	T-47D 2D+5FU	3	2.21408	2.52506	1.81901	0.488084	0.615893	1.06532	0.715029	1.7468	0.488084	0.488084	0.488084	0.615893	0.488084	0.488084	0.488084	1.10398	2.37768	0.715029	1.96849	2.17265	0.488084	0.657539	0.701808	0.929628	0.761326	1.33773	1.53864	1.43255	3.43399	2.19722	1.79176	-0.0658636	2.48491	0.272261	4.06044	3.29584	4.02535	4.14313	3.95124	2.99573	1.79176	2.99573	2.30259	3.97029	0.358666	2.19722	4.33073
AAAAAAAGTCTGGAACATTCAGTT-1	T-47D 2D+5FU	7	2.59363	2.35175	2.27962	1.05231	0.426904	0.426904	0.625403	0.426904	0.426904	0.426904	0.426904	0.426904	0.426904	0.426904	0.538693	1.7171	2.71235	1.1641	2.26044	2.30104	0.426904	0.712548	0.610084	0.989208	0.83876	1.45205	1.40266	1.56851	4.09434	3.89182	4.00733	0.0519194	3.93183	0.92904	3.97029	3.95124	4.15888	4.27667	4.49981	3.98898	3.98898	3.91202	3.46574	4.00733	0.910163	3.91202	4.62497
AAAAAAAGTGAGAGAAGTACTCTC-1	T-47D 2D+5FU	7	2.48644	2.68461	2.23845	1.8161	0.412547	0.412547	0.412547	0.412547	0.412547	0.412547	0.412547	0.412547	0.412547	0.412547	0.60437	1.96437	2.46852	1.04115	2.03716	1.95004	0.520576	0.576652	0.723855	0.953328	0.834507	1.42338	1.6078	1.35971	3.98898	3.3673	3.95124	0.113477	4.02535	0.158932	3.95124	3.97029	3.93183	4.09434	3.93183	3.95124	3.95124	3.93183	1.38629	4.04305	0.339618	2.19722	4.31749
AAAAAAAGTGAGAGACACCAGAAG-1	T-47D 2D+5FU	7	2.58453	2.53749	2.38575	1.49931	0.412927	0.412927	0.412927	0.604927	0.412927	0.412927	0.412927	0.412927	0.412927	0.412927	0.673455	1.64704	2.38967	1.23878	2.38509	1.86005	0.412927	0.64679	0.60901	0.938338	1.10009	1.32521	1.40435	1.46657	4.21951	2.94444	4.00733	0.0519194	4.00733	0.235893	4.07754	4.02535	3.93183	4.44265	3.93183	4.12713	3.98898	4.04305	3.93183	4.06044	0.539414	2.70805	4.36945
AAAAAAAGTGAGAGACGATTCGAG-1	T-47D 2D+5FU	2	2.5261	2.11187	2.23448	0.381318	1.58424	0.381318	0.381318	0.481169	0.381318	0.381318	1.79265	0.381318	0.381318	0.381318	0.55862	1.55796	2.20129	1.1919	1.88447	1.76154	0.381318	0.712837	0.59138	1.08378	0.683788	1.43756	1.66928	1.1888	4.00733	2.83321	4.07754	0.239518	3.95124	0.341253	3.97029	4.00733	3.91202	4.29046	3.93183	4.18966	4.06044	4.14313	2.99573	4.04305	0.465912	2.07944	4.12713
AAAAAAAGTGGAATGAATCTCCTA-1	T-47D 2D+5FU	9	2.26705	2.55448	2.13471	1.41388	0.356533	0.356533	0.449894	0.449894	1.67052	1.40545	0.449894	0.356533	0.449894	0.356533	0.449894	1.37877	2.22717	1.0696	2.16156	1.902	0.356533	0.723258	0.781467	0.993006	0.768087	1.59424	1.3936	1.38471	4.07754	3.93183	3.91202	0.473133	4.14313	0.405792	3.95124	4.02535	4.09434	4.58497	3.93183	4.06044	3.91202	3.97029	2.70805	4.26268	-0.193899	0	4.31749
AAAAAACTGTCACTTTGGATTAGC-1	T-47D 2D+5FU	9	2.43095	2.65982	1.98562	0.501114	0.397123	0.397123	0.581775	0.397123	1.86901	0.397123	0.397123	0.397123	0.397123	0.397123	0.501114	1.83905	2.85483	1.17773	2.08961	1.94967	0.397123	0.796609	0.665448	1.03027	0.872588	1.27914	1.56063	1.18731	3.3673	3.13549	2.07944	-0.0136779	3.95124	-0.226731	3.95124	3.61092	2.19722	4.21951	2.56495	2.19722	2.07944	2.19722	1.60944	4.04305	-0.115118	0	1.09861
AAAAAAGAGGTGAGCCTGGAGCGA-1	T-47D 2D+5FU	1	2.20744	2.14256	2.03753	0.540281	0.540281	0.540281	0.540281	0.540281	0.540281	0.540281	1.08056	0.540281	0.540281	0.540281	0.540281	1.47326	2.81638	0.956969	2.12979	1.97074	0.540281	0.694526	0.694526	1.01746	0.508731	1.30456	1.91964	1.29419	3.2581	2.19722	3.66356	-0.139972	3.7612	0.235893	2.94444	3.93183	3.3673	4.11087	3.49651	2.77259	3.66356	2.70805	1.94591	4.04305	0.3202	0	3.8712
AAAAAACTGTCTAGTGATCTAGAG-1	T-47D 2D+5FU	1	2.39733	2.60794	2.53121	0.424762	0.424762	0.424762	0.424762	0.53599	0.424762	0.424762	0.960751	0.424762	0.424762	0.424762	0.53599	2.01417	2.30373	1.27429	2.25932	2.20785	0.424762	0.443779	0.765582	0.816305	0.931565	1.56011	1.46397	1.42478	3.95124	4.04305	3.46574	0.0359191	3.95124	0.178735	3.98898	3.95124	3.78419	4.27667	3.68888	3.95124	3.46574	3.91202	1.94591	3.95124	0.290347	0	4.14313
AAAAAATAGCCAGTGTCCACCGGT-1	T-47D 2D+5FU	7	2.6264	2.7439	2.3658	1.30227	0.439119	0.439119	0.439119	0.439119	0.439119	0.439119	0.439119	0.439119	0.643297	0.439119	0.439119	1.92018	2.6602	1.10821	1.90002	1.70381	0.439119	0.727182	0.63551	1.03168	0.892974	1.33255	1.51254	1.25879	2.77259	2.70805	4.00733	-0.120923	4.00733	0.178735	3.93183	3.95124	3.63759	4.29046	3.3322	3.95124	4.00733	3.91202	0	3.98898	0.310348	0	4.06044
AAAAAATAGCGAGAAGGTTCGCAA-1	T-47D 2D+5FU	2	2.11583	2.3054	2.33188	1.38864	0.356722	0.356722	0.450133	0.581789	1.79926	0.356722	1.7528	0.356722	0.356722	0.356722	0.356722	1.69681	2.28976	1.07017	1.81298	1.76717	0.356722	0.558229	0.745916	0.85521	1.12492	1.46243	1.27717	1.4179	4.00733	3.95124	3.97029	0.128292	3.95124	0.436564	3.97029	4.02535	3.95124	4.35671	4.04305	4.04305	3.97029	4.00733	4.09434	4.17439	0.465912	3.3673	4.44265
AAAAAATAGGATTAGTGCTCACAC-1	T-47D 2D+5FU	8	2.32418	2.55268	2.49313	1.69538	1.2308	0.371723	0.371723	0.371723	1.01363	0.371723	0.371723	0.371723	0.371723	0.371723	0.371723	1.84001	2.31054	0.996272	2.21997	1.74754	0.371723	0.648239	0.6934	0.968757	0.526051	1.49907	1.50942	1.56107	3.97029	3.78419	4.00733	0.0984394	3.93183	0.616357	3.93183	3.55535	3.93183	4.18966	3.13549	3.93183	4.00733	3.91202	2.94444	4.00733	0.629701	1.09861	4.44265
AAAAAATAGTCAGACTAATCTGGA-1	T-47D 2D+5FU	1	1.96684	2.66771	2.01985	0.564376	0.564376	0.564376	0.564376	0.564376	0.564376	0.564376	0.564376	0.564376	0.564376	0.564376	0.826796	1.56402	2.46791	1.06824	1.74725	2.07699	0.564376	0.754348	0.583644	0.819247	0.462527	1.45911	2.05571	1.11107	3.89182	2.19722	2.94444	0.00312924	3.93183	0.405792	3.98898	3.13549	2.99573	3.95124	3.82864	3.21888	2.94444	3.21888	1.60944	3.93183	-0.0143135	0	3.95124
AAAAAATAGTCAGACTGCGTGCCA-1	T-47D 2D+5FU	9	2.56118	2.79921	2.56582	0.414321	0.414321	0.414321	0.414321	0.414321	1.74051	0.414321	0.414321	0.414321	0.522815	0.414321	0.414321	1.74051	2.40742	0.995272	1.89466	2.14346	0.414321	0.491868	0.682149	1.01266	0.704122	1.6542	1.83538	1.1778	3.93183	1.94591	3.04452	-0.0658636	3.95124	-0.708569	3.97029	3.91202	0.693147	4.12713	3.3673	3.52636	3.04452	3.49651	1.79176	3.95124	-0.903576	1.38629	3.93183
AAAAAATAGTGCACTACCATACTT-1	T-47D 2D+5FU	1	2.25536	2.72688	2.08134	0.481899	0.481899	0.481899	0.481899	0.481899	0.481899	0.481899	0.481899	0.481899	0.481899	0.481899	0.481899	1.88198	2.84645	1.24277	2.27541	2.01562	0.481899	0.74312	0.785176	1.11162	0.843151	1.13608	1.52371	1.2288	3.66356	2.30259	4.06044	-0.120923	3.93183	0.178735	3.98898	3.8712	1.09861	4.06044	2.48491	3.4012	4.00733	3.4012	1.60944	4.00733	-0.279421	1.38629	2.89037
AAAAAATATCACCTGGTTGATGCA-1	T-47D 2D+5FU	8	2.50087	2.79791	2.25607	0.459921	2.05663	0.459921	0.459921	0.580356	0.459921	0.459921	0.459921	0.459921	0.459921	0.459921	0.459921	1.40968	2.06876	0.919842	2.05042	2.00072	0.459921	0.44708	0.822378	0.938496	1.00441	1.47955	1.55708	1.47688	3.98898	2.63906	3.3322	-0.0658636	3.95124	0.178735	3.93183	3.93183	0	4.02535	2.99573	3.29584	3.29584	3.2581	1.09861	4.00733	-0.39275	0	3.17805
AAAAAATATCAGTGCAGGTCAGCA-1	T-47D 2D+5FU	0	1.08131	0.83691	1.91822	0.57128	0.57128	0.57128	0.57128	0.720875	0.720875	0.720875	0.57128	0.57128	0.57128	0.57128	0.57128	0.83691	3.16395	1.69422	2.8047	2.93195	0.57128	1.18181	1.08508	1.09941	0.762953	0.807003	1.14849	1.05525	2.94444	2.07944	3.97029	-0.139972	3.93183	0.272261	0	3.97029	4.00733	4.02535	1.94591	4.04305	3.97029	3.98898	0	4.07754	0.448817	2.07944	3.80666
AAAAAATATCAGTGCGCACTGGAT-1	T-47D 2D+5FU	11	2.37619	2.2456	2.03464	1.39011	0.350537	1.60298	2.33705	0.350537	0.350537	0.350537	0.350537	0.350537	0.350537	0.350537	0.350537	1.82832	2.21751	0.986268	1.9288	1.79447	0.350537	0.773918	0.775148	1.0334	0.849995	1.15555	1.45524	1.2995	0	3.93183	3.95124	0.0984394	3.95124	0.217201	4.04305	3.95124	3.52636	4.27667	3.93183	3.46574	3.89182	3.43399	2.3979	3.98898	0.358666	2.07944	4.21951
AAAAAATATCTAGGTCAGCTGGAG-1	T-47D 2D+5FU	3	2.11415	2.19005	1.92574	1.55649	1.52544	0.325569	1.58175	1.74759	0.325569	0.325569	0.325569	0.325569	0.325569	0.325569	0.53098	1.54863	2.15637	1.11461	1.96536	1.81045	0.325569	0.686963	0.468925	0.83058	0.887576	1.40677	1.85959	1.39067	4.00733	3.95124	4.00733	0.679469	4.21951	0.495404	4.04305	4.02535	3.97029	4.76217	4.62497	4.11087	4.00733	4.09434	3.91202	4.34381	0.206087	3.95124	4.77912
AAAAAATATGAAGACTGAGATCAT-1	T-47D 2D+5FU	1	2.21853	2.73853	2.5731	0.64857	0.558648	0.442718	0.442718	0.442718	0.442718	0.442718	0.442718	0.442718	0.442718	0.442718	0.442718	1.92589	2.52402	1.46587	2.07899	2.18436	0.442718	0.766162	0.783301	1.01115	0.833883	1.27035	1.55725	1.24674	3.55535	0	3.4012	-0.120923	3.7612	0.138729	3.93183	3.55535	3.3673	4.00733	1.94591	2.99573	3.3673	2.89037	1.38629	3.95124	0.238522	0	3.91202
AAAAAATATGACCGACATGGTCGA-1	T-47D 2D+5FU	12	2.55884	2.06556	1.15842	0.512152	0.512152	1.07342	1.93879	2.27979	0.512152	0.512152	0.512152	0.512152	0.512152	0.512152	0.512152	0.969396	1.84199	0.969396	1.58557	1.87654	0.512152	0.897449	1.01639	1.06307	1.03253	1.19762	1.12394	1.02729	4.02535	2.56495	3.97029	0.113477	4.02535	0.11811	4.00733	3.98898	2.99573	4.26268	3.52636	3.93183	3.89182	3.91202	0.693147	4.21951	0.280195	0.693147	3.4012
AAAAAATATGTATGCTAGTACGTA-1	T-47D 2D+5FU	2	2.20378	2.23109	2.45065	0.934354	0.4002	0.4002	1.67756	0.4002	1.8053	0.504996	1.53707	0.4002	0.4002	0.4002	0.4002	1.47279	2.01856	0.504996	1.57276	1.88349	0.4002	0.547498	0.732712	0.930298	0.423602	1.5657	1.54888	1.61591	3.93183	2.89037	2.77259	0.113477	3.97029	0.357783	4.07754	3.95124	4.15888	4.14313	2.77259	3.04452	2.77259	3.04452	1.94591	4.02535	-0.24433	0	3.7612
AAAAAATCAATCTAGGGACGAGCA-1	T-47D 2D+5FU	11	2.30183	2.71011	2.11741	0.451404	0.451404	0.451404	1.90831	0.451404	0.451404	0.451404	1.02101	0.451404	0.451404	0.451404	0.451404	1.59909	1.88807	1.02101	2.10044	2.11023	0.451404	0.697509	0.828696	1.02178	0.669086	1.3005	1.56818	1.27739	4.06044	3.98898	4.00733	0.0359191	4.00733	0.341253	4.02535	4.00733	3.98898	4.60517	4.00733	3.93183	3.98898	3.93183	2.3979	4.15888	0.377358	3.93183	4.34381
AAAAAATCAGCTCAGATTAGCACA-1	T-47D 2D+5FU	1	2.89003	2.9091	2.39778	0.468691	0.468691	0.468691	0.468691	0.468691	0.468691	0.468691	0.764402	0.468691	0.468691	0.468691	0.468691	1.86946	2.33993	1.09426	1.55187	2.21542	0.468691	0.780177	0.762016	1.04496	0.547558	1.45967	1.72465	1.37183	4.04305	3.93183	3.97029	0.00312924	3.93183	0.178735	3.82864	3.93183	3.29584	3.98898	3.63759	3.7612	3.97029	3.7612	2.63906	3.95124	-0.39275	1.60944	3.4012
AAAAAATCAGTGCAACACCTAGCG-1	T-47D 2D+5FU	0	1.00103	0.713147	1.39309	0.565156	0.565156	0.565156	0.827938	0.565156	0.565156	0.565156	0.565156	0.565156	0.565156	0.565156	0.921729	2.07985	3.27597	1.65588	2.96577	2.12311	0.565156	0.704333	0.960299	1.0565	0.574359	1.69029	1.42787	1.23419	3.97029	3.7612	2.3979	0.0359191	3.97029	0.158932	3.98898	2.48491	2.99573	4.33073	3.71357	3.93183	2.3979	3.93183	1.60944	4.00733	0.290347	0.693147	3.04452
AAAAAATCAGTGTTCCCTCGGTCA-1	T-47D 2D+5FU	6	2.15941	2.16308	1.99058	1.32419	0.328331	1.54011	1.85187	2.23187	0.328331	0.328331	0.328331	0.328331	0.328331	0.328331	0.328331	1.60645	2.21465	0.895304	1.74291	1.68294	0.328331	0.543995	0.701456	1.01369	0.958444	1.32029	1.59506	1.25184	3.91202	0.693147	3.49651	-0.0307723	3.2581	0.158932	3.95124	3.97029	3.55535	4.20469	2.3979	3.95124	3.46574	3.93183	0	3.8712	-0.412953	1.38629	2.94444
AAAAAATCCACCTCACTCAGTGAT-1	T-47D 2D+5FU	8	2.53223	2.59906	2.24839	0.388832	1.96398	0.388832	0.490651	0.490651	0.388832	0.388832	0.388832	0.388832	0.388832	0.388832	0.388832	1.92161	2.38525	1.31434	2.10795	2.11341	0.388832	0.766484	0.748014	1.03886	0.862285	1.28657	1.45448	1.31415	2.70805	3.21888	4.12713	0.171465	3.93183	0.272261	3.93183	4.15888	3.66356	4.33073	4.18966	4.14313	4.09434	4.06044	0.693147	4.12713	0.377358	1.38629	4.07754
AAAAAATCCTGTCCGCTCGACGAT-1	T-47D 2D+5FU	3	2.06551	2.55534	1.86247	0.420363	1.3261	0.615821	0.530439	2.1786	0.420363	0.420363	0.420363	0.420363	0.530439	0.420363	0.530439	0.530439	2.59939	1.28843	2.14355	2.19868	0.420363	0.751525	0.697872	1.09617	0.854129	1.31017	1.53683	1.18198	3.95124	3.4012	4.09434	0.543514	4.04305	0.254242	4.07754	3.93183	3.21888	4.09434	3.98898	3.98898	4.04305	3.98898	3.21888	4.21951	0.290347	3.91202	4.21951
AAAAAATCCTGTGGAGTCCACAAC-1	T-47D 2D+5FU	8	2.42918	2.77752	2.3209	1.78239	1.45386	0.406232	0.406232	0.406232	0.406232	0.406232	0.406232	0.406232	0.406232	0.406232	0.406232	1.59647	2.60691	1.15941	1.80269	1.57096	0.406232	0.818917	0.762798	1.08034	0.63509	1.48276	1.57928	1.24012	4.02535	3.66356	3.95124	-0.139972	3.98898	0.28996	3.93183	3.95124	0.693147	4.04305	3.46574	3.95124	3.95124	3.95124	3.04452	4.00733	0.377358	0	3.71357
AAAAAATCGACGTTGAATCCTCGT-1	T-47D 2D+5FU	2	2.40189	2.21059	2.26724	0.387978	0.387978	0.387978	0.489574	0.387978	1.82597	0.387978	1.61557	0.387978	0.387978	0.387978	0.387978	1.65999	2.4451	0.979148	2.05433	2.23092	0.387978	0.765659	0.793388	0.981012	0.724273	1.34391	1.39207	1.41919	3.95124	3.97029	4.11087	0.239518	4.04305	0.198153	4.04305	3.93183	4.04305	4.47734	3.95124	4.11087	4.11087	4.02535	3.58352	4.09434	-0.130386	3.46574	4.38203
AAAAAATAGCACTATACTCGTAGG-1	T-47D 2D+5FU	0	0.769963	0.769963	1.46576	0.610181	0.610181	0.610181	0.610181	0.610181	0.610181	0.610181	0.610181	0.610181	0.610181	0.610181	0.610181	2.11426	3.51361	1.33182	2.78665	2.26471	0.610181	1.21954	1.06739	1.18619	0.81894	0.939905	1.05537	0.788471	2.77259	2.89037	3.04452	-0.0838821	3.78419	-0.757359	3.93183	3.93183	2.48491	4.00733	3.66356	2.83321	3.04452	2.70805	0.693147	4.02535	-0.641211	0	2.48491
AAAAAATCGACGTTGTGAACGGTT-1	T-47D 2D+5FU	2	2.44085	2.67385	2.50294	0.389505	0.635255	0.389505	0.389505	0.491501	0.389505	0.389505	1.50117	0.389505	0.491501	0.389505	0.389505	1.86585	2.5694	1.15513	2.00155	2.21793	0.389505	0.736278	0.802533	0.924779	0.874754	1.2651	1.30409	1.46456	4.04305	3.93183	4.09434	0.239518	3.98898	0.254242	4.02535	4.09434	3.93183	4.29046	3.93183	3.97029	4.02535	3.93183	3.97029	4.02535	-0.24433	2.07944	4.74493
AAAAAATAGACCTACTTAACGTTC-1	T-47D 2D+5FU	1	2.67208	2.71527	2.63213	0.892099	0.408721	0.408721	0.408721	0.598766	0.408721	0.408721	0.408721	0.408721	0.598766	0.408721	0.515749	2.04361	2.48551	0.954249	2.15971	2.00998	0.408721	0.772688	0.784495	0.966116	0.772688	1.45179	1.24867	1.54881	4.06044	3.93183	3.95124	0.315504	3.93183	0.357783	3.93183	3.95124	3.95124	4.20469	4.00733	4.00733	3.95124	3.98898	3.04452	4.07754	0.474351	3.71357	4.51086
AAAAAATACGGTCGTCTCCAGCGT-1	T-47D 2D+5FU	1	1.32134	2.85789	2.82482	1.40888	0.588941	0.507286	0.507286	0.402014	0.402014	0.507286	0.402014	0.402014	0.402014	0.402014	0.402014	2.19609	2.8104	0.712066	2.06583	2.46569	0.402014	0.845102	0.727613	1.05335	0.879596	1.25997	1.4746	1.09255	3.95124	2.48491	3.63759	0.0984394	3.97029	0.254242	3.97029	3.98898	3.71357	4.02535	3.93183	2.99573	3.61092	2.94444	3.49651	3.95124	0.413726	2.70805	4.64439
AAAAAAGTGAGGACGAAGCTGAGG-1	T-47D 2D+5FU	1	2.59636	2.80543	2.68849	0.582024	0.582024	0.461243	0.461243	0.582024	0.461243	0.922487	0.461243	0.461243	0.461243	0.461243	0.461243	1.7837	2.13339	0.816975	2.18945	1.86024	0.461243	0.787413	0.393707	1.03307	0.62401	1.64521	1.60028	1.5226	3.93183	3.93183	4.06044	-0.0658636	3.93183	0.158932	3.98898	3.85015	3.43399	4.35671	3.97029	3.95124	4.06044	3.95124	3.2581	4.12713	0.329956	2.30259	3.63759
AAAAAAGTGCGAGTACCATAATCG-1	T-47D 2D+5FU	1	2.66966	2.56549	2.2399	0.421953	0.421953	0.61815	0.532445	0.532445	0.421953	1.46206	0.421953	0.421953	0.421953	0.421953	0.532445	1.71526	2.31718	0.954398	2.11448	2.26072	0.421953	0.616367	0.32564	0.856735	1.29515	1.46263	1.60141	1.36502	4.18966	2.07944	3.97029	0.185451	3.95124	0.357783	4.02535	3.98898	4.17439	4.63473	4.00733	3.93183	3.97029	3.93183	3.98898	4.00733	-0.10008	3.09104	4.21951
AAAAAAGTGTACCGTAGGATTGAG-1	T-47D 2D+5FU	2	2.08718	2.61421	1.79886	1.72413	0.414989	0.414989	0.414989	0.414989	0.414989	0.414989	1.87991	0.414989	0.414989	0.414989	0.414989	1.76157	2.23681	1.16761	2.18478	1.9051	0.414989	0.816787	0.647311	1.03425	0.419254	1.38535	1.55748	1.56719	4.04305	3.97029	3.98898	0.0196585	4.04305	0.272261	3.98898	3.52636	3.97029	4.20469	4.00733	3.93183	3.97029	3.93183	2.56495	3.89182	-0.261722	0	4.31749
AAAAAAGTGTTCCAGACCTTGAAG-1	T-47D 2D+5FU	1	2.37382	2.52783	1.91116	0.517091	0.517091	0.517091	0.517091	0.517091	0.517091	0.517091	0.517091	0.517091	0.652496	0.517091	0.757525	1.43299	2.37986	0.915895	2.50999	2.26498	0.517091	1.07198	0.657281	0.657281	0.829397	1.43462	1.72926	0.9629	4.27667	3.52636	3.91202	-0.048164	4.04305	0.590714	3.95124	3.95124	4.00733	4.11087	4.29046	3.98898	3.91202	3.98898	3.04452	4.06044	0.68566	3.93183	4.18966
AAAAAAGTTAATTCGAGACTAGTA-1	T-47D 2D+5FU	0	0.7613	0.7613	1.60884	0.519668	0.920459	0.519668	0.519668	0.519668	0.519668	0.519668	0.519668	0.519668	0.519668	0.519668	0.655748	2.13891	3.17018	1.62435	3.25214	2.79208	0.519668	1.06655	0.384026	1.08369	0.576038	1.55794	1.27846	1.17291	4.12713	4.04305	3.91202	0.199244	4.11087	0.198153	4.00733	4.00733	4.04305	4.58497	3.97029	4.06044	3.91202	4.06044	3.93183	4.07754	0.0127152	2.89037	4.70048
AAAAAAGTTAATTCGCTATCTTGA-1	T-47D 2D+5FU	8	2.32522	2.64626	2.44645	0.88363	1.49351	0.421599	0.421599	0.421599	0.421599	0.746754	0.421599	0.421599	0.531998	0.421599	0.531998	1.72254	2.30213	1.1092	2.13835	1.64119	0.421599	0.683952	0.746193	0.97174	0.929445	1.31383	1.37612	1.26793	3.97029	3.43399	3.98898	0.0676678	3.93183	0.198153	4.09434	3.95124	3.93183	4.31749	4.00733	3.97029	3.98898	3.95124	1.79176	4.11087	-0.315789	0	3.66356
AAAAAAGTTAGTCAAACCTGCAGA-1	T-47D 2D+5FU	13	2.10326	2.27844	1.85766	0.371812	0.371812	0.371812	1.74989	2.03527	1.56193	0.371812	0.371812	0.371812	0.371812	0.371812	0.371812	1.73815	2.23365	0.868076	2.09434	1.90216	0.371812	0.674172	0.706499	0.809739	0.809739	1.44777	1.60505	1.39726	2.63906	2.63906	3.93183	-0.0136779	0	0.198153	3.93183	3.97029	3.49651	4.23411	1.94591	4.00733	3.8712	3.97029	0	4.11087	0.300397	0.693147	4.00733
AAAAAAGTTCAGAAGCGCGTGAGA-1	T-47D 2D+5FU	12	2.16701	2.22869	2.07651	0.840691	0.371681	1.59937	2.03538	1.77517	0.371681	0.371681	0.840691	0.371681	0.371681	0.371681	0.371681	1.36784	1.96092	0.658338	1.87604	1.7415	0.371681	0.906377	1.10804	1.16504	0.713311	1.22592	1.2152	1.07261	4.04305	3.97029	3.97029	-0.048164	3.91202	0.198153	0.693147	4.00733	3.13549	4.46591	3.93183	4.02535	3.97029	4.02535	1.09861	3.98898	0.395707	2.30259	4.12713
AAAAAAGTTCAGAAGCTGGACACT-1	T-47D 2D+5FU	1	1.77636	3.02345	2.37278	0.630752	0.430555	0.430555	0.430555	0.5433	0.430555	0.430555	0.5433	0.430555	0.430555	0.430555	0.430555	1.99868	2.63371	1.29167	2.31222	2.41545	0.430555	0.736685	0.730548	1.00298	0.863879	1.27492	1.3917	1.30081	4.04305	3.95124	4.04305	0.0676678	4.04305	0.307352	4.00733	3.95124	4.00733	4.31749	3.98898	3.95124	4.02535	3.93183	2.89037	4.12713	0.329956	2.3979	4.7185
AAAAAATAACACGAGCGGTGTTAC-1	T-47D 2D+5FU	7	2.48787	2.55106	1.73909	1.19191	0.48354	0.48354	0.48354	0.48354	0.48354	0.48354	0.48354	0.48354	0.48354	0.48354	0.708374	1.70386	2.74572	1.0937	2.17185	1.86992	0.48354	0.958008	0.64607	1.03689	0.64607	1.44234	1.77467	0.969105	3.98898	1.94591	3.3322	0.0359191	4.04305	0.11811	3.95124	4.00733	2.30259	4.31749	2.07944	2.30259	3.3322	2.30259	0	3.97029	0.206087	0	3.43399
AAAAAATAACACGAGTCCAACGTG-1	T-47D 2D+5FU	13	2.0831	2.28469	2.12786	0.337544	0.337544	1.31399	1.58333	1.68772	1.63994	0.337544	1.05508	0.337544	0.337544	0.337544	0.494493	1.49077	2.02653	1.13339	1.62942	1.39916	0.337544	0.691494	0.70206	0.897435	0.56439	1.70805	1.51192	1.32524	2.70805	1.60944	3.58352	-0.120923	3.98898	0.235893	2.99573	3.97029	1.94591	4.23411	3.91202	3.98898	3.55535	3.95124	1.38629	3.95124	0.349187	0.693147	2.63906
AAAAAATAACATTGGACGCGTGAC-1	T-47D 2D+5FU	8	2.50568	2.68965	2.50629	0.426964	1.73563	0.426964	0.538769	0.426964	0.426964	0.426964	0.538769	0.426964	0.426964	0.426964	0.426964	1.52806	2.14274	1.07754	2.27328	2.05914	0.426964	0.595558	0.563633	0.963678	0.912707	1.57348	1.50408	1.45062	4.00733	2.99573	3.97029	0.199244	4.04305	0.198153	4.09434	3.93183	3.97029	4.36945	3.95124	3.98898	3.95124	3.95124	2.19722	4.00733	0.310348	3.04452	3.82864
AAAAAATAAGCCATTGGTGTTCAT-1	T-47D 2D+5FU	2	2.0904	2.29106	2.25826	1.61867	1.13759	0.330261	0.416744	0.538633	0.483824	0.330261	1.60311	0.330261	0.416744	0.330261	0.538633	1.75139	2.5028	1.15742	2.08577	1.80635	0.330261	0.790087	0.748433	1.02036	0.910959	1.34874	1.36535	1.16625	3.93183	4.41884	3.95124	0.171465	4.14313	0.577642	4.06044	3.95124	4.20469	4.58497	4.15888	4.09434	3.95124	4.00733	4.11087	4.15888	0.593067	3.43399	4.29046
AAAAAATAAGTACACTAGCTAAGA-1	T-47D 2D+5FU	12	2.33953	2.1883	1.85948	0.431149	0.341678	1.70323	1.97518	1.98637	0.341678	0.341678	0.341678	0.341678	0.341678	0.341678	0.341678	1.53689	2.00269	1.17691	2.08398	1.93279	0.341678	0.48221	0.728808	0.924177	0.690296	1.55575	1.64595	1.44911	3.82864	3.85015	4.09434	0.386121	4.26268	0.341253	4.09434	4.00733	4.00733	4.29046	4.11087	3.93183	4.09434	3.93183	3.95124	3.95124	0.507411	3.78419	4.12713
AAAAAATAATCTGGAGAGACTCGA-1	T-47D 2D+5FU	2	2.39095	2.47538	2.18181	0.412477	0.412477	0.412477	0.412477	0.412477	0.412477	1.65451	1.92603	0.412477	0.412477	0.412477	0.730597	1.61086	2.33404	0.780732	1.75792	1.97001	0.412477	0.854362	0.626633	0.752641	0.626633	1.63046	1.76131	1.43465	3.95124	4.02535	2.63906	0.142891	4.02535	0.178735	3.98898	3.93183	3.49651	4.21951	3.93183	3.95124	2.56495	3.8712	0	4.00733	0.329956	2.3979	3.58352
AAAAAATAATCTGGAGGTTGAAGG-1	T-47D 2D+5FU	1	2.66647	2.92676	1.94558	0.479855	0.60551	0.479855	0.479855	0.479855	0.479855	0.479855	0.60551	0.479855	0.479855	0.479855	0.479855	1.8233	2.31202	0.95971	2.18564	2.29181	0.479855	0.770162	0.794454	1.05969	0.800127	1.35063	1.60025	0.959754	4.02535	3.13549	3.21888	-0.102231	2.63906	0.0310985	3.95124	3.93183	1.79176	4.12713	2.83321	2.48491	3.21888	2.48491	1.79176	3.3322	0.137878	0	3.3322
AAAAAATACAACACCTCATCAGAG-1	T-47D 2D+5FU	1	2.74827	2.45737	1.71601	0.481906	0.963812	0.481906	0.481906	0.608098	0.481906	0.481906	0.481906	0.481906	0.481906	0.481906	0.481906	2.07367	2.40408	0.912147	2.39485	2.0112	0.481906	0.536731	0.536731	0.89149	0.928391	1.75488	1.65038	1.27605	4.02535	1.79176	3.13549	0.0676678	3.95124	0.158932	3.95124	3.93183	2.48491	4.20469	3.71357	3.93183	3.13549	3.91202	1.60944	3.98898	0.280195	0	0
AAAAAATACACGGTCTCTAGTGAC-1	T-47D 2D+5FU	1	2.2464	2.80658	2.45314	0.42925	0.42925	0.42925	0.42925	0.700076	1.25768	1.67637	0.42925	0.42925	0.541653	0.42925	0.42925	1.84361	2.16508	0.899666	1.864	1.53624	0.42925	0.823795	0.751963	0.956482	0.732484	1.36511	1.45916	1.24914	3.2581	2.94444	3.55535	-0.102231	3.95124	0.138729	3.97029	3.97029	2.56495	4.09434	3.93183	2.94444	3.52636	2.94444	1.38629	4.00733	0.329956	2.3979	2.3979
AAAAAATACAGTTAGCGATTCGAG-1	T-47D 2D+5FU	2	2.46794	2.37862	2.28649	1.22713	1.19698	0.413782	0.413782	0.413782	0.413782	0.413782	1.6906	0.413782	0.413782	0.413782	0.606179	1.52933	2.24613	1.04427	1.75287	1.78053	0.413782	0.621168	0.725126	1.14791	0.310584	1.58479	1.71229	1.31026	3.93183	2.19722	2.3979	-0.0136779	3.95124	0.178735	3.95124	3.93183	2.70805	4.43082	3.13549	2.99573	2.3979	2.99573	1.60944	4.00733	-0.261722	1.38629	2.94444
AAAAAATACATGCACGCTACCGAG-1	T-47D 2D+5FU	13	2.1982	2.37059	1.80712	0.728422	0.364211	1.6589	1.85965	2.00638	1.38895	0.364211	0.874898	0.364211	0.364211	0.364211	0.364211	1.43133	1.83179	0.728422	1.42237	1.32242	0.364211	0.703091	0.634954	0.929641	0.423303	1.37401	1.71396	1.62686	3.97029	1.38629	4.00733	-0.0136779	3.91202	0.217201	4.00733	4.02535	3.09104	4.09434	2.63906	3.63759	4.00733	3.63759	1.38629	3.95124	0.300397	1.38629	1.60944
AAAAAATACCTCACTGGAGCTCAA-1	T-47D 2D+5FU	0	0.544225	0.686735	1.92791	0.544225	0.544225	0.544225	0.686735	0.544225	0.544225	0.544225	0.544225	0.544225	0.544225	0.544225	0.544225	2.23998	3.30327	1.59455	2.88312	2.88165	0.544225	1.09183	1.02693	1.09971	0.906548	0.971778	1.11445	0.971778	4.06044	0	4.07754	0.0196585	4.12713	0.138729	4.02535	3.93183	3.7612	4.79579	3.98898	3.98898	4.00733	3.97029	2.94444	3.93183	-0.353529	1.09861	4.27667
AAAAAATAGACACGTGATCTACTT-1	T-47D 2D+5FU	6	2.03406	2.26615	2.01263	1.46187	0.312712	1.62354	2.13576	1.72734	0.312712	0.312712	0.312712	0.312712	0.510012	0.312712	0.312712	1.63103	2.2274	0.879844	1.68933	1.73577	0.312712	0.837092	0.906361	1.04177	0.721766	1.23226	1.29657	1.3048	4.02535	3.95124	3.98898	0.15728	4.00733	0.324446	4.12713	3.97029	3.91202	4.72739	3.93183	4.04305	3.97029	4.00733	3.04452	4.21951	-0.161638	2.48491	4.18966
AAAAAAGTGAATGCCCTATAGCTC-1	T-47D 2D+5FU	1	1.61217	2.7917	2.37233	0.511046	0.511046	0.511046	0.511046	0.644868	0.511046	0.511046	0.511046	0.511046	0.511046	0.511046	0.511046	2.01455	2.39177	1.02209	2.19492	2.26782	0.511046	0.57874	0.740066	1.19041	0.552258	1.25431	1.70323	1.45832	3.97029	0	3.98898	-0.0136779	4.00733	0.307352	3.82864	3.98898	2.07944	4.04305	3.2581	3.95124	3.97029	3.95124	1.09861	3.91202	0.368056	1.38629	3.93183
AAAAAATCGCATTCGTTGCCAGAT-1	T-47D 2D+5FU	9	2.49864	2.42838	2.29404	0.490538	0.569497	0.388742	0.388742	0.634012	1.84143	0.388742	0.388742	0.388742	0.490538	0.388742	0.490538	1.95517	2.49529	1.00253	2.12621	2.01828	0.388742	0.687881	0.712794	0.967401	0.8474	1.39116	1.38674	1.34009	3.95124	2.48491	3.91202	-0.0136779	3.93183	0.272261	3.97029	3.98898	3.66356	4.20469	3.95124	3.98898	3.91202	3.89182	1.79176	4.00733	-0.227235	0	4.2485
AAAAAATCGCTGATTGCCTGCATC-1	T-47D 2D+5FU	9	2.49986	2.31278	1.26151	1.47125	0.470689	0.470689	0.593943	0.470689	2.03291	0.470689	0.470689	0.470689	0.470689	0.470689	0.593943	0.986518	2.42024	1.23835	1.93731	2.06173	0.470689	0.924568	0.736146	0.675487	0.770169	1.38131	1.55499	1.51983	3.93183	2.30259	3.95124	-0.0658636	2.3979	0.324446	3.98898	3.3673	2.56495	3.98898	4.00733	3.95124	3.95124	3.91202	2.77259	3.93183	0.386575	1.79176	4.40672
AAAAAATGTACACGACACCTTCCT-1	T-47D 2D+5FU	1	2.47424	2.80709	2.47937	0.425038	0.425038	0.425038	0.536338	0.425038	0.425038	1.88909	0.425038	0.425038	0.425038	0.425038	0.425038	1.94873	2.40896	1.15901	1.77779	1.7188	0.425038	0.894785	0.73199	0.999158	0.921656	1.25648	1.31882	1.18239	2.19722	2.07944	3.43399	0.0196585	3.95124	0.198153	3.61092	3.93183	1.60944	4.11087	3.43399	3.97029	3.43399	3.93183	0	3.89182	0.349187	1.09861	3.97029
AAAAAATGTCACATATGATGTGTG-1	T-47D 2D+5FU	11	2.33645	2.56722	2.47158	0.391736	0.783473	0.391736	1.85365	0.391736	0.391736	0.391736	0.391736	0.391736	0.391736	0.391736	0.391736	1.82707	2.37453	1.17521	2.35479	1.98824	0.391736	0.560114	0.560114	0.892649	0.91844	1.23733	1.82606	1.62296	4.11087	3.73767	3.95124	0.25259	4.06044	0.390044	3.98898	3.93183	3.95124	4.27667	4.00733	4.04305	3.95124	4.00733	1.38629	4.04305	0.0259604	3.2581	4.12713
AAAAAATGTCTACACGTTCCAACA-1	T-47D 2D+5FU	7	2.38767	2.46911	1.77341	2.04538	0.62676	0.42783	0.42783	0.539862	0.42783	0.42783	0.42783	0.42783	0.539862	0.42783	0.62676	1.89555	2.50013	1.02772	2.16847	1.83752	0.42783	0.358773	0.585133	1.1318	0.679082	1.70657	1.7599	1.09966	3.97029	3.3322	3.3322	0.0676678	3.97029	0.324446	3.98898	2.07944	3.98898	4.23411	3.55535	3.98898	3.3322	3.98898	1.79176	3.98898	0.448817	2.30259	4.17439
AAAAAATGTGAGTATACGATGGAA-1	T-47D 2D+5FU	1	2.4975	2.55848	2.41931	0.434587	0.434587	0.434587	0.434587	0.434587	0.434587	0.434587	0.434587	0.434587	0.548387	0.434587	0.708781	1.75273	2.54154	1.28883	2.48954	2.24151	0.434587	0.635056	0.433493	0.706997	0.767822	1.91143	1.59532	1.40288	4.15888	3.93183	4.06044	-0.048164	4.09434	0.272261	4.06044	3.97029	3.93183	4.49981	4.09434	4.00733	3.97029	3.98898	4.04305	3.93183	0.358666	3.2581	4.58497
AAAAAATGTGCTAACGTATCGTCG-1	T-47D 2D+5FU	3	2.1264	2.29386	2.14114	1.11991	1.3251	0.426802	1.83681	1.74133	1.28041	0.338233	0.426802	0.338233	0.338233	0.338233	0.338233	1.60386	2.06411	0.676466	1.71785	1.49858	0.338233	0.672417	0.595507	0.916785	0.884541	1.24262	1.75159	1.51229	2.07944	3.21888	3.95124	-0.0658636	3.3673	0.0970565	3.95124	3.93183	0	4.06044	1.60944	3.3322	3.8712	3.3322	0.693147	3.21888	-0.39275	0	3.04452
AAAAAATGTGTAGAGCCATCTAGG-1	T-47D 2D+5FU	1	2.80842	2.59595	2.79727	0.941736	0.470868	0.470868	0.470868	0.470868	0.594169	0.594169	0.470868	0.470868	0.470868	0.470868	0.470868	1.74764	2.07959	1.09934	1.75485	1.92384	0.470868	0.418392	0.682368	0.791928	0.741075	1.59558	1.2953	1.86243	3.3673	1.60944	3.63759	-0.139972	3.4012	-0.757359	3.93183	1.60944	1.79176	3.95124	2.3979	2.70805	3.63759	2.70805	1.60944	3.61092	-0.667187	0.693147	1.09861
AAAAAATTAACGTTCTAACTCCGA-1	T-47D 2D+5FU	0	0.837957	0.648332	1.73674	0.513791	0.513791	0.513791	0.513791	0.648332	0.513791	0.513791	0.837957	0.513791	0.648332	0.513791	0.837957	2.5915	3.31035	1.32502	2.89504	2.48943	0.513791	1.36702	1.18612	1.22403	0.832301	0.867658	1.2189	0.584141	0	3.93183	4.09434	0.0196585	3.95124	0.235893	4.02535	3.95124	3.93183	4.27667	3.95124	4.06044	4.07754	4.06044	3.58352	4.04305	-0.14589	2.19722	4.00733
AAAAAATTAAGTGGTCGACCTAGC-1	T-47D 2D+5FU	6	2.09892	2.33674	2.08955	1.39573	0.35739	1.41309	2.01643	2.11834	0.35739	0.35739	0.35739	0.35739	0.35739	0.35739	0.35739	1.39124	2.24291	0.676464	1.67073	1.54639	0.35739	0.503589	0.763718	0.905598	0.945911	1.3439	1.4087	1.55906	3.97029	3.21888	3.13549	-0.102231	3.95124	0.178735	3.21888	3.46574	3.98898	4.00733	3.3322	3.93183	3.13549	3.89182	2.30259	3.91202	-0.130386	0.693147	3.8712
AAAAAATTAAGTGGTTCTGTGAAG-1	T-47D 2D+5FU	6	2.14022	2.17424	1.98451	1.40571	0.337579	1.33476	1.86963	1.98499	1.50038	0.337579	0.337579	0.337579	0.425978	0.337579	0.425978	1.40252	1.89255	0.550568	1.6828	1.5118	0.337579	0.640169	0.541005	0.936181	1.02559	1.59309	1.62139	1.25716	4.18966	3.2581	4.02535	-0.120923	4.00733	0.28996	4.06044	3.95124	2.07944	4.21951	3.98898	3.95124	3.97029	3.89182	2.07944	4.23411	0.0259604	0.693147	3.73767
AAAAAATTACACCTTTATACCACT-1	T-47D 2D+5FU	0	0.93692	0.807019	1.49316	0.639547	0.639547	0.807019	0.639547	0.639547	0.639547	0.639547	0.639547	0.639547	0.639547	0.639547	0.93692	1.64933	3.11277	1.49316	2.51339	2.01755	0.639547	1.13018	0.932259	1.12209	0.776465	1.05872	1.1625	0.862294	3.95124	2.30259	3.61092	-0.120923	3.95124	0.790204	3.95124	2.89037	4.04305	4.11087	3.49651	3.98898	3.61092	3.97029	0.693147	3.97029	0.68566	1.79176	3.58352
AAAAAATTAGATCGGCAGCGTAAG-1	T-47D 2D+5FU	0	1.00776	0.532421	1.95081	0.532421	0.532421	0.532421	0.532421	0.671841	0.532421	0.532421	0.532421	0.532421	0.779983	0.532421	0.671841	2.34764	3.37274	1.73668	2.44732	2.49464	0.532421	1.20063	0.730877	1.22206	0.808238	1.12525	1.22993	0.716051	4.02535	3.98898	4.02535	0.171465	3.98898	0.254242	3.98898	4.07754	2.48491	4.00733	3.95124	3.95124	3.98898	3.95124	0	4.14313	0.440159	1.38629	4.04305
AAAAAATTAGATCGGTCGCTGATT-1	T-47D 2D+5FU	9	2.44477	2.55537	2.6147	0.361771	0.456505	0.361771	0.361771	0.361771	1.69506	0.361771	0.361771	0.361771	0.456505	0.361771	0.361771	2.05491	2.47046	1.23856	2.34475	2.24184	0.361771	0.815186	0.765263	1.03232	0.848981	1.21851	1.43335	1.3139	4.14313	3.95124	3.98898	0.15728	3.93183	0.881638	4.07754	4.00733	3.98898	4.81218	4.00733	3.93183	3.97029	3.8712	3.2581	4.04305	0.73218	2.70805	4.61512
AAAAAATTAGTCGGAGAGGTCCTT-1	T-47D 2D+5FU	8	2.27087	2.33451	2.47742	1.31219	1.41551	0.437395	0.437395	0.437395	0.437395	0.437395	0.437395	0.437395	0.437395	0.437395	0.713361	1.58071	2.63194	1.0507	1.89257	1.75929	0.437395	0.681183	0.56512	0.980137	1.08532	1.45003	1.55023	1.14533	1.79176	2.56495	3.52636	-0.0307723	3.93183	0.603618	4.00733	3.71357	4.02535	3.97029	3.04452	3.73767	3.52636	3.71357	0.693147	3.97029	0.238522	0.693147	3.66356
AAAAAATTCACCTTGGAATCGAGA-1	T-47D 2D+5FU	2	2.49209	2.75625	2.39332	0.431334	0.431334	0.431334	0.431334	0.431334	0.431334	0.431334	2.00941	0.431334	0.431334	0.431334	0.544283	1.5437	2.4012	0.631893	2.19658	2.12993	0.431334	0.582776	0.582776	0.897752	0.869896	1.48551	1.56606	1.41561	3.95124	1.79176	2.19722	-0.139972	2.63906	0.198153	3.66356	3.04452	2.07944	3.93183	2.77259	2.56495	2.19722	2.56495	0.693147	3.95124	0.3202	0	3.2581
AAAAAATTCACTCCTGACTTGATT-1	T-47D 2D+5FU	12	2.25977	2.05593	2.07955	0.381952	0.48197	1.55663	2.02756	2.22516	0.381952	0.381952	0.381952	0.381952	0.48197	0.381952	0.381952	1.18249	2.29833	0.722955	1.97003	1.69229	0.381952	0.732233	0.771363	0.944247	0.888627	1.5281	1.33601	1.20885	3.98898	4.06044	3.93183	0.128292	4.02535	0.341253	4.04305	3.98898	3.17805	4.47734	3.29584	4.04305	3.93183	3.97029	0.693147	4.12713	0.440159	1.38629	4.00733
AAAAAATTCATCCAAAGTAATGGT-1	T-47D 2D+5FU	3	2.28345	2.52124	1.98583	0.392882	0.392882	0.392882	2.06949	1.92229	0.392882	0.392882	0.392882	0.392882	0.392882	0.392882	0.392882	1.74071	2.44972	1.19165	1.95244	1.59708	0.392882	0.782022	0.725999	0.956549	1.12546	1.27704	1.34433	1.2934	4.04305	3.29584	3.43399	0.00312924	3.97029	0.852079	4.04305	3.61092	1.94591	4.02535	2.19722	2.30259	3.43399	2.30259	0.693147	3.97029	0.68566	1.79176	4.15888
AAAAAATTCCGCCAGAAGACTGGT-1	T-47D 2D+5FU	9	2.61473	2.74163	1.89022	1.50396	0.40867	0.40867	0.40867	0.40867	1.76505	0.40867	0.40867	0.40867	0.723854	0.40867	0.40867	1.77777	2.53164	1.00736	1.23954	2.07418	0.40867	0.729642	0.771669	0.966277	1.00523	1.29106	1.33975	1.29569	2.89037	0.693147	3.3322	-0.0307723	3.95124	0.158932	3.95124	3.71357	2.77259	4.07754	2.3979	3.8712	3.2581	3.85015	0	4.02535	-0.353529	0	2.99573
AAAAAATTCTGAATGGATGCGACG-1	T-47D 2D+5FU	13	2.34329	2.19128	1.78307	0.425369	0.425369	0.425369	1.96262	1.62218	1.51469	0.425369	1.14005	0.425369	0.536756	0.425369	0.425369	1.34189	2.15894	0.891533	1.14005	1.84386	0.425369	0.535644	0.660706	0.943699	0.593124	1.62302	1.61969	1.56257	3.55535	2.07944	3.80666	-0.0658636	3.93183	0.198153	1.79176	3.21888	3.85015	3.97029	2.99573	3.04452	3.80666	3.04452	1.38629	3.98898	0.290347	1.09861	3.68888
AAAAAATTGACCTGACTCATGCCA-1	T-47D 2D+5FU	12	2.29788	1.65123	1.74622	0.388214	1.09228	1.82909	1.90108	0.878086	0.388214	0.388214	0.388214	0.388214	0.388214	0.388214	0.489872	1.85599	2.39901	0.906371	2.10185	1.80428	0.388214	0.871424	0.746492	0.962565	0.373246	1.59385	1.87452	0.871424	2.07944	4.00733	3.89182	0.21285	4.00733	0.235893	4.09434	4.00733	3.93183	4.48864	3.98898	3.95124	3.89182	3.95124	2.94444	4.04305	0.422615	2.3979	4.2485
AAAAAATTGATCGTAAGTACGAAT-1	T-47D 2D+5FU	11	2.50141	1.87429	2.58594	0.579161	0.579161	0.579161	1.4936	0.579161	0.579161	0.579161	0.579161	0.579161	0.579161	0.579161	0.579161	1.35218	2.31664	0.848455	1.62952	1.55223	0.579161	0.732516	0.573627	1.01229	0.612991	1.55742	1.77276	1.32974	3.43399	3.58352	2.83321	-0.0838821	3.97029	0.178735	4.06044	3.97029	3.8712	4.12713	4.23411	3.91202	2.83321	3.91202	3.82864	4.02535	0.310348	0	4.04305
AAAAAATTGTATCACCACAGCGAA-1	T-47D 2D+5FU	11	2.43092	2.61073	2.33105	0.80345	0.424479	0.424479	1.97748	0.424479	0.424479	0.424479	0.424479	0.424479	0.424479	0.424479	0.424479	1.88952	2.39964	0.848959	2.07329	1.84329	0.424479	0.943991	0.536244	0.99814	0.692843	1.54423	1.73391	1.0144	3.95124	2.30259	3.85015	0.0359191	3.13549	0.272261	3.93183	3.66356	2.70805	4.06044	3.4012	3.2581	3.85015	3.17805	1.79176	3.98898	0.358666	0	2.89037
AAAAAATGGAGAGTGGAGTCAAGG-1	T-47D 2D+5FU	3	2.24192	2.32389	2.34293	0.733382	0.500611	0.500611	0.500611	1.71389	0.500611	1.04923	0.500611	0.500611	0.500611	0.500611	0.500611	1.20256	2.09389	1.04923	2.22151	1.51841	0.500611	0.707298	0.783198	0.897645	0.707298	1.35045	1.62556	1.38111	3.71357	3.93183	4.02535	0.00312924	4.06044	0.235893	3.93183	3.97029	3.7612	3.97029	4.07754	3.66356	4.00733	3.68888	2.3979	4.04305	-0.130386	2.99573	4.02535
AAAAAATCGCTGATTCCTCCAATC-1	T-47D 2D+5FU	1	2.74586	2.66144	2.33731	0.779839	0.412005	0.412005	0.671952	0.519893	0.603577	0.519893	0.412005	0.412005	0.412005	0.412005	0.412005	1.76955	2.34677	1.31127	2.47562	1.90096	0.412005	0.772138	0.625396	0.981325	1.12602	1.14356	1.45894	1.31612	4.00733	2.63906	3.93183	0.0359191	3.95124	0.68956	4.00733	4.04305	4.06044	4.62497	4.38203	3.95124	3.93183	3.93183	3.7612	4.51086	0.764131	3.46574	4.09434
AAAAAATGGAGAACCGCGTATAGG-1	T-47D 2D+5FU	13	2.28664	1.92897	2.14002	0.438909	0.438909	1.43166	2.01748	1.77957	1.05434	0.438909	0.438909	0.438909	0.438909	0.438909	0.64299	1.25267	1.90255	0.830762	1.5629	1.46364	0.438909	0.714075	0.565891	0.714075	0.565891	1.13178	1.59218	2.15021	3.52636	2.99573	3.3322	-0.102231	3.97029	0.307352	2.63906	3.93183	2.94444	4.04305	3.73767	3.66356	3.3322	3.66356	0.693147	3.93183	0.377358	0	2.48491
AAAAAATGGACGAGAGTCCGCTCA-1	T-47D 2D+5FU	1	2.80206	2.8157	1.97314	0.45123	0.45123	0.45123	0.45123	0.45123	0.45123	0.799238	0.45123	0.45123	0.45123	0.45123	0.569388	1.49405	2.67271	1.11227	2.34949	2.19227	0.45123	0.739816	0.761192	0.817193	0.561265	1.76593	1.46921	1.42118	4.29046	4.12713	3.63759	0.25259	3.97029	0.790204	4.02535	3.95124	3.17805	4.21951	4.23411	4.04305	3.63759	3.98898	2.83321	3.93183	0.671961	1.09861	4.06044
AAAAAATCGCTGATTTTCTGCCGA-1	T-47D 2D+5FU	2	2.17578	2.46681	2.18691	0.371116	1.53832	0.371116	0.371116	0.371116	0.371116	1.20101	1.67647	0.371116	0.543675	0.371116	0.468296	1.82505	2.44349	0.839412	1.86382	1.94645	0.371116	0.584864	0.682746	0.85681	1.15968	1.47078	1.45663	1.20362	3.4012	0.693147	1.94591	-0.15939	3.93183	0.198153	3.93183	3.13549	3.29584	3.98898	3.95124	2.94444	1.94591	2.94444	0.693147	4.02535	0.310348	0	3.09104
AAAAAATCGGATGTTCGACAGACC-1	T-47D 2D+5FU	7	2.50979	2.54661	2.51689	1.77561	0.413418	0.521675	0.413418	0.521675	0.413418	0.413418	0.413418	0.413418	0.413418	0.413418	0.521675	2.07475	2.33178	0.965214	1.8047	2.12176	0.413418	0.676154	0.772769	0.879302	1.1371	1.33972	1.27169	1.33929	3.97029	2.3979	3.73767	0.113477	4.02535	0.235893	3.71357	3.91202	2.30259	4.2485	3.63759	3.98898	3.73767	3.97029	2.56495	4.02535	0.404757	0	3.98898
AAAAAATCGTAGGAAGCAATCACG-1	T-47D 2D+5FU	3	1.7093	2.52466	1.21102	1.80117	0.60551	0.413325	1.48655	1.88762	0.732099	0.413325	0.413325	0.413325	0.413325	0.413325	0.413325	1.79802	2.32037	0.866289	1.78187	1.90228	0.413325	0.549197	0.586884	0.831013	0.97814	1.53602	1.70408	1.42341	3.93183	0.693147	2.63906	0.0676678	3.93183	0.577642	2.07944	3.98898	2.63906	4.02535	3.89182	3.21888	2.3979	3.21888	0	3.97029	0.593067	0	2.3979
AAAAAATCGTCATTCGCAACTCGC-1	T-47D 2D+5FU	1	2.80645	2.60615	1.78621	0.479284	0.479284	0.479284	0.604789	0.479284	0.479284	0.479284	0.479284	0.479284	0.781678	0.479284	0.702138	1.32821	2.69971	1.11899	2.26306	2.11334	0.479284	0.743376	0.892859	0.958547	0.544513	1.07522	1.86259	1.3167	3.95124	0.693147	3.46574	0.0359191	3.93183	-0.617597	2.3979	3.66356	1.09861	4.23411	1.79176	3.73767	3.46574	3.71357	1.09861	3.98898	-0.543573	0	3.43399
AAAAAATCGTGACGTAGGATCTCA-1	T-47D 2D+5FU	1	2.4071	2.88278	2.04093	0.765599	0.432238	0.432238	0.432238	0.432238	0.432238	0.432238	0.432238	0.432238	0.432238	0.432238	0.633217	1.83848	2.6093	0.977662	2.13439	2.06851	0.432238	0.727747	0.670096	0.60191	1.05959	1.21849	1.726	1.47772	3.95124	2.07944	3.89182	-0.0307723	3.61092	0.436564	3.7612	3.93183	2.94444	3.95124	4.02535	3.93183	3.89182	3.93183	2.30259	3.95124	0.465912	2.3979	3.95124
AAAAAATCTACATCCATTCGCTTA-1	T-47D 2D+5FU	12	2.4245	2.60913	1.0298	0.471812	0.471812	0.769492	2.12225	2.30448	0.691192	0.471812	0.471812	0.471812	0.59536	0.471812	0.471812	1.32748	2.22778	0.471812	1.47477	1.81839	0.471812	0.736377	0.736377	1.11424	1.09378	1.23294	1.42332	1.24722	3.04452	3.21888	3.63759	-0.048164	2.3979	-0.0642117	3.63759	3.61092	0	4.14313	2.48491	2.30259	3.61092	2.30259	0	3.95124	0.101946	0.693147	3.73767
AAAAAATCTACGCAAAAGTTGCCA-1	T-47D 2D+5FU	1	2.57466	2.83273	2.70033	0.420376	0.420376	0.420376	0.420376	0.530456	0.420376	0.420376	0.420376	0.420376	0.530456	0.420376	0.420376	1.79159	2.53516	1.21606	2.40099	2.16154	0.420376	0.785186	0.709785	1.07313	0.810167	1.38606	1.63095	1.24137	4.02535	3.04452	3.98898	0.0359191	4.00733	0.324446	3.97029	3.95124	3.4012	4.20469	3.95124	3.95124	3.93183	3.95124	2.56495	3.91202	0.395707	0	4.06044
AAAAAATCTATTAGGATACCGAAG-1	T-47D 2D+5FU	8	1.83455	2.32322	2.23321	1.33286	1.60723	0.434859	0.434859	0.434859	0.434859	0.434859	0.434859	0.434859	0.548731	0.434859	0.637057	1.47947	2.48963	1.30458	2.20711	1.91433	0.434859	0.527724	0.665914	0.665914	1.10606	1.33183	1.26769	1.90715	3.93183	0	3.63759	0.0196585	4.04305	0.254242	3.95124	3.09104	4.02535	4.14313	4.02535	3.95124	3.63759	3.93183	0.693147	3.98898	0.358666	0	4.06044
AAAAAATGAGAGGACCTTAATCGT-1	T-47D 2D+5FU	8	2.4614	2.76642	2.65349	0.414053	1.14744	0.414053	0.414053	0.414053	0.414053	0.414053	0.414053	0.414053	0.414053	0.414053	0.414053	1.98925	2.56248	1.21315	1.96952	2.19796	0.414053	0.771034	0.790003	1.07393	0.75702	1.25417	1.51409	1.2303	3.68888	3.7612	3.3673	0.0196585	3.82864	0.178735	3.95124	4.00733	3.4012	4.17439	3.3322	4.00733	3.3673	4.00733	2.07944	3.97029	0.339618	1.38629	3.2581
AAAAAATGAGATCATGTTGACCAT-1	T-47D 2D+5FU	8	2.42794	2.63718	2.41159	1.71478	1.38281	0.417631	1.40231	0.526992	0.417631	0.417631	0.417631	0.417631	0.417631	0.417631	0.417631	1.52336	2.34772	1.09876	0.681127	1.99861	0.417631	0.682141	0.682141	0.918723	1.10152	1.29411	1.3996	1.30775	3.97029	2.70805	3.95124	-0.139972	3.98898	0.158932	4.02535	3.95124	2.83321	4.07754	2.94444	0	3.95124	0	1.38629	3.93183	0.3202	0	2.99573
AAAAAATGATGACAGCGCACTCTT-1	T-47D 2D+5FU	1	2.63483	2.7505	2.60035	0.443425	0.443425	0.443425	0.443425	0.649605	0.443425	0.443425	0.443425	0.443425	0.443425	0.443425	0.443425	2.03564	2.44842	1.09303	2.19843	2.05097	0.443425	0.895043	0.930811	1.02778	0.972647	1.06217	1.22989	1.20258	3.97029	2.30259	3.7612	-0.048164	3.66356	0.198153	3.93183	3.98898	1.09861	4.15888	3.95124	3.4012	3.7612	3.3673	1.94591	3.98898	0.290347	0	3.95124
AAAAAATGATTGCTGGAGTATCGC-1	T-47D 2D+5FU	12	2.3207	2.12366	1.14324	0.463794	0.585242	1.32369	2.16814	2.3833	0.463794	0.463794	0.463794	0.463794	0.463794	0.463794	0.679445	1.37545	2.03834	0.972066	1.42155	1.43586	0.463794	0.495015	0.639574	0.905621	1.11061	1.66719	1.7019	1.14218	3.95124	3.93183	4.02535	0.0676678	2.63906	0.272261	4.04305	3.97029	2.48491	4.29046	2.56495	3.98898	4.02535	3.97029	1.38629	4.07754	0.499248	0.693147	3.63759
AAAAAATGCAACTCTCTATTCCGT-1	T-47D 2D+5FU	11	2.33114	2.14916	2.17003	1.15372	0.457152	0.457152	1.97445	0.576862	0.457152	0.457152	0.457152	0.457152	0.669716	0.457152	0.576862	1.44216	2.09053	0.997808	2.20054	1.72403	0.457152	0.884605	0.606279	1.04405	0.753871	1.28646	1.59718	1.29071	3.95124	4.15888	3.97029	-0.0307723	3.97029	0.550974	3.97029	4.02535	3.29584	4.15888	4.09434	3.95124	3.93183	3.95124	0	4.07754	-0.042093	2.83321	4.00733
AAAAAATGCACGATGTATAATCGC-1	T-47D 2D+5FU	2	2.37761	2.83299	2.25946	0.396434	0.396434	0.396434	0.396434	0.396434	0.750365	0.396434	1.91009	0.396434	0.396434	0.396434	0.646555	1.56274	2.30833	0.977198	2.23672	2.19145	0.396434	0.81872	0.656988	1.06016	0.919331	1.25952	1.59062	1.13654	3.89182	3.17805	3.97029	0.185451	3.98898	0.374043	4.14313	4.02535	2.63906	4.12713	3.93183	3.93183	3.97029	3.93183	2.89037	3.97029	0.607882	1.09861	4.51086
AAAAAATGCAGCCTTTCACGCGAC-1	T-47D 2D+5FU	2	2.08702	2.48028	2.11856	1.39995	1.60589	0.348055	0.348055	0.348055	0.348055	0.348055	1.70001	0.348055	0.509891	0.348055	0.696109	1.48336	2.29777	1.01978	2.10277	1.9739	0.348055	0.764511	0.599172	1.03629	1.05879	1.40027	1.57149	1.20406	4.33073	3.93183	4.21951	0.543514	4.31749	0.198153	4.41884	3.97029	3.95124	4.78749	4.12713	4.26268	4.21951	4.17439	3.89182	4.7362	0.457401	3.95124	4.41884
AAAAAATGCGCTGCATGAGAGGAC-1	T-47D 2D+5FU	7	2.43104	2.91991	2.70675	1.39542	0.442337	0.442337	0.442337	0.648012	0.558167	0.442337	0.442337	0.442337	0.442337	0.442337	0.442337	1.45387	2.16426	0.96547	2.18779	1.93425	0.442337	0.634741	0.686125	0.857656	0.872658	1.58631	1.40481	1.41396	4.09434	3.8712	3.97029	0.00312924	3.97029	0.235893	3.93183	4.00733	3.3673	4.12713	3.93183	2.99573	3.97029	2.94444	1.60944	4.04305	-0.24433	0	3.8712
AAAAAATGCGTGCCATATGAAGAC-1	T-47D 2D+5FU	2	2.46049	2.59742	2.43706	0.84392	0.386648	0.386648	0.386648	0.386648	0.386648	0.386648	1.53331	0.386648	0.386648	0.386648	0.566429	1.69361	2.43007	1.15994	2.35304	2.12498	0.386648	0.650646	0.676189	1.02294	0.446877	1.50511	1.55701	1.49059	4.12713	2.70805	3.98898	0.386121	4.07754	0.357783	4.15888	4.12713	4.04305	4.56435	4.17439	3.91202	3.98898	4.02535	3.95124	4.12713	0.422615	3.98898	4.21951
AAAAAATGCGTGCCATCAAGGTCG-1	T-47D 2D+5FU	12	2.13714	2.08527	1.69244	0.312187	0.312187	1.67654	1.91238	1.70042	0.312187	0.393936	0.457345	0.312187	0.312187	0.312187	0.590904	1.4404	2.25491	1.06211	1.76081	1.73029	1.67104	0.593318	0.405003	1.02211	0.660531	1.47054	1.97296	1.21501	4.00733	3.93183	3.95124	0.662375	4.12713	0.217201	4.00733	3.95124	3.98898	4.26268	4.00733	4.04305	3.95124	4.04305	2.30259	4.11087	0.413726	3.91202	4.06044
AAAAAATGCTCACACAGCATATGG-1	T-47D 2D+5FU	1	2.70926	2.8471	2.14299	0.450061	0.567914	0.450061	0.659327	0.659327	0.450061	1.67042	0.450061	0.450061	0.450061	0.450061	0.450061	0.450061	2.83555	1.33472	2.02732	1.79515	0.450061	0.646999	0.605452	0.988822	0.716428	1.29882	1.6739	1.51209	4.04305	1.38629	3.91202	-0.120923	3.55535	0.178735	3.3673	3.93183	2.56495	3.93183	2.07944	3.95124	3.89182	3.93183	1.79176	4.06044	0.280195	1.79176	2.3979
AAAAAATGCTTACGGCTGAGTAGC-1	T-47D 2D+5FU	2	2.35727	2.64566	1.99214	0.439765	0.439765	0.439765	0.439765	0.439765	0.439765	0.439765	1.87791	0.439765	0.439765	0.439765	0.439765	1.85134	2.48363	0.959856	2.15902	2.19717	0.439765	0.786549	0.744947	1.03377	0.792782	1.3672	1.55989	1.11576	3.85015	3.49651	3.21888	0.226273	3.97029	0.178735	3.93183	3.95124	1.94591	4.12713	3.97029	4.00733	3.21888	3.91202	2.70805	4.00733	0.339618	2.63906	4.38203
AAAAAATGGAAGATTCAGGTTGTC-1	T-47D 2D+5FU	0	0.681631	0.880996	1.77546	0.54018	0.54018	0.54018	0.54018	0.54018	0.54018	0.54018	0.681631	0.54018	0.54018	0.54018	0.54018	2.20703	3.26798	1.33153	3.15906	2.83161	0.54018	1.15983	1.00922	1.19519	0.779079	1.03801	1.14508	0.764709	3.29584	3.98898	3.3322	0.0359191	3.98898	0.217201	3.97029	3.97029	3.93183	4.21951	3.46574	3.95124	3.2581	3.95124	3.8712	3.91202	0.491018	2.30259	4.12713
AAAAAATGGACGAGATTATGAGGA-1	T-47D 2D+5FU	7	2.53403	2.83284	1.46341	1.43835	0.536669	0.536669	0.536669	0.536669	0.536669	0.536669	0.536669	0.536669	0.536669	0.536669	0.536669	1.43835	2.24471	1.07334	2.15859	1.693	0.536669	0.832358	0.507616	0.974914	0.507616	1.35321	1.74398	1.29657	4.00733	3.95124	3.73767	-0.0136779	3.95124	0.217201	3.97029	3.93183	2.07944	4.12713	2.77259	3.71357	3.66356	3.68888	1.60944	3.97029	0.339618	1.60944	3.29584
AAAAAACTGTCTAGTAACAATGCA-1	T-47D 2D+5FU	1	2.36026	2.98072	2.42213	0.423069	0.423069	0.423069	0.423069	0.423069	0.423069	0.423069	0.423069	0.423069	0.423069	0.423069	0.423069	2.01033	2.76588	1.19034	1.86547	2.22494	0.423069	0.642022	0.763128	0.954327	0.74336	1.31465	1.46905	1.29934	2.77259	0.693147	2.94444	0.0984394	3.71357	0.158932	3.93183	3.93183	3.49651	4.04305	2.07944	3.98898	2.94444	3.95124	1.60944	3.93183	0.3202	1.60944	4.02535
AAAAAAGTCTGAGCCAAGTTGCCA-1	T-47D 2D+5FU	1	2.01999	2.9488	2.49944	0.458114	0.458114	0.458114	0.458114	0.458114	0.458114	0.458114	0.458114	0.458114	0.458114	0.458114	0.458114	2.08661	2.41692	1.18143	2.22371	2.37705	0.458114	0.701568	0.725414	0.907008	1.03188	1.37589	1.5951	1.27965	3.97029	2.56495	4.06044	0.00312924	3.97029	0.324446	3.98898	3.95124	3.97029	4.21951	4.04305	3.8712	3.97029	3.91202	3.17805	4.07754	0.448817	0.693147	4.31749
AAAAAAGTCTGACGTCCAGCCAAT-1	T-47D 2D+5FU	9	2.36165	2.66203	2.38479	0.52319	0.414618	0.414618	0.414618	0.414618	1.4764	0.414618	0.414618	0.414618	0.414618	0.414618	0.414618	2.0507	2.72193	0.937808	2.05561	2.192	0.414618	0.736614	0.721046	1.02318	0.845488	1.39289	1.39195	1.22344	4.02535	3.52636	3.97029	-0.048164	3.95124	0.158932	4.00733	3.46574	3.93183	4.15888	3.3322	3.91202	3.95124	3.91202	2.19722	4.04305	0.300397	0	3.78419
AAAAAAGAGACTCGAATGCGGATT-1	T-47D 2D+5FU	12	2.36131	2.26448	1.91724	0.380926	0.380926	0.621264	2.3781	2.00545	0.380926	0.380926	0.380926	0.380926	0.380926	0.380926	0.380926	1.28762	2.41536	0.938973	1.94499	2.15133	0.380926	0.743738	0.743738	0.963134	0.798078	1.31963	1.4091	1.36667	3.89182	4.12713	4.00733	0.239518	4.09434	0.341253	4.12713	3.95124	4.14313	4.74493	4.36945	3.97029	3.97029	3.97029	4.07754	4.18966	0.422615	1.38629	4.91265
AAAAAAGAGCGACTCGGAAGGTAT-1	T-47D 2D+5FU	2	2.28246	2.49572	2.36259	1.47479	0.360065	0.360065	0.360065	0.454352	0.454352	0.360065	1.66336	0.360065	0.360065	0.454352	0.454352	1.86499	2.18087	1.3419	2.22097	1.97416	0.360065	0.759061	0.781261	1.06313	0.777012	1.35403	1.51769	1.06826	4.06044	4.11087	4.09434	0.15728	4.00733	0.421296	4.29046	4.2485	4.11087	4.78749	4.2485	4.11087	4.06044	4.04305	3.8712	4.02535	0.531509	3.73767	4.91265
AAAAAAGAGCTCTCACACCAAGAT-1	T-47D 2D+5FU	1	2.29527	1.71909	2.27672	0.4274	0.4274	0.4274	0.4274	0.4274	0.4274	1.88762	0.4274	0.4274	0.4274	0.4274	0.697059	2.08574	2.35448	1.36027	2.23048	2.25488	0.4274	0.856097	0.881124	1.07647	0.828334	1.11408	1.39233	1.16307	4.18966	2.19722	4.06044	-0.0658636	3.80666	0.178735	3.97029	3.95124	1.94591	4.00733	3.89182	4.02535	4.06044	4.00733	1.60944	3.97029	0.404757	1.09861	3.89182
AAAAAAGAGGACTTACTGCAGAGC-1	T-47D 2D+5FU	1	2.24701	3.03799	2.83074	0.613776	0.486406	0.486406	0.486406	0.712572	0.486406	0.486406	0.486406	0.486406	0.486406	0.486406	0.486406	1.94562	2.29421	0.861544	1.62203	2.05201	0.486406	0.63059	0.644378	1.07518	0.583365	1.45376	1.68948	1.20044	3.98898	2.56495	3.97029	-0.048164	3.95124	0.198153	3.98898	3.93183	3.3673	4.18966	3.66356	3.93183	3.95124	3.89182	2.3979	4.07754	-0.353529	1.60944	3.04452
AAAAAAGAGGTCCTTGCGAGCAAG-1	T-47D 2D+5FU	3	2.27593	2.27426	2.07557	0.431584	0.342022	0.342022	1.92462	2.11946	0.342022	0.342022	0.501053	0.342022	0.431584	0.431584	0.647375	1.73591	2.24809	1.24186	2.17992	1.71895	0.342022	0.610083	0.75179	0.827399	0.651948	1.6281	1.59117	1.37775	4.26268	4.02535	4.07754	0.581614	4.35671	0.374043	4.34381	4.15888	4.04305	5.01064	3.93183	4.14313	4.06044	4.06044	3.93183	4.15888	0.547257	4.02535	4.12713
AAAAAAGAGTCACCAGAAGGATCA-1	T-47D 2D+5FU	0	0.827187	0.743016	1.7364	0.827187	0.507187	0.639999	0.507187	0.827187	0.507187	0.507187	0.507187	0.507187	0.743016	0.507187	0.639999	2.34875	3.36691	1.6142	2.80156	2.29116	0.507187	1.20243	0.983207	1.12221	0.777796	1.01446	1.07397	0.889485	4.12713	3.93183	3.98898	0.21285	4.15888	0.307352	3.98898	4.02535	4.02535	4.44265	3.93183	4.04305	3.98898	3.97029	2.89037	4.02535	-0.161638	2.56495	4.20469
AAAAAAGAGTCGTACTCACGCGAC-1	T-47D 2D+5FU	0	0.927699	0.799077	1.47847	0.633253	0.633253	0.633253	0.633253	0.633253	0.633253	0.799077	0.633253	0.633253	0.633253	0.633253	0.799077	1.12165	3.34092	1.32724	2.89582	2.37893	0.633253	1.11924	0.849379	1.16917	0.712042	1.05486	1.15529	0.949883	3.89182	3.93183	3.61092	-0.0838821	4.04305	0.28996	4.04305	3.95124	3.93183	4.04305	2.63906	4.02535	3.61092	3.97029	0.693147	4.11087	0.339618	1.38629	2.48491
AAAAAAGAGTGCATACAACGATCG-1	T-47D 2D+5FU	3	2.15952	2.13997	2.02181	1.4089	1.50466	0.331241	1.33593	1.60493	1.56572	0.331241	0.331241	0.331241	0.331241	0.331241	0.417979	1.36006	2.12013	1.17342	1.80039	1.4117	0.331241	0.606747	0.758019	0.860616	1.15755	1.29502	1.33938	1.42669	4.26268	4.06044	4.20469	0.226273	4.26268	0.603618	0	4.04305	3.4012	4.5326	4.04305	4.12713	4.20469	4.06044	3.52636	3.91202	0.651054	3.3322	4.77912
AAAAAAGAGTGTGCCTGGAACTAA-1	T-47D 2D+5FU	2	2.36091	2.49334	2.22204	0.395408	0.395408	0.395408	0.498949	0.395408	1.40073	0.395408	1.88276	0.395408	0.498949	0.395408	0.579262	1.50243	2.47114	1.01972	2.01894	1.91053	0.395408	0.507915	0.767659	0.888828	0.999628	1.43511	1.44044	1.64899	4.06044	3.04452	3.89182	0.0676678	4.02535	0.881638	4.12713	3.98898	4.33073	4.35671	4.58497	3.93183	3.89182	3.93183	3.97029	4.15888	0.795094	3.49651	4.09434
AAAAAAGAGTTAACTATATGCAGC-1	T-47D 2D+5FU	12	2.09068	2.07467	1.83381	0.68427	0.386322	0.974968	2.31937	2.10599	0.386322	0.386322	0.386322	0.386322	0.487484	0.386322	0.386322	1.47327	2.15754	0.996286	1.80182	1.97766	0.386322	0.765104	0.880959	0.975561	0.576333	1.39388	1.38733	1.36604	4.31749	4.00733	3.80666	0.0359191	3.95124	0.198153	4.04305	3.93183	3.97029	4.44265	4.02535	3.97029	3.78419	3.91202	0.693147	4.2485	0.329956	1.38629	4.07754
AAAAAAGATAACGTCTTCCGCCAG-1	T-47D 2D+5FU	11	2.41543	2.67653	2.16066	1.10141	0.39146	0.39146	1.57021	0.493968	0.39146	0.39146	0.493968	0.39146	0.39146	0.39146	0.782921	1.63373	2.16804	1.17438	2.08833	2.15143	0.39146	0.645551	0.69781	0.940703	0.829502	1.34215	1.51599	1.57734	4.26268	2.70805	3.95124	0.339602	4.02535	0.374043	3.21888	4.06044	3.98898	4.65396	4.15888	4.06044	3.95124	4.02535	4.04305	4.21951	0.404757	3.63759	4.07754
AAAAAAGATCGATACCCTAGAGTA-1	T-47D 2D+5FU	8	2.04607	2.29664	2.13676	0.449212	1.75989	0.449212	0.449212	0.566843	0.449212	0.449212	0.449212	0.449212	0.449212	0.449212	0.449212	1.72532	2.66076	1.01605	2.41017	2.1941	0.449212	0.328018	0.581	0.715952	0.787957	1.76643	1.52989	1.54882	4.04305	3.63759	3.09104	0.171465	4.02535	0.217201	3.98898	3.93183	3.98898	4.44265	4.00733	3.93183	3.09104	3.93183	3.52636	3.97029	0.404757	1.60944	4.12713
AAAAAAGATCGCGAACTGAGGTTA-1	T-47D 2D+5FU	9	2.35843	2.05548	1.97283	0.625373	0.625373	0.625373	0.625373	0.625373	1.50225	0.625373	0.625373	0.625373	0.625373	0.625373	0.625373	1.01994	2.14102	0.789133	1.9168	1.61278	0.625373	0.531256	0.531256	1.15955	0.531256	1.42384	2.28602	1.00556	3.43399	1.94591	3.4012	0.0359191	3.82864	0.235893	4.02535	3.95124	2.70805	4.07754	3.66356	2.56495	3.4012	2.56495	1.60944	3.97029	0.339618	1.79176	4.39445
AAAAAAGATCTGTTCGTCAAGATC-1	T-47D 2D+5FU	7	2.39546	2.6968	2.31563	1.19858	0.474925	0.474925	0.474925	0.599288	0.474925	0.474925	0.474925	0.474925	0.474925	0.474925	0.695752	1.40846	2.36925	1.33624	2.01188	1.84878	0.474925	0.496324	0.593101	0.861859	1.37529	1.35164	1.42155	1.30713	3.2581	3.52636	3.55535	-0.139972	3.93183	0.374043	3.93183	3.93183	3.49651	4.14313	2.48491	3.7612	3.55535	3.73767	0	3.93183	-0.0562777	0	3.85015
AAAAAAGATCTTCGCCCACTTCGC-1	T-47D 2D+5FU	2	2.58716	2.66504	2.29127	0.436387	0.436387	0.436387	0.436387	0.436387	0.436387	0.436387	1.82122	0.436387	0.436387	0.436387	0.639295	1.42343	2.59475	1.07568	2.04926	1.8707	0.436387	0.66944	0.72167	1.02191	0.798916	1.29868	1.47177	1.37993	3.4012	2.63906	3.04452	-0.0838821	3.95124	0.158932	4.06044	3.7612	2.3979	4.12713	3.46574	3.93183	2.99573	3.93183	1.38629	4.02535	0.310348	1.60944	3.58352
AAAAAAGATGCAGAAGAGCCATCC-1	T-47D 2D+5FU	8	2.67514	2.52097	2.65828	0.392121	1.55041	0.392121	0.392121	0.392121	0.392121	0.494802	0.392121	0.392121	0.392121	0.392121	0.574447	1.92835	2.52613	0.784243	2.04637	2.35904	0.392121	0.687924	0.837963	0.971614	1.11921	1.2243	1.49111	1.31951	4.07754	3.68888	4.02535	0.00312924	4.02535	0.341253	4.14313	3.98898	3.3322	4.12713	3.97029	3.98898	4.02535	3.93183	2.48491	3.98898	0.404757	2.19722	4.60517
AAAAAAGATGCTCCTAGTTCGATA-1	T-47D 2D+5FU	7	2.34834	2.78807	2.55645	1.3647	0.403728	0.403728	0.509448	0.403728	0.403728	0.509448	0.509448	0.403728	0.403728	0.403728	0.403728	1.56649	2.39245	1.2959	2.33195	2.17513	0.403728	0.766909	0.839917	1.12143	0.777319	1.1519	1.38254	1.2398	3.97029	3.97029	4.04305	0.239518	4.06044	0.307352	4.00733	4.14313	4.12713	4.80402	4.02535	4.15888	4.00733	4.00733	3.91202	4.06044	0.377358	3.91202	4.7362
AAAAAAGCACGCATTCCGACTGTT-1	T-47D 2D+5FU	8	2.65588	2.5163	2.17931	0.434571	1.47849	0.434571	0.434571	0.434571	0.434571	0.434571	0.434571	0.434571	0.434571	0.434571	0.434571	1.73828	2.69861	1.04391	2.24956	2.05194	0.434571	0.867584	0.763399	1.09921	0.763399	1.15348	1.55133	1.16966	0	2.99573	4.00733	0.0676678	4.00733	0.138729	3.93183	3.93183	2.3979	4.17439	3.46574	3.46574	3.97029	3.4012	1.94591	3.97029	0.269938	1.09861	3.71357
AAAAAAGCACGCATTGGATAATAC-1	T-47D 2D+5FU	7	2.36192	2.60808	2.38479	1.58143	0.407579	0.407579	0.407579	0.597092	0.951582	0.407579	0.407579	0.407579	0.407579	0.407579	0.514307	1.68157	2.37753	1.1295	2.17748	1.92861	0.407579	0.560989	0.774284	0.921959	0.690269	1.65567	1.48295	1.47735	3.8712	2.70805	3.98898	-0.0136779	4.04305	0.178735	4.07754	3.82864	3.17805	4.14313	3.93183	1.79176	3.8712	1.79176	2.56495	3.95124	0.386575	1.09861	4.60517
AAAAAAGCACGCATTTAGCACACG-1	T-47D 2D+5FU	1	3.00773	3.08341	2.2305	0.439171	0.439171	0.439171	0.439171	0.439171	0.643374	0.439171	0.439171	0.439171	0.439171	0.439171	0.439171	1.43251	2.74171	1.05496	2.10788	2.23201	0.439171	0.603492	0.69278	0.938545	0.784015	1.56195	1.50154	1.4007	3.91202	3.3673	3.2581	0.0984394	4.04305	0.178735	4.02535	3.97029	3.93183	4.34381	4.02535	4.06044	3.2581	4.06044	0	3.78419	0.339618	2.48491	4.27667
AAAAAAGCACGCATTTCTCATCGG-1	T-47D 2D+5FU	1	2.21731	3.11685	2.51565	0.493662	0.493662	0.493662	0.622932	0.493662	0.493662	0.493662	0.493662	0.493662	0.493662	0.493662	0.493662	1.6576	2.30777	0.874396	2.26336	2.03187	0.493662	0.733176	0.71611	1.0956	0.697865	1.33367	1.6161	1.19859	3.89182	3.17805	3.95124	0.0984394	3.98898	0.28996	3.93183	4.02535	3.97029	4.20469	3.97029	3.95124	3.95124	3.91202	3.29584	4.36945	0.339618	2.89037	3.85015
AAAAAAGAGACGATCGTGGACTGG-1	T-47D 2D+5FU	1	2.67363	2.7493	2.61011	0.972199	0.44542	0.44542	0.44542	0.44542	0.44542	0.44542	0.44542	0.44542	0.562057	0.44542	0.44542	1.8791	2.32188	1.12411	2.23042	1.75048	0.44542	0.735559	0.570615	0.957892	0.674205	1.46715	1.61687	1.45484	3.58352	2.89037	3.98898	0.0831719	3.93183	0.254242	4.02535	3.98898	1.09861	4.36945	3.97029	4.02535	3.97029	3.97029	2.19722	3.93183	0.491018	0.693147	4.31749
AAAAAAGCAGGAGAAATGGACGTT-1	T-47D 2D+5FU	0	0.713104	1.00097	1.3194	0.565122	0.565122	0.565122	0.713104	0.565122	0.565122	0.565122	0.565122	0.565122	0.565122	0.565122	0.565122	2.70175	3.53871	1.27823	2.70976	2.41791	0.565122	1.1379	0.874358	1.09647	0.807966	1.04442	1.12374	0.903938	4.04305	2.48491	3.46574	-0.0307723	3.93183	0.217201	4.00733	3.95124	3.2581	3.95124	0	3.93183	3.43399	3.93183	0	4.06044	-0.334481	1.09861	1.94591
AAAAAAGACTTCACCGCTCCTAGC-1	T-47D 2D+5FU	3	2.33364	2.38518	2.39888	0.496944	0.496944	0.496944	0.496944	1.43755	1.52316	0.496944	0.496944	0.496944	0.496944	0.496944	0.496944	1.37715	2.35645	0.627073	1.97647	1.63335	0.496944	0.702952	0.47984	1.0057	0.702952	1.75028	1.72578	1.15266	3.66356	3.21888	3.3673	-0.0838821	4.02535	-0.457254	3.97029	3.93183	2.56495	4.00733	3.8712	3.93183	3.3322	3.93183	2.30259	4.09434	-0.808265	2.07944	4.06044
AAAAAAGACTGCCTGTGACCAAGT-1	T-47D 2D+5FU	8	2.11351	2.2534	2.15383	1.49528	1.49111	0.330082	0.416518	0.330082	1.48474	0.330082	0.330082	0.330082	0.330082	0.330082	0.330082	1.64668	2.21498	1.07668	2.01912	1.70146	1.64163	0.723158	0.805323	1.01224	0.827158	1.17372	1.42699	1.38832	4.00733	3.43399	4.11087	-0.102231	1.09861	0.235893	3.43399	3.97029	3.3322	4.2485	2.30259	3.93183	4.07754	3.91202	1.79176	3.91202	0.310348	0	3.98898
AAAAAACTTAAGTTGCAGTGAGGA-1	T-47D 2D+5FU	6	1.78115	2.05504	1.7774	0.736495	1.69832	1.54102	1.51779	1.96984	0.33743	0.33743	1.25755	0.33743	0.33743	0.33743	0.638684	1.26262	1.86529	0.887755	1.70435	1.59498	0.33743	0.948437	1.02756	1.10608	0.786328	1.14459	1.32466	1.00889	3.98898	1.94591	2.77259	-0.0136779	3.93183	0.198153	3.97029	3.97029	3.97029	4.17439	3.2581	3.85015	2.77259	3.82864	0.693147	4.09434	0.329956	1.60944	3.80666
AAAAAACTTAATCGTGTGACGTAA-1	T-47D 2D+5FU	0	1.01316	0.535271	1.97835	0.535271	0.535271	0.535271	0.535271	0.535271	0.535271	0.535271	0.535271	0.535271	0.675437	0.535271	1.01316	2.28125	3.45161	1.58743	2.71304	2.18697	0.535271	1.05848	0.912863	1.28559	0.726177	1.03963	1.24465	0.866305	1.09861	3.98898	3.93183	0.00312924	4.04305	0.436564	3.98898	3.95124	3.95124	4.23411	3.71357	4.26268	3.93183	4.23411	2.07944	4.06044	-0.0562777	2.99573	4.2485
AAAAAACTTACCTAGGGTAAGGAT-1	T-47D 2D+5FU	8	2.50186	2.66112	2.46069	0.38133	1.64089	0.38133	0.38133	0.38133	0.38133	0.38133	0.38133	0.38133	0.38133	0.38133	0.38133	2.01077	2.70731	1.21364	2.16261	2.15849	0.38133	0.882898	0.682124	0.964241	0.935342	1.29015	1.33826	1.31366	4.02535	3.52636	3.93183	0.0831719	4.02535	0.272261	3.95124	3.98898	3.95124	4.41884	4.04305	3.98898	3.93183	3.91202	2.48491	3.95124	-0.193899	2.99573	4.20469
AAAAAACTTATCTCAACTCCTGAG-1	T-47D 2D+5FU	1	2.36187	2.73194	2.67286	0.460493	0.460493	0.460493	0.460493	0.460493	0.460493	1.53561	0.460493	0.460493	0.460493	0.460493	0.581078	1.43939	2.5626	0.581078	2.16246	2.00321	0.460493	0.639473	0.639473	0.639473	0.683354	1.88198	1.51007	1.55061	3.21888	1.60944	2.70805	-0.0838821	3.95124	0.421296	3.71357	2.99573	3.4012	3.93183	1.09861	2.99573	2.70805	2.99573	0	4.06044	0.440159	0	3.93183
AAAAAACTTATCTCAAGCGTCGTC-1	T-47D 2D+5FU	11	2.60134	2.73928	2.63872	0.417005	0.526202	0.417005	1.52792	0.680106	0.417005	0.417005	0.417005	0.417005	0.417005	0.417005	0.417005	1.72854	2.28265	1.15562	1.93578	1.92877	0.417005	0.735683	0.735683	0.965567	0.770006	1.43218	1.51409	1.45156	3.98898	2.30259	1.94591	-0.0136779	3.98898	0.842029	4.00733	3.97029	3.73767	4.02535	3.55535	3.97029	1.94591	3.93183	2.19722	4.02535	0.738652	1.09861	4.20469
AAAAAACTTCGTGCAGGAGCATCT-1	T-47D 2D+5FU	13	2.3822	2.16164	1.95511	0.491593	0.389578	0.389578	1.85119	1.95368	1.57541	0.389578	0.389578	0.389578	0.389578	0.389578	0.635375	1.38724	2.17264	1.16873	1.62947	1.57121	0.389578	0.726809	0.512158	1.03949	1.24445	1.13216	1.53719	1.29559	3.89182	2.99573	3.21888	0.25259	4.02535	0.938257	4.09434	4.00733	1.60944	4.07754	4.20469	3.93183	3.21888	3.91202	1.79176	4.14313	0.404757	2.07944	4.06044
AAAAAACTTCGTGCATCTAGGATG-1	T-47D 2D+5FU	2	2.59872	2.46032	2.29706	1.6093	1.18901	0.405811	0.405811	0.512077	0.405811	0.405811	1.5245	0.405811	0.405811	0.405811	0.405811	1.67427	2.20664	0.850541	1.62778	1.76843	0.405811	0.765728	0.648075	0.944996	0.622316	1.45151	1.62132	1.57138	4.07754	2.3979	3.66356	-0.0307723	3.93183	0.11811	3.93183	3.93183	2.3979	4.11087	2.83321	3.85015	3.66356	3.71357	1.60944	3.98898	-0.315789	1.09861	2.56495
AAAAAACTTGCACAACTTAAGTTG-1	T-47D 2D+5FU	13	2.1507	2.58138	1.53656	0.407441	0.407441	1.29675	2.20787	2.1227	1.33918	0.407441	0.407441	0.407441	0.407441	0.407441	0.407441	1.16286	1.85581	0.664508	1.89811	1.47939	0.407441	0.747504	0.658505	0.971098	0.803183	1.32453	1.5803	1.39601	3.95124	2.30259	4.11087	-0.102231	3.98898	0.254242	3.97029	3.95124	3.4012	4.00733	3.52636	3.93183	4.09434	3.91202	0	3.93183	-0.315789	1.09861	2.99573
AAAAAAGAACATGACAACCGCTGA-1	T-47D 2D+5FU	1	1.96225	2.60552	2.38052	0.486537	0.613941	0.486537	0.613941	0.486537	0.486537	0.486537	0.486537	0.486537	0.486537	0.486537	0.486537	1.71442	2.66971	1.13593	2.40641	2.11277	0.486537	0.693883	0.366593	0.855891	0.903642	1.52995	1.77459	1.27757	3.95124	3.46574	4.00733	0.0196585	3.93183	0.724246	3.93183	4.04305	3.98898	4.33073	4.2485	3.95124	4.00733	3.93183	3.97029	4.00733	0.699173	3.43399	4.20469
AAAAAAGAACGCTGTACAATAGGT-1	T-47D 2D+5FU	12	2.65484	1.35916	1.15563	0.448109	0.448109	0.448109	2.15287	1.6834	0.448109	0.448109	1.29628	0.448109	0.448109	0.448109	0.448109	1.63454	2.40424	0.978068	1.89438	2.06496	0.448109	0.652593	0.659794	1.05591	0.932512	1.33513	1.5876	1.2686	3.97029	2.3979	3.71357	0.128292	3.71357	0.862029	3.95124	3.95124	3.61092	4.27667	1.79176	3.4012	3.71357	3.3673	2.83321	4.18966	0.358666	0	3.7612
AAAAAAGAACTCGTAAGAGGACGT-1	T-47D 2D+5FU	1	2.37046	2.11258	2.5116	0.759396	0.518368	0.518368	0.518368	0.518368	0.654108	0.518368	0.518368	0.518368	0.518368	0.518368	0.759396	1.45847	2.1914	1.17248	2.1729	2.06168	0.518368	0.767589	0.751366	0.990922	0.801146	1.23494	1.53505	1.42003	3.17805	0	4.00733	-0.15939	2.99573	-0.919878	3.7612	3.68888	2.94444	4.20469	2.94444	3.91202	4.00733	3.89182	0.693147	3.91202	-0.808265	1.38629	4.06044
AAAAAAGAATCGAGACGTGTATTC-1	T-47D 2D+5FU	9	2.44445	2.69435	2.57571	0.401519	0.401519	0.50666	0.401519	0.401519	1.89588	0.401519	0.401519	0.401519	0.401519	0.401519	0.401519	1.50838	2.50124	1.24306	2.14921	2.05677	0.401519	0.651782	0.711247	0.921264	0.995595	1.3821	1.35881	1.37015	3.52636	3.2581	4.06044	0.00312924	4.06044	0.421296	4.02535	3.98898	4.06044	4.00733	3.55535	3.52636	4.02535	3.49651	1.94591	4.06044	-0.130386	0	4.02535
AAAAAAGAATTCAGTTCTAGTGAC-1	T-47D 2D+5FU	3	2.16404	2.04581	2.1768	0.865615	1.11617	0.705879	1.11617	1.47249	0.907123	0.546142	0.766607	0.432807	0.432807	0.546142	0.432807	1.52509	2.15914	0.546142	1.70613	1.62592	0.546142	0.867611	0.899093	1.25398	0.58233	1.0458	1.51038	1.0458	2.30259	1.09861	2.3979	-0.048164	3.3673	-0.197743	2.83321	2.07944	1.94591	3.3673	2.63906	2.19722	2.3979	2.19722	1.79176	0	-0.0852652	2.63906	3.09104
AAAAAAGAATTGTTGACAGCATCA-1	T-47D 2D+5FU	13	2.46313	2.27938	2.15566	0.378803	0.378803	0.826797	0.716994	2.11029	1.84369	0.378803	0.378803	0.378803	0.378803	0.378803	0.477996	1.54379	2.2473	1.01525	1.94041	1.3557	0.477996	0.715976	0.796392	0.939701	0.727637	1.47151	1.49466	1.4259	3.95124	3.95124	4.06044	0.0984394	3.98898	0.481015	3.93183	3.97029	3.43399	4.18966	3.98898	4.00733	4.06044	4.00733	2.19722	3.95124	0.507411	0	3.73767
AAAAAAGACCACTCGATATCCGAT-1	T-47D 2D+5FU	12	2.03222	2.40116	2.05861	0.598204	0.474065	0.94813	1.80789	1.46766	0.474065	0.474065	0.773167	0.474065	0.474065	0.474065	0.474065	1.07227	2.06586	0.773167	1.90679	1.93203	0.474065	0.535047	0.809602	0.916222	0.809602	1.48798	1.5081	1.55227	3.2581	2.30259	2.70805	-0.139972	3.97029	-0.226731	2.89037	3.8712	3.4012	3.98898	3.21888	3.66356	2.63906	3.58352	1.79176	3.61092	-0.10008	0	3.4012
AAAAAAGACCGTAGTGCAACCAAC-1	T-47D 2D+5FU	0	0.57346	0.723626	1.72038	0.57346	0.57346	0.57346	0.840104	0.57346	0.57346	0.57346	0.57346	0.57346	0.57346	0.57346	1.01574	2.13719	3.4113	1.4789	2.89246	2.03148	0.57346	1.06954	1.09089	1.12033	0.827369	0.961223	1.05411	0.976512	3.98898	2.30259	3.93183	0.0676678	4.00733	0.272261	3.95124	4.00733	2.70805	4.06044	3.49651	3.61092	3.93183	3.58352	1.38629	4.02535	0.339618	1.94591	3.09104
AAAAAAGACCTTGTGCAAGAGAGT-1	T-47D 2D+5FU	1	0.819008	2.28111	2.17678	0.502173	0.502173	0.502173	0.633671	0.735669	0.502173	0.502173	0.502173	0.502173	0.502173	0.502173	0.633671	2.15271	3.05723	1.52314	2.34486	2.10956	0.502173	0.727082	0.71543	1.00415	1.21938	1.12685	1.47638	1.13728	3.71357	1.09861	2.77259	-0.0838821	3.98898	0.341253	3.55535	3.93183	1.60944	4.00733	1.60944	3.13549	2.77259	3.13549	0.693147	3.97029	0.0259604	1.94591	4.2485
AAAAAAGACGCCGTAAAGGATCGT-1	T-47D 2D+5FU	0	0.902058	0.953153	1.64158	0.601372	0.476576	0.476576	0.601372	0.476576	0.476576	0.601372	0.476576	0.476576	0.476576	0.476576	0.476576	2.48571	3.30265	1.60023	3.12159	3.04028	0.476576	1.05864	0.956188	1.1202	0.823331	1.0237	1.14048	0.94059	3.95124	1.79176	2.70805	-0.102231	3.8712	0.324446	3.97029	3.93183	1.79176	4.18966	2.94444	3.17805	2.70805	3.17805	2.77259	3.89182	0.457401	1.09861	3.80666
AAAAAAGACGTTCAGACCACTAGG-1	T-47D 2D+5FU	9	2.25858	2.45976	2.3433	0.435539	0.435539	0.435539	0.435539	0.435539	1.80951	0.435539	0.435539	0.435539	0.435539	0.435539	0.549589	1.74216	2.66276	1.29165	1.84879	2.06527	0.435539	1.05142	1.10529	1.20212	0.770484	0.913147	1.19067	0.909875	3.97029	3.21888	3.2581	0.128292	3.97029	0.217201	3.8712	3.93183	3.93183	4.33073	4.00733	3.78419	3.2581	3.7612	2.07944	4.02535	0.339618	0	2.56495
AAAAAAGACTAGCATCGTGACCAG-1	T-47D 2D+5FU	3	2.34428	2.29387	2.03783	0.737862	1.30895	0.389828	1.87467	2.06094	0.389828	0.389828	0.389828	0.389828	0.389828	0.389828	0.491908	1.40205	2.15	0.881736	1.90735	1.44079	0.389828	0.568966	0.490081	1.04091	0.568966	1.56638	1.78294	1.49167	4.04305	1.60944	2.70805	-0.0307723	3.7612	0.178735	3.93183	3.93183	3.29584	4.12713	3.4012	3.89182	2.70805	3.8712	0	4.21951	0.300397	1.38629	0
AAAAAAGACTCTCACTGTGGACAA-1	T-47D 2D+5FU	11	2.13247	2.17211	1.64119	0.371604	0.468912	0.371604	1.81974	0.371604	0.371604	0.468912	0.468912	0.371604	0.468912	0.371604	0.658202	1.79045	2.48281	1.37922	2.34091	2.0619	1.55769	0.723706	0.818461	0.891959	0.789802	1.23109	1.67976	1.27507	3.93183	3.95124	4.06044	0.327625	4.39445	0.405792	4.21951	4.17439	4.04305	4.70048	4.00733	4.40672	4.04305	4.26268	4.04305	4.29046	0.600502	2.89037	4.67283
AAAAAAGACTGCGCATAAGTACAC-1	T-47D 2D+5FU	11	2.19602	2.57455	1.88951	0.457981	0.457981	0.457981	2.42623	1.03589	0.457981	0.457981	0.457981	0.457981	0.457981	0.457981	0.67093	1.18109	2.26698	0.67093	1.88951	1.82674	0.959883	0.666618	0.736338	0.995045	0.703809	1.37439	1.48922	1.46352	3.97029	2.83321	3.43399	-0.0838821	4.06044	0.357783	3.97029	3.97029	3.97029	3.98898	4.02535	3.97029	3.4012	3.93183	0	4.14313	0.457401	1.94591	3.93183
AAAAAAGTCTGACGTTGAGCTAGA-1	T-47D 2D+5FU	3	2.22107	2.27782	2.16375	1.30297	0.776177	0.830251	0.969692	1.26629	0.804342	0.448731	0.711222	0.355611	0.355611	0.355611	0.355611	1.75314	2.16253	1.04192	1.83751	1.78334	0.448731	0.750149	0.731719	0.978179	0.775291	1.21049	1.59114	1.21288	4.12713	3.97029	3.95124	0.0984394	3.98898	0.198153	4.00733	3.98898	3.91202	4.72739	3.97029	3.98898	3.95124	3.97029	3.17805	4.00733	0.368056	2.48491	4.38203
AAAAAAGCAGGAGAACTTGATCTA-1	T-47D 2D+5FU	11	1.98971	2.45052	2.22295	0.707181	0.35359	1.68876	1.76927	0.35359	0.35359	0.35359	0.35359	0.35359	0.576681	0.35359	0.518	1.92104	2.4502	1.26547	1.99825	1.84529	0.35359	0.698376	0.566183	1.13237	0.598253	1.68211	1.6948	1.1897	4.02535	3.43399	4.04305	-0.0136779	4.00733	0.254242	4.14313	4.00733	3.97029	4.44265	3.97029	4.07754	4.04305	4.07754	3.89182	4.15888	-0.261722	2.83321	4.43082
AAAAAAGCAGGAGAATGAGTGACT-1	T-47D 2D+5FU	1	2.39528	2.8453	2.50417	0.591187	0.468505	0.468505	0.591187	0.686347	0.468505	0.468505	0.468505	0.468505	0.468505	0.468505	0.468505	1.81178	2.71645	1.20823	1.68501	1.93749	0.468505	0.778289	0.734487	1.09052	0.840811	1.27875	1.48678	1.16153	4.02535	0	3.98898	0.00312924	3.98898	0.158932	3.93183	3.93183	3.09104	3.97029	3.3673	3.98898	3.98898	3.97029	0.693147	4.02535	-0.353529	0	3.3322
AAAAAAGGAGTACAGACACTAACG-1	T-47D 2D+5FU	3	1.6287	2.2071	2.04766	1.04049	1.42407	0.614319	1.5922	1.66789	0.989867	0.346829	1.51662	0.346829	0.346829	0.346829	0.437649	1.15658	1.97004	0.875299	1.79429	1.56896	0.346829	0.8769	0.710915	0.710915	0.473944	1.70844	1.50656	1.4621	3.98898	2.3979	3.97029	0.142891	4.00733	0.881638	3.95124	4.12713	2.63906	4.41884	4.64439	4.15888	3.95124	4.09434	3.49651	3.98898	0.515509	3.61092	4.63473
AAAAAAGGAGTTAGCACAGCATCA-1	T-47D 2D+5FU	8	1.74729	2.78135	2.53193	0.514332	1.87593	0.407599	0.514332	0.407599	0.514332	0.407599	0.407599	0.407599	0.514332	0.407599	0.597121	1.79136	2.47352	0.889649	2.2029	2.16042	0.407599	0.652902	0.555145	1.02083	1.06825	1.44026	1.60179	1.13107	4.06044	3.66356	4.20469	0.171465	3.98898	0.537368	3.98898	4.06044	3.98898	4.29046	3.95124	4.15888	4.20469	4.14313	3.95124	3.91202	0.636869	0	4.35671
AAAAAAGGATAGTCACGCGTGAGA-1	T-47D 2D+5FU	13	2.29756	2.06978	1.72171	0.387983	0.846834	0.387983	1.96107	1.76954	1.15062	0.387983	0.387983	0.387983	0.387983	0.387983	0.687212	1.50039	2.10151	1.02076	1.94425	1.88499	0.387983	0.82755	0.715866	1.1294	0.61973	1.28015	1.69859	1.12036	3.93183	3.91202	3.93183	-0.0136779	4.00733	0.217201	3.93183	3.46574	4.00733	4.21951	3.80666	3.93183	3.93183	3.93183	0	3.97029	-0.353529	1.38629	4.20469
AAAAAAGGATCAGGTATACCGCTT-1	T-47D 2D+5FU	11	1.98987	2.64983	2.26259	0.462433	0.462433	0.462433	2.23019	0.462433	0.462433	0.462433	0.462433	0.462433	0.462433	0.462433	0.677451	1.04596	2.37779	1.13988	2.14149	2.08603	0.462433	0.795131	0.737038	1.09376	0.710069	1.36614	1.58375	1.2506	4.00733	1.94591	3.93183	-0.0307723	3.43399	0.254242	3.2581	3.89182	2.48491	4.00733	3.4012	3.04452	3.91202	3.04452	0	3.91202	0.368056	0	3.97029
AAAAAAGGATTCGTCTTAGCGTCT-1	T-47D 2D+5FU	7	2.59662	2.4184	2.53873	1.71794	0.384181	0.384181	0.384181	0.384181	0.384181	0.384181	0.562815	0.384181	0.384181	0.384181	0.680478	1.95384	2.41597	1.08093	2.33933	1.93223	0.384181	0.756932	0.69337	1.00585	0.861865	1.24625	1.48004	1.41923	3.98898	3.89182	3.98898	0.0519194	3.95124	0.436564	4.00733	4.09434	3.58352	4.15888	4.11087	3.97029	3.97029	3.93183	2.56495	4.00733	0.491018	2.77259	4.77068
AAAAAAGGTACTTCCCACACCTGT-1	T-47D 2D+5FU	2	2.07884	2.32478	2.3277	0.949577	0.36821	0.36821	0.464629	0.464629	0.771732	0.36821	1.96904	0.464629	0.36821	0.36821	0.539417	1.59031	2.40519	1.10463	2.18986	2.20834	0.36821	0.713617	0.681077	0.991002	0.919106	1.49219	1.45096	1.16852	3.97029	3.89182	3.95124	-0.0136779	2.70805	0.28996	4.06044	4.04305	4.06044	4.18966	3.66356	4.02535	3.95124	4.02535	2.56495	3.93183	0.404757	1.38629	3.95124
AAAAAAGGTAGACATGTAGTGGAG-1	T-47D 2D+5FU	3	2.38923	2.42413	1.92857	0.35895	0.35895	0.35895	1.71778	2.24601	0.35895	0.35895	0.35895	0.35895	0.525852	0.35895	0.679416	1.74393	2.36597	1.13236	2.08068	1.74078	0.35895	0.775367	0.775367	1.13092	0.762091	1.26768	1.55522	1.13739	3.98898	3.95124	4.07754	0.239518	4.14313	0.357783	4.00733	4.07754	4.06044	4.49981	4.11087	4.27667	4.06044	4.20469	3.04452	4.15888	0.712507	1.38629	4.17439
AAAAAAGGTAGTGTTGCTATGTAA-1	T-47D 2D+5FU	1	2.73966	2.78244	2.0123	0.442393	0.442393	0.442393	0.442393	0.442393	0.442393	0.442393	0.442393	0.442393	0.442393	0.442393	0.442393	1.93779	2.62515	1.48545	2.14152	2.31261	0.442393	0.645903	0.861204	0.960121	1.35325	1.16097	1.35325	1.32405	0	2.56495	3.98898	-0.0838821	4.06044	0.341253	4.00733	3.97029	3.09104	4.43082	3.93183	4.02535	3.98898	3.97029	2.30259	3.98898	0.570424	2.56495	4.59512
AAAAAAGGTGAGTTCAGCTCGTCT-1	T-47D 2D+5FU	12	2.08456	2.32641	2.03858	0.965084	0.391519	1.25671	1.75075	1.50893	0.391519	0.391519	0.854553	0.391519	0.391519	0.391519	0.63854	1.21211	2.0081	1.00969	1.83028	1.81747	0.391519	0.682668	0.765421	0.950569	0.803374	1.39155	1.40644	1.4335	3.8712	3.95124	3.78419	-0.0658636	4.04305	0.158932	3.93183	3.97029	4.04305	4.02535	3.97029	3.95124	3.78419	3.91202	2.19722	3.95124	0.310348	0	4.11087
AAAAAAGGTTACGCAGCGGACGAA-1	T-47D 2D+5FU	3	2.44681	2.21171	2.13527	0.372634	0.372634	0.372634	1.76326	2.15708	0.372634	0.372634	0.372634	0.372634	0.607741	0.372634	0.781006	1.59124	2.17702	0.895133	2.2097	1.80714	0.372634	0.460651	0.534799	0.96044	0.941447	1.48013	1.69055	1.39718	4.06044	3.93183	4.21951	0.0519194	4.00733	0.217201	3.98898	4.02535	3.91202	4.5326	3.95124	4.02535	4.18966	4.02535	3.7612	3.97029	0.465912	2.07944	4.14313
AAAAAAGGTTAGATGTAGTGATCC-1	T-47D 2D+5FU	0	0.580704	0.947087	1.74211	0.580704	0.580704	0.580704	0.580704	0.580704	0.580704	0.580704	0.580704	0.580704	0.580704	0.580704	0.580704	2.36059	3.13706	1.87928	2.68593	2.21457	0.580704	1.10808	0.671689	1.19029	0.702993	1.10508	1.20627	0.943151	3.04452	1.60944	3.04452	-0.102231	3.91202	0.217201	4.07754	3.93183	2.89037	3.98898	2.30259	3.3673	3.04452	3.3673	0	3.95124	-0.261722	0	2.3979
AAAAAAGTAACAGTCGGAAGAAGC-1	T-47D 2D+5FU	7	2.50656	2.79006	2.48228	1.32244	0.423081	0.423081	0.423081	0.533869	0.423081	0.423081	0.533869	0.423081	0.423081	0.423081	0.423081	1.69232	2.62219	0.956949	2.23092	1.98232	0.423081	0.670839	0.748503	0.889762	0.909053	1.31819	1.5288	1.26401	3.95124	2.3979	3.95124	-0.120923	3.97029	0.254242	1.38629	3.95124	1.09861	4.2485	3.66356	3.93183	3.95124	3.93183	0	3.97029	0.386575	1.79176	3.04452
AAAAAAGTAGACTCTTCAATGGAC-1	T-47D 2D+5FU	8	2.51531	2.44616	2.16181	2.09161	1.35953	0.381796	0.381796	0.481772	0.381796	0.381796	0.381796	0.381796	0.381796	0.381796	0.381796	1.73666	2.24607	1.27318	2.20159	1.75938	0.381796	0.874874	0.621388	1.10755	0.730828	1.32214	1.56449	1.17064	4.04305	3.93183	4.00733	0.533757	4.11087	0.11811	4.04305	4.02535	3.93183	4.14313	3.8712	3.97029	4.00733	3.93183	3.91202	4.02535	0.300397	3.2581	4.34381
AAAAAAGTAGAGAGCTACGTTGGA-1	T-47D 2D+5FU	2	2.51591	2.59729	2.49863	1.24639	0.39162	0.39162	0.39162	0.39162	0.39162	0.39162	1.97247	0.39162	0.494169	0.39162	0.39162	1.48803	2.4808	1.00995	1.9194	1.90266	0.39162	0.609592	0.750072	0.852173	0.734022	1.50826	1.66906	1.242	3.98898	3.63759	3.55535	-0.048164	3.98898	0.272261	3.93183	3.95124	3.98898	4.48864	3.73767	3.43399	3.55535	3.4012	2.07944	3.93183	-0.279421	1.38629	3.97029
AAAAAAGTAGAGAGCTGTGTCTAC-1	T-47D 2D+5FU	0	0.83295	0.644458	1.80922	0.510721	0.510721	0.644458	0.510721	0.510721	0.510721	0.510721	0.510721	0.510721	0.510721	0.510721	0.83295	2.46999	3.34279	1.58114	3.00669	2.6638	0.510721	0.9839	0.880909	1.08745	0.704359	1.27349	1.23082	0.921768	4.02535	4.11087	3.43399	0.113477	4.04305	0.466417	3.98898	4.06044	3.95124	4.31749	3.66356	3.97029	3.43399	3.91202	4.06044	4.09434	0.0519359	2.19722	3.98898
AAAAAAGTCGACATTCCAGTCTCA-1	T-47D 2D+5FU	2	2.28022	2.67216	2.37836	0.412335	0.412335	0.412335	0.520308	0.520308	1.56674	0.412335	1.74315	0.412335	0.412335	0.412335	0.412335	1.63033	2.34648	0.672489	2.23827	1.65849	0.412335	0.568666	0.61759	0.917342	0.76104	1.58814	1.66529	1.44194	4.00733	3.17805	3.97029	0.21285	3.93183	0.198153	4.00733	3.93183	3.8712	4.12713	3.93183	2.99573	3.97029	2.99573	1.79176	4.04305	0.395707	2.07944	3.98898
AAAAAAGTCGAGTACCATGGACTC-1	T-47D 2D+5FU	3	1.24928	0.990029	0.990029	0.990029	0.990029	0.990029	0.990029	0.990029	0.990029	0.990029	0.990029	0.990029	0.990029	0.990029	0.990029	0.990029	0.990029	0.990029	0.990029	0.990029	0.990029	1.06716	0.797408	0.716267	0.616959	1.14151	1.96657	1.2052	3.61092	3.04452	3.71357	-0.120923	3.93183	0.254242	0	3.04452	3.43399	3.95124	3.13549	3.21888	3.71357	3.21888	1.09861	3.93183	0.3202	1.09861	2.48491
AAAAAAGTCGAGTACCCGAAGCGT-1	T-47D 2D+5FU	1	2.76816	2.45104	1.01666	0.573981	0.573981	0.573981	0.573981	0.573981	0.573981	0.573981	0.573981	0.573981	0.573981	0.573981	0.573981	1.41485	2.61436	1.08642	2.41636	1.90049	0.573981	0.610052	0.717477	0.990267	0.699198	1.65176	1.66045	1.30351	4.02535	4.07754	3.52636	-0.120923	3.85015	0.724246	2.63906	4.00733	3.09104	4.15888	4.2485	3.71357	3.52636	3.71357	0	3.91202	0.658072	3.13549	3.98898
AAAAAAGTCGTCGACCTAGTCGTC-1	T-47D 2D+5FU	2	2.325	2.42007	2.17259	1.22074	0.371406	0.371406	0.468663	0.371406	0.371406	0.371406	1.90252	0.371406	0.468663	0.371406	0.544101	1.65832	2.52468	1.34855	2.16985	1.94797	0.371406	0.751091	0.678783	1.02953	0.776264	1.48776	1.4521	1.25163	4.23411	4.04305	4.06044	0.128292	4.20469	0.374043	4.06044	4.07754	4.07754	4.63473	4.14313	3.98898	3.93183	3.89182	3.91202	4.39445	0.474351	3.21888	4.68213
AAAAAAGTCGTTGCGCCAGCCAAT-1	T-47D 2D+5FU	1	2.6738	2.78128	2.19455	0.530332	0.420278	0.420278	0.420278	0.420278	0.420278	1.87935	0.420278	0.420278	0.530332	0.420278	0.420278	1.83465	2.45848	1.21578	1.40151	2.19578	0.420278	0.754243	0.754243	0.997263	1.12841	1.17413	1.38822	1.26947	3.98898	3.17805	2.83321	-0.0136779	3.04452	0.724246	3.95124	3.95124	2.70805	4.17439	3.8712	2.56495	2.83321	2.48491	1.38629	4.06044	0.183863	0.693147	3.98898
AAAAAAGTCTCTTCATACGTTACC-1	T-47D 2D+5FU	8	1.45316	2.84987	2.11738	0.460642	1.99316	0.460642	0.460642	0.581266	0.460642	0.460642	0.460642	0.460642	0.460642	0.460642	0.460642	1.83736	2.52458	1.00542	2.2672	2.00032	0.460642	0.58461	0.691766	1.04121	0.660112	1.38353	1.85416	1.30108	4.02535	0	3.93183	0.0196585	3.97029	0.178735	3.7612	3.97029	2.19722	4.00733	3.61092	3.71357	3.93183	3.71357	1.79176	4.00733	-0.29744	0	3.04452
AAAAAAGGACGAGCACCAGGAGTT-1	T-47D 2D+5FU	12	2.2921	2.17353	2.03588	0.385487	0.385487	1.47537	2.13894	1.92599	0.385487	0.385487	0.385487	0.385487	0.385487	0.385487	0.385487	1.38643	2.25439	0.950215	1.73645	1.84841	0.385487	0.659758	0.699539	1.016	0.738714	1.40191	1.4847	1.36614	3.98898	3.80666	3.95124	0.0359191	3.95124	0.178735	3.21888	4.00733	3.95124	4.36945	3.80666	4.00733	3.93183	3.85015	1.60944	4.04305	0.280195	0	4.12713
AAAAAAGCAGGAGAATATGGTTGG-1	T-47D 2D+5FU	1	2.54611	2.64253	2.41209	0.776153	0.475896	0.475896	0.475896	0.475896	0.475896	0.600514	0.475896	0.475896	0.475896	0.475896	0.697175	1.39435	2.39866	1.03872	2.52114	1.83413	0.475896	0.746313	0.536925	1.14407	0.878211	1.29889	1.75984	1.35208	4.09434	3.46574	4.07754	0.290811	4.12713	0.881638	4.06044	4.00733	0	4.51086	4.64439	4.02535	4.04305	4.00733	4.45435	4.07754	0.368056	3.78419	4.14313
AAAAAAGGACAGATTGCCGTCTTC-1	T-47D 2D+5FU	8	2.53468	2.51042	2.19788	0.40472	1.83084	0.40472	0.592904	0.66007	0.5107	0.40472	0.40472	0.40472	0.5107	0.40472	0.592904	1.42612	2.63714	0.997624	1.98021	2.16116	0.40472	0.768626	0.822387	1.01302	0.777107	1.31242	1.34008	1.3348	3.55535	3.95124	4.00733	-0.0658636	4.14313	0.272261	2.63906	3.93183	3.93183	4.23411	3.13549	3.58352	3.97029	3.58352	2.30259	4.20469	0.368056	2.19722	4.20469
AAAAAAGGACAGATTAACTTAGCT-1	T-47D 2D+5FU	2	2.8677	2.3023	2.28384	0.503462	0.503462	0.503462	0.503462	0.503462	0.503462	0.503462	1.34935	0.503462	0.503462	0.503462	0.503462	1.37286	2.28384	1.2706	1.96619	1.74448	0.503462	0.713487	0.669153	1.0619	1.04868	1.23976	1.58675	1.20461	3.80666	1.38629	2.30259	-0.120923	3.68888	0.11811	3.49651	2.89037	3.3322	3.93183	3.52636	3.73767	2.07944	3.73767	0	3.97029	0.227827	0	3.98898
AAAAAAGCATACATGATCCACAGT-1	T-47D 2D+5FU	12	2.07324	2.1792	1.78801	0.359236	0.359236	1.33332	2.09283	1.74846	0.359236	0.359236	0.359236	0.359236	0.359236	0.359236	0.359236	1.31625	2.16904	0.995532	1.86399	1.77678	1.63404	0.787403	0.738946	1.02607	0.784533	1.44184	1.42385	1.3153	4.21951	2.70805	4.04305	-0.102231	3.97029	0.910348	3.98898	4.04305	4.23411	4.11087	3.3673	3.95124	4.04305	3.95124	2.3979	4.04305	0.776632	1.79176	3.04452
AAAAAAGCATGTAAGCGTATTCCT-1	T-47D 2D+5FU	1	2.45903	2.61482	2.46819	0.498733	0.498733	1.7163	0.395237	0.395237	0.395237	0.395237	0.395237	0.395237	0.395237	0.395237	0.395237	2.07521	2.3506	1.40739	2.17983	1.80263	0.395237	0.778647	0.776572	0.9613	0.868589	1.25762	1.34976	1.37944	4.04305	3.68888	3.66356	0.0984394	3.80666	0.254242	3.93183	3.3673	3.04452	4.17439	2.19722	3.93183	3.66356	3.91202	1.79176	4.00733	0.386575	0	4.06044
AAAAAAGCATGTAAGGAGTATCGC-1	T-47D 2D+5FU	0	0.844958	0.576774	1.45561	0.576774	0.576774	0.576774	0.576774	0.576774	0.576774	0.576774	0.844958	0.576774	0.576774	0.576774	1.02161	1.88135	3.02011	1.48744	2.93332	2.70549	0.576774	1.15717	1.03225	1.08706	0.803674	0.991544	1.106	0.869475	2.56495	0.693147	2.83321	0.0676678	3.95124	0.178735	3.98898	3.73767	3.49651	4.15888	3.55535	3.93183	2.83321	3.93183	1.60944	3.82864	0.290347	1.09861	3.80666
AAAAAAGCATTGATCAACTAACTG-1	T-47D 2D+5FU	13	2.13517	2.24481	2.2997	0.346038	0.346038	0.346038	1.46589	1.91504	1.44093	0.346038	1.32905	0.346038	0.436652	0.346038	0.346038	1.60826	2.15259	0.910402	1.87432	1.68869	0.346038	0.76567	0.525878	0.968439	0.671541	1.6784	1.60318	1.41225	4.40672	3.58352	3.93183	0.185451	3.8712	0.235893	4.07754	3.95124	3.97029	4.66344	4.04305	3.98898	3.93183	3.97029	2.89037	4.2485	0.377358	2.48491	4.49981
AAAAAAGCCAATGAAGGATGCGAA-1	T-47D 2D+5FU	13	2.1353	2.3577	1.75027	0.393197	0.393197	1.29236	1.49403	1.75295	1.45325	0.393197	0.393197	0.393197	0.393197	0.393197	0.393197	1.51018	2.28948	0.824102	1.79332	1.8423	0.393197	0.73782	0.764593	0.833253	0.951098	1.432	1.82938	1.0253	3.98898	0.693147	3.52636	-0.120923	3.93183	0.357783	3.97029	3.93183	2.19722	4.21951	1.79176	3.17805	3.49651	3.17805	1.09861	4.00733	0.465912	1.38629	3.4012
AAAAAAGCCTTGTGAGAACTATGG-1	T-47D 2D+5FU	1	2.62667	2.64628	2.59896	0.44407	0.44407	0.44407	0.44407	0.44407	0.44407	0.44407	0.44407	0.44407	0.560354	0.44407	0.650551	1.87731	2.71736	1.21091	2.22035	1.78614	0.44407	0.704149	0.399999	0.946083	0.934785	1.38202	1.57137	1.46564	3.95124	2.48491	3.98898	-0.0136779	3.98898	0.235893	3.95124	3.04452	3.55535	4.39445	3.29584	3.98898	3.98898	3.97029	0	4.00733	0.300397	1.60944	3.49651
AAAAAAGCGAAGACAAGGTCCGTC-1	T-47D 2D+5FU	3	1.57268	1.21721	0.830878	0.830878	0.830878	0.830878	0.830878	0.830878	0.830878	0.830878	0.830878	0.830878	0.830878	0.830878	0.830878	1.81352	1.21721	0.830878	0.830878	2.73093	0.830878	0.49156	0.93042	0.720122	0.8017	1.5908	1.79303	0.870673	4.00733	2.77259	3.95124	0.171465	4.00733	0.481015	4.04305	3.49651	3.97029	4.29046	3.55535	3.97029	3.95124	3.93183	0	4.11087	0.491018	2.30259	4.06044
AAAAAAGCGAGTCTACAACACTCC-1	T-47D 2D+5FU	9	2.35896	2.46889	2.33098	1.61363	0.575729	0.392996	0.392996	0.495906	1.79478	0.392996	0.392996	0.392996	0.392996	0.392996	0.392996	1.68146	2.1854	0.991812	2.05209	1.94841	0.392996	0.725769	0.72109	1.06177	0.690366	1.38184	1.56449	1.20082	3.93183	3.93183	4.00733	-0.0658636	3.95124	0.217201	3.97029	3.93183	3.98898	4.47734	3.95124	3.93183	4.00733	3.8712	0.693147	4.12713	0.3202	1.09861	4.15888
AAAAAAGCGATGGTGAATGTGCGT-1	T-47D 2D+5FU	3	2.05604	2.25593	1.88607	1.45123	0.866506	0.973979	0.31777	2.01133	0.31777	0.31777	0.95331	0.31777	0.31777	0.31777	0.465525	1.61173	2.0334	1.11364	1.68344	1.83137	1.31104	0.788338	0.757947	1.01994	0.855587	1.29655	1.4703	1.12829	3.17805	1.79176	3.98898	0.0196585	4.04305	0.272261	4.00733	3.95124	3.29584	4.26268	3.43399	3.3673	3.97029	3.3673	3.21888	3.91202	-0.161638	1.60944	4.65396
AAAAAAGCGCATTACTTGATGAGT-1	T-47D 2D+5FU	1	2.52967	2.52967	2.23725	0.40232	0.40232	0.40232	0.589388	0.507671	0.40232	0.40232	0.40232	0.40232	0.40232	0.40232	0.40232	2.14312	2.69486	1.48696	2.5541	2.2902	0.40232	0.77247	0.683516	1.06861	0.861701	1.34619	1.50137	1.19979	1.60944	4.02535	4.02535	-0.048164	4.17439	0.307352	3.95124	3.97029	3.93183	4.43082	3.95124	3.95124	3.93183	3.93183	3.89182	3.93183	0.600502	3.91202	4.48864
AAAAAAGCGCTAGAAGTGCTCGGA-1	T-47D 2D+5FU	3	2.13918	2.13229	2.21535	0.907247	0.907247	0.930966	1.04664	1.56912	0.824342	0.476576	0.824342	0.377678	0.377678	0.377678	0.476576	1.58657	2.19912	0.714864	1.74687	1.66532	0.615966	0.92087	0.68718	0.867124	0.92087	1.48397	1.51747	1.25892	3.95124	2.83321	2.77259	0.0519194	3.98898	0.495404	4.00733	3.93183	4.41884	4.20469	4.58497	3.97029	2.77259	3.93183	2.83321	3.91202	0.515509	3.29584	4.09434
AAAAAAGCGCTAGAATGCCAATGG-1	T-47D 2D+5FU	7	2.69668	2.57408	2.45843	1.50058	0.413276	0.413276	0.413276	0.413276	0.413276	0.413276	0.413276	0.413276	0.413276	0.413276	0.521497	1.94928	2.39944	1.21088	2.17227	1.90445	0.413276	0.63427	0.543338	0.764365	1.13125	1.56079	1.2962	1.43552	4.46591	3.85015	3.93183	-0.0658636	4.02535	0.451601	3.98898	4.00733	3.97029	4.33073	4.06044	3.98898	3.93183	3.93183	3.91202	3.98898	0.499248	2.77259	4.60517
AAAAAAGCGGACGAAACTTCGCAG-1	T-47D 2D+5FU	1	2.56074	2.8339	2.01563	0.462538	0.462538	0.462538	0.462538	0.462538	0.583658	0.462538	0.462538	0.462538	0.462538	0.462538	0.462538	1.8121	2.54706	1.00956	2.56361	2.08946	0.583658	0.801786	0.615671	1.20726	0.576136	1.26207	1.87302	1.33879	3.93183	2.07944	3.13549	0.0196585	3.8712	0.178735	3.97029	3.98898	1.60944	4.06044	3.97029	1.60944	3.09104	1.60944	1.38629	3.95124	0.358666	1.09861	3.17805
AAAAAAGCGTATAGGGTCATTCTA-1	T-47D 2D+5FU	1	2.34875	2.39738	1.88605	0.843293	0.517063	0.517063	0.517063	0.517063	0.517063	0.517063	0.517063	0.517063	0.517063	0.517063	0.65246	1.36036	2.37973	1.36036	2.34554	2.15309	0.517063	0.761684	0.549217	0.868448	0.830083	1.49437	1.48726	1.67219	3.46574	0	3.98898	0.0519194	3.7612	0.451601	3.58352	3.13549	2.19722	4.04305	3.71357	2.94444	3.98898	2.77259	2.19722	4.00733	0.183863	2.30259	3.93183
AAAAAAGCGTCGTCTCCATAATCG-1	T-47D 2D+5FU	3	2.38944	2.6328	2.20747	0.417113	0.417113	0.417113	0.417113	1.83318	0.417113	0.417113	0.417113	0.417113	0.526338	0.417113	0.526338	1.99215	2.54455	0.910415	2.22626	1.95436	0.417113	0.715746	0.715746	1.06314	0.9707	1.31809	1.65919	1.1533	4.12713	2.30259	3.97029	-0.102231	3.98898	0.272261	3.95124	3.93183	3.21888	4.18966	3.93183	3.95124	3.85015	3.93183	2.3979	4.04305	0.329956	2.83321	4.06044
AAAAAAGCGTTCAGAAGGTCACGT-1	T-47D 2D+5FU	4	1.64543	2.04411	1.97017	0.809298	1.29707	1.20802	1.87425	1.44342	1.55236	0.346636	0.507813	0.346636	0.346636	0.346636	0.346636	1.38655	1.98219	0.893941	1.79222	1.78015	0.346636	0.69294	0.710857	0.926668	0.868501	1.26233	1.43619	1.41592	3.91202	3.3322	3.93183	0.0519194	3.93183	0.198153	3.93183	3.93183	3.82864	4.11087	3.91202	4.02535	3.93183	4.02535	1.38629	4.06044	0.507411	1.38629	4.02535
AAAAAAGCTACCGAGATAATCGAG-1	T-47D 2D+5FU	0	0.71692	0.71692	1.40046	0.568146	0.568146	0.568146	0.568146	0.568146	0.568146	0.568146	0.71692	0.568146	0.568146	0.568146	0.568146	2.42136	3.20025	1.7923	2.4928	2.88359	0.568146	1.21192	1.1449	1.18962	0.806485	0.857673	1.05647	0.856232	1.94591	2.48491	2.48491	0.0984394	3.8712	0.28996	3.98898	3.95124	2.07944	4.17439	2.70805	3.91202	2.48491	3.91202	0	3.97029	0.368056	1.09861	3.04452
AAAAAAGCTATGTAAGCACGTAGA-1	T-47D 2D+5FU	1	2.82993	2.58474	2.13662	0.459178	0.459178	0.459178	0.459178	0.459178	0.459178	0.459178	0.459178	0.459178	0.459178	0.459178	0.459178	1.97587	2.72166	1.15884	2.19306	2.13409	0.459178	0.839913	0.698856	0.903259	0.991053	1.19158	1.49326	1.27766	3.97029	3.66356	3.49651	0.142891	3.95124	0.217201	3.98898	3.93183	3.97029	4.00733	3.93183	3.93183	3.49651	3.8712	2.89037	4.02535	0.386575	2.48491	4.56435
AAAAAAGCTTGGTTCTTGGTAACT-1	T-47D 2D+5FU	2	2.43091	2.34728	2.15313	1.81032	0.355486	0.355486	0.355486	0.448573	0.355486	0.355486	1.30824	0.355486	0.355486	0.355486	0.448573	2.02297	2.48662	1.18544	2.18184	2.1993	0.355486	0.79232	0.779442	1.02506	0.858476	1.3536	1.36414	1.16224	4.14313	3.4012	3.63759	0.25259	3.85015	0.254242	4.00733	3.95124	4.00733	4.35671	4.04305	4.14313	3.63759	4.09434	4.06044	4.00733	0.431426	1.09861	4.66344
AAAAAAGGAAGAAGCCAATCTCCG-1	T-47D 2D+5FU	11	2.27641	2.50511	2.40483	0.386954	1.37078	0.386954	1.73292	0.386954	1.58882	0.386954	0.386954	0.386954	0.386954	0.386954	0.566877	1.73802	1.94052	0.875235	1.71172	1.87142	0.386954	0.56771	0.56771	0.938545	0.762106	1.63482	1.36525	1.42526	3.93183	2.63906	3.49651	-0.0658636	3.95124	0.178735	3.95124	3.68888	3.04452	4.12713	3.09104	4.04305	3.49651	4.00733	1.60944	3.8712	0.349187	0	3.2581
AAAAAAGGAAGGTATGGTAGTGTT-1	T-47D 2D+5FU	7	2.69976	2.79456	2.3642	1.22519	0.449308	0.449308	0.449308	0.449308	0.449308	0.449308	0.449308	0.449308	0.449308	0.449308	0.449308	2.14376	2.3946	1.15872	2.01514	1.56583	0.449308	0.767444	0.755534	1.04241	0.729128	1.22405	1.51692	1.4027	3.97029	2.56495	3.93183	-0.0307723	3.93183	0.178735	2.70805	3.91202	2.3979	4.00733	2.83321	3.97029	3.91202	3.97029	0	3.95124	-0.210428	0.693147	3.2581
AAAAAAGGACAGATTCGCACTCTT-1	T-47D 2D+5FU	3	2.32755	2.59105	1.85378	0.420417	1.45674	0.420417	0.530508	1.64187	1.51935	0.420417	0.685671	0.420417	0.420417	0.420417	0.420417	0.981556	2.16577	1.03632	1.91234	1.83208	0.420417	0.752249	0.754761	1.02573	0.715873	1.24723	1.51772	1.31242	3.58352	2.07944	3.85015	-0.102231	3.95124	0.178735	4.02535	3.49651	3.04452	3.95124	3.55535	4.02535	3.82864	4.00733	1.79176	4.07754	0.300397	0.693147	4.69135
AAAAAAAACAACCTAATCAAGAGA-1	T-47D 2D+5FU	7	2.51389	2.79961	2.69886	1.39276	0.409372	0.409372	0.516571	0.409372	0.667658	0.409372	0.409372	0.409372	0.516571	0.409372	0.59972	1.42665	2.74658	0.925943	1.77769	2.09566	0.409372	0.582151	0.810158	0.96298	0.657336	1.43474	1.67375	1.34285	4.07754	3.93183	3.95124	-0.139972	4.02535	0.466417	3.95124	3.93183	3.09104	4.2485	3.95124	4.00733	3.95124	3.93183	3.82864	4.00733	-0.0706664	2.99573	4.15888
[truncated: 68 more columns]
