# Supplementary material for: Single-Cell Triomics Analysis of Tumor Cells Infiltrating Patient-Derived Breast Cancer Scaffolds
Source: Am J Pathol. 2026 Jan 22;196(4):1016–27. doi: 10.1016/j.ajpath.2025.12.013 (PMC13084604; doi:10.1016/j.ajpath.2025.12.013)
Supplement: Supplemental Table S4 [file mmc10.xlsx]

## Sheet: Supplementary Table 4.
Supplementary Table 4. RNA and protein biomarker classification.
Gene	Classification	RNA	Protein	Reference
ABCG2	Drug resistance		X	38
CCNB2	Proliferation	X		39
CD24	Differentiation	X	X	40
CD44	Pluripotency	X	X	40
CDH1	Differentiation	X		41, 42
CDH2	EMT		X	43
CXCR4	Differentiation		X	44
EPCAM	Differentiation	X	X	40, 45
ERBB2	Proliferation	X	X	46
ESR1	Differentiation	X		46
FAM32A	Drug resistance	X		47
KRT18	Drug resistance	X		48
MKI67	Proliferation	X		49
NANOG	Pluripotency	X		50, 51
NEAT1	Pluripotency	X		52, 53
PCBP1	Drug resistance	X		50
POU5F1	Pluripotency	X		54, 50
SOX2	Pluripotency	X		55, 56
TK1	Drug resistance	X		57
TWIST1	EMT	X		58, 59
TYMS	Drug resistance	X		60, 61
UCK1	Drug resistance	X		62
UCK2	Drug resistance	X		62, 63
VIM	EMT	X		64, 65
EMT: epithelial-to-mesenchymal transition
