# Supplementary material for: Single-Cell Triomics Analysis of Tumor Cells Infiltrating Patient-Derived Breast Cancer Scaffolds
Source: Am J Pathol. 2026 Jan 22;196(4):1016–27. doi: 10.1016/j.ajpath.2025.12.013 (PMC13084604; doi:10.1016/j.ajpath.2025.12.013)
Supplement: Supplemental Table S5 [file mmc11.xlsx]

## Sheet: Supplementary Table 5
Supplementary Table 5. RNA expression levels for each Leiden cluster in monolayer-cultured MCF7 and T-47D cells.
	Cluster	0	1	2	3	4	5	6	7	8	9	10	11	12	13
CD24	Average	0.599748	0.492395	0.425653	0.450098	0.327081	0.335601	0.333866	0.455838	0.433472	0.454919	0.366607	0.44451	0.409865	0.397857	Individual markers
	Standard deviation	0.0864455	0.0768089	0.0623428	0.133603	0.0383032	0.0394882	0.051543	0.0536258	0.0621707	0.075131	0.0712164	0.0711595	0.0643743	0.0512113
CDH1	Average	0.798686	2.68631	2.45807	2.26002	1.92323	1.9015	2.00735	2.63206	2.52599	2.5156	2.15169	2.45916	2.17235	2.2595
	Standard deviation	0.15833	0.249381	0.21385	0.33133	0.0736765	0.0672321	0.202036	0.17076	0.190179	0.154224	0.172514	0.260703	0.245499	0.159866
EPCAM	Average	0.927378	2.37627	2.31796	2.26154	2.05747	2.07877	2.11625	2.49222	2.40698	2.3556	2.11276	2.34174	2.26268	2.2561
	Standard deviation	0.388059	0.481358	0.206176	0.297178	0.0930974	0.0850762	0.117547	0.174853	0.264718	0.327704	0.148845	0.17333	0.196769	0.153652
ESR1	Average	0.578292	0.543249	0.886128	0.84413	1.14044	0.973886	1.27077	1.49377	0.905663	0.844982	1.3312	0.78591	0.488609	0.445975
	Standard deviation	0.117563	0.172326	0.509241	0.405088	0.113076	0.136136	0.207354	0.227915	0.528738	0.47933	0.175972	0.43884	0.176393	0.139979
UCK1	Average	0.727777	0.538849	0.47945	0.532954	0.621809	0.639235	0.421167	0.542378	0.488289	0.519382	0.407132	0.524691	0.443985	0.463847
	Standard deviation	0.153911	0.132617	0.104082	0.170667	0.176561	0.125235	0.135487	0.10418	0.110991	0.117671	0.0918674	0.121453	0.0969709	0.123243
TYMS	Average	0.607126	0.507797	0.473958	1.65034	1.5382	1.6073	1.80365	0.47589	0.464267	0.468328	1.54004	0.524804	1.88772	1.76063
	Standard deviation	0.113725	0.0795293	0.127838	0.414043	0.275888	0.0522209	0.156105	0.0781517	0.0992748	0.0774152	0.155935	0.220609	0.339429	0.234758
FAM32A	Average	0.586247	0.486507	0.759468	0.844004	1.07402	0.894381	0.872411	0.440516	1.50384	0.563534	1.00507	0.521751	0.480677	0.468403
	Standard deviation	0.0705022	0.0911366	0.447742	0.41547	0.146991	0.12002	0.374517	0.0614075	0.250255	0.349907	0.212855	0.213519	0.205778	0.206163
KRT18	Average	1.70712	2.27892	2.28215	2.10276	2.11146	2.23193	2.05322	2.26307	2.3161	2.21539	1.9761	2.12898	1.70083	1.96147
	Standard deviation	0.285856	0.36698	0.214716	0.353548	0.0910253	0.101385	0.15333	0.360498	0.22288	0.278513	0.150007	0.327025	0.329992	0.245832
UCK2	Average	0.565707	0.492399	0.717969	0.70358	1.33674	0.921535	0.743941	0.466645	0.486643	1.71117	1.14531	0.717715	0.40991	1.48632
	Standard deviation	0.0655884	0.124409	0.508921	0.415864	0.0887605	0.13203	0.412594	0.112636	0.228449	0.262401	0.242943	0.518566	0.0767952	0.21024
TK1	Average	0.557203	0.464432	0.396786	0.46058	0.622026	0.351815	0.408399	0.429428	0.474464	0.424473	0.548522	0.514986	0.62838	0.406107
	Standard deviation	0.0533719	0.0536597	0.0501691	0.181009	0.182883	0.0995941	0.230881	0.0363955	0.259766	0.055386	0.219007	0.287192	0.448911	0.147335
PCBP1	Average	2.2718	1.81862	1.63064	1.47037	1.39822	1.3198	1.40516	1.72147	1.6888	1.64817	1.21963	1.57408	1.40023	1.47639
	Standard deviation	0.378377	0.297095	0.186865	0.311611	0.0701267	0.0769268	0.130938	0.216963	0.174112	0.343988	0.178056	0.25345	0.222636	0.191444
VIM	Average	0.557203	0.465174	0.415796	0.431672	0.314447	0.829041	0.325477	0.426856	0.428837	0.424473	0.405361	0.421875	0.394849	0.372259
	Standard deviation	0.0533719	0.0597955	0.109387	0.129132	0.044449	0.180662	0.035566	0.0334989	0.125595	0.055386	0.157203	0.0506138	0.0522944	0.0278976
TWIST1	Average	0.558546	0.46044	0.399104	0.42881	0.313033	0.332153	0.32348	0.435982	0.402899	0.424473	0.358257	0.421875	0.394849	0.372259
	Standard deviation	0.0545196	0.0444476	0.0487991	0.129509	0.0412521	0.0296529	0.032374	0.0407876	0.039223	0.055386	0.0706668	0.0506138	0.0522944	0.0278976
SOX2	Average	2.36404	2.09354	1.87449	1.69737	1.35548	1.39476	1.50973	1.96572	1.92451	1.97059	1.22426	1.82746	1.80297	1.64592
	Standard deviation	2.36404	0.218786	0.271584	0.316154	0.113588	0.0653747	0.208521	0.219476	0.211335	0.154834	0.173999	0.191009	0.162249	0.184016
NANOG	Average	2.7291	2.19576	1.95969	1.6993	1.34856	1.39098	1.55492	2.13516	1.97654	1.9713	1.29822	1.95717	1.83234	1.75216
	Standard deviation	0.300622	0.280137	0.23954	0.340688	0.131335	0.0782711	0.140791	0.203898	0.312555	0.321335	0.134379	0.219018	0.165684	0.20262
NEAT1	Average	3.13801	2.57563	2.38521	2.24357	1.88148	1.96682	2.01662	2.48851	2.48203	2.43037	2.00969	2.31956	2.11789	2.11883
	Standard deviation	0.218091	0.237583	0.201442	0.31512	0.0883928	0.0563819	0.177784	0.231586	0.193973	0.191469	0.130135	0.203469	0.249882	0.164054
CD44	Average	0.565386	0.570659	0.544885	0.55002	0.586909	0.602488	0.409391	0.47752	0.55498	0.459563	1.00751	0.440988	0.469579	0.424974
	Standard deviation	0.0615541	0.326817	0.348135	0.303504	0.156709	0.16255	0.191634	0.175068	0.352453	0.172176	0.269904	0.0827227	0.239558	0.207095
POU5F1	Average	1.59606	1.14534	1.00142	0.911991	0.712416	0.700968	0.835353	1.10293	1.07413	1.06901	0.700864	1.00931	0.902759	0.904682
	Standard deviation	0.235077	0.212061	0.203616	0.229633	0.159248	0.111788	0.136876	0.139922	0.199376	0.197725	0.134996	0.16581	0.158151	0.147921
MKI67	Average	0.584659	0.489474	0.44194	0.558758	1.68408	1.5577	1.74908	0.450424	0.467668	0.445626	1.48299	0.571761	1.27698	0.96223
	Standard deviation	0.0848029	0.136688	0.0895833	0.204613	0.0811209	0.0584309	0.174576	0.0620092	0.0943142	0.0753748	0.33807	0.340711	0.402206	0.532581
ERBB2	Average	0.591015	0.502648	1.61372	0.651167	0.37699	0.89995	0.515862	0.490388	0.41947	0.479927	0.434688	0.543117	0.530821	0.537441
	Standard deviation	0.0815189	0.115535	0.264105	0.347529	0.162067	0.140088	0.347046	0.169832	0.0554966	0.175992	0.175015	0.277864	0.263841	0.311751
CCNB2	Average	0.601649	0.499562	0.522748	1.10468	1.54492	1.41179	1.69926	0.478939	0.495322	0.477929	1.43819	1.83917	2.01748	1.66535
	Standard deviation	0.0886372	0.0767755	0.241136	0.579366	0.103075	0.096353	0.21817	0.0814344	0.168873	0.0846776	0.166158	0.284351	0.201541	0.404521
Differentiation	Average	0.726026	1.52456	1.52195	1.45395	1.36206	1.32244	1.43206	1.76847	1.56802	1.54278	1.49057	1.50783	1.33338	1.33986	Biomarker families
	Standard deviation	0.264255	1.05363	0.93203	0.875681	0.698931	0.71456	0.731741	0.894279	0.968269	0.956455	0.744378	0.944619	0.907436	0.932057
Drug resistance	Average	1.00328	0.941075	0.962917	1.10923	1.24321	1.138	1.10114	0.90563	1.06034	1.07864	1.12026	0.929573	0.993105	1.14616
	Standard deviation	0.673699	0.738797	0.722145	0.675485	0.515328	0.598095	0.661333	0.725056	0.73816	0.737659	0.535687	0.675079	0.658285	0.657013
EMT	Average	0.557874	0.462807	0.40745	0.430241	0.31374	0.580597	0.324478	0.431419	0.415868	0.424473	0.381809	0.421875	0.394849	0.372259
	Standard deviation	0.0538226	0.052607	0.0848137	0.128849	0.0427247	0.280811	0.0338169	0.037379	0.0933926	0.0549945	0.123149	0.0501516	0.0517987	0.0276115
Pluripotency	Average	2.07852	1.71618	1.55314	1.42045	1.17769	1.2112	1.2652	1.63397	1.60244	1.58017	1.24811	1.5109	1.42511	1.36931
	Standard deviation	0.948457	0.78568	0.72372	0.679462	0.492236	0.514554	0.596794	0.763378	0.740605	0.746586	0.468808	0.710223	0.660585	0.643274
Proliferation	Average	0.592441	0.497228	0.859471	1.202	1.202	1.28981	1.3214	0.47325	0.46082	0.467827	1.11862	0.984682	1.27509	1.05501
	Standard deviation	0.0850524	0.11221	0.575979	0.599676	0.599676	0.301062	0.626555	0.114811	0.119465	0.120767	0.541357	0.677342	0.679239	0.62916
	Number of cells	104	102	72	68	67	61	42	42	42	36	30	28	27	25
Percentage of cell type per cluster	MCF7 2D	0.0251256	0.00502513	0.0100503	0.0150754	0.331658	0.296482	0.140704	0	0.0351759	0.00502513	0.125628	0	0	0.0100503
	MCF7 2D+5-FU	0.647059	0.0588235	0.0117647	0.223529	0	0	0	0.0117647	0.0117647	0.0235294	0	0.0117647	0	0
	T-47D 2D	0.123077	0.0307692	0.184615	0.2	0	0.0307692	0.0923077	0.0769231	0.0615385	0.0307692	0.0769231	0.0307692	0.0153846	0.0461538
	T-47D 2D+5-FU	0.0906801	0.236776	0.143577	0.0831234	0.00251889	0	0.0201511	0.0906801	0.0755668	0.0780856	0	0.0629723	0.0654912	0.0503778
2D; monolayer cultured cells
5-FU; 5-fluorouracil
EMT; epithelial-to-mesenchymal transition
Individual markers marked in green and biomarker families marked in grey
Values are colored for visibility with high values in red and low values in blue
