# Supplementary material for: Single-Cell Triomics Analysis of Tumor Cells Infiltrating Patient-Derived Breast Cancer Scaffolds
Source: Am J Pathol. 2026 Jan 22;196(4):1016–27. doi: 10.1016/j.ajpath.2025.12.013 (PMC13084604; doi:10.1016/j.ajpath.2025.12.013)
Supplement: Supplemental Table S6 [file mmc12.xlsx]

## Sheet: Supplementary Table 6
Supplementary Table 6. Hartigan's dip test for bimodality in RNA and protein expression for MCF7 and T-47D cells in monolayer cultures and Welch t-test between untreated and treated samples.
		MCF7									T-47D
		untreated			5-FU			Log2FC	Welch t-test		untreated			5-FU			Log2FC	Welch t-test
		Hartigan’s dip test	P	Adjusted P	Hartigan’s dip test	P	Adjusted P		P	Adjusted P	Hartigan’s dip test	P	Adjusted P	Hartigan’s dip test	P	Adjusted P		P	Adjusted P
RNA	EPCAM	0.0145532	0.99369	0.998878	0.0745461	0.000825569	0.0154106	-0.490397	2.58303e-09	8.50879e-09	0.0429675	0.509724	0.998878	0.0214918	0.240613	0.998878	0.099887	0.0386994	0.0541791
	CDH1	0.0144865	0.993814	0.998878	0.0874158	1.99014e-05	0.00055724	-0.508659	7.25395e-09	2.25679e-08	0.0300606	0.966326	0.998878	0.0276095	0.0359892	0.287914	0.172989	0.000302125	0.000676759
	KRT18	0.0191903	0.925496	0.998878	0.035706	0.623454	0.998878	-0.245242	1.10708e-11	3.87478e-11	0.0378956	0.733534	0.998878	0.0114712	0.991092	0.998878	-0.011588	0.689067	0.742072
	ESR1	0.0183098	0.956115	0.998878	0.0249345	0.986799	0.998878	-0.82412	4.80255e-37	6.72357e-36	0.0775657	0.00361512	0.0449881	0.0235059	0.139232	0.974622	-0.322067	0.00142976	0.00285952
	FAM32A	0.019409	0.916877	0.998878	0.0299121	0.883518	0.998878	-0.603119	3.75897e-20	1.61925e-19	0.0457826	0.394779	0.998878	0.0141345	0.904323	0.998878	-0.290882	0.00936933	0.0154318
	MKI67	0.0390175	0.0317642	0.273661	0.0242187	0.990499	0.998878	-1.45483	6.70581e-107	3.75525e-105	0.0657999	0.0308571	0.273661	0.0100853	0.994959	0.998878	-0.505448	0.00014787	0.000345029
	CCNB2	0.0245424	0.581951	0.998878	0.0252761	0.983804	0.998878	-1.1708	1.07135e-66	2.99979e-65	0.0752124	0.00532229	0.0596096	0.0445195	9.39881e-06	0.000350889	-0.27364	0.0163814	0.0247934
	TYMS	0.0227593	0.715619	0.998878	0.0258272	0.978143	0.998878	-0.88795	9.07099e-23	6.34969e-22	0.0829177	0.00109987	0.0175979	0.0367402	0.000623296	0.0139618	-0.38599	0.00251912	0.00470236
	UCK2	0.0483371	0.00176257	0.024676	0.0241379	0.990614	0.998878	-0.711628	9.09766e-22	4.63154e-21	0.0508992	0.231379	0.998878	0.0206702	0.294648	0.998878	-0.15496	0.211462	0.251955
	CD44	0.02861	0.308892	0.998878	0.029214	0.907161	0.998878	-0.159546	0.00129707	0.00269021	0.0500424	0.255512	0.998878	0.0152639	0.815282	0.998878	-0.543726	5.59296e-05	0.000149146
	ERBB2	0.0645172	6.29202e-06	0.000350889	0.0229331	0.992329	0.998878	0.218023	0.0102831	0.0164529	0.0437957	0.475147	0.998878	0.0134954	0.939742	0.998878	0.00707296	0.956276	0.956276
	TWIST1	0.0180754	0.961655	0.998878	0.0331783	0.748237	0.998878	0.657712	9.01818e-38	1.68339e-36	0.035823	0.81642	0.998878	0.0151566	0.823926	0.998878	0.123979	0.00453517	0.00819257
	CD24	0.0150314	0.992802	0.998878	0.0318465	0.809129	0.998878	0.713554	1.26371e-30	1.17946e-29	0.0391073	0.681589	0.998878	0.0162652	0.71931	0.998878	0.150058	0.000638355	0.00137492
	VIM	0.0677188	3.01144e-06	0.000337281	0.031939	0.805571	0.998878	0.112355	0.0553417	0.0755887	0.0400506	0.639278	0.998878	0.0147086	0.860027	0.998878	0.0849832	0.153783	0.187214
	UCK1	0.0274288	0.37959	0.998878	0.0356694	0.625312	0.998878	0.238635	3.60893e-05	0.00010105	0.0297464	0.97075	0.998878	0.0119801	0.987834	0.998878	-0.01319	0.834785	0.865703
	PCBP1	0.0144189	0.99394	0.998878	0.0368493	0.565884	0.998878	0.606804	4.91563e-22	2.75275e-21	0.0307023	0.957292	0.998878	0.00868036	0.998878	0.998878	0.182485	6.99449e-07	2.06153e-06
	NEAT1	0.0185288	0.950941	0.998878	0.0279979	0.939483	0.998878	0.504023	2.10126e-36	2.35341e-35	0.0260906	0.992071	0.998878	0.0152451	0.816797	0.998878	-0.0482905	0.0845301	0.112707
	POU5F1	0.0165148	0.990046	0.998878	0.0384406	0.487289	0.998878	0.893627	5.86734e-26	4.69387e-25	0.0242804	0.994266	0.998878	0.0168521	0.658323	0.998878	0.191422	7.13804e-05	0.000181696
	NANOG	0.0168575	0.985814	0.998878	0.0353038	0.64387	0.998878	0.695399	1.98517e-22	1.23521e-21	0.0257554	0.992477	0.998878	0.0137652	0.924788	0.998878	0.15268	9.62355e-05	0.000234313
	SOX2	0.0146465	0.993517	0.998878	0.0553199	0.0480235	0.358576	0.502739	3.48022e-20	1.61925e-19	0.0330992	0.906052	0.998878	0.0126965	0.970338	0.998878	0.0847146	0.0157994	0.0245768
	TK1	0.0145612	0.993675	0.998878	0.035979	0.609596	0.998878	0.134614	0.00492363	0.00861636	0.0364616	0.793543	0.998878	0.01552	0.793386	0.998878	0.0605772	0.489578	0.537576
Protein	CXCR4	0.0147704	0.993287	0.998878	0.0599747	0.02026	0.206283	0.141394	0.00242928	0.00469103	0.0279371	0.988924	0.998878	0.0144176	0.883476	0.998878	-0.0781496	0.129432	0.164732
	ABCG2	0.0156803	0.991596	0.998878	0.0288319	0.917319	0.998878	0.0349362	0.388949	0.444513	0.0372135	0.762079	0.998878	0.0120329	0.986859	0.998878	-0.0107044	0.773258	0.817027
	CDH2	0.0261095	0.46773	0.998878	0.0212574	0.994715	0.998878	0.0512057	0.0313228	0.0449764	0.0291714	0.978845	0.998878	0.0174675	0.593116	0.998878	-0.0220454	0.448866	0.50273
	CD44	0.022332	0.746016	0.998878	0.0406585	0.386996	0.998878	-0.00400969	0.933349	0.950319	0.0392384	0.67571	0.998878	0.0116011	0.99073	0.998878	0.360636	8.65458e-12	3.23104e-11
	ERBB2	0.0136675	0.995336	0.998878	0.0317021	0.814685	0.998878	0.0771041	0.00571078	0.00969103	0.0310175	0.952855	0.998878	0.0185053	0.485872	0.998878	-0.0469545	0.122583	0.159644
	CD24	0.0218371	0.781214	0.998878	0.0355935	0.629166	0.998878	-0.062738	0.0283353	0.0417573	0.0343925	0.864923	0.998878	0.0117864	0.990213	0.998878	0.0234589	0.342313	0.399365
	EPCAM	0.0164114	0.990238	0.998878	0.0294804	0.900083	0.998878	-0.267043	2.59703e-12	1.03881e-11	0.0237262	0.994938	0.998878	0.0193224	0.407103	0.998878	-0.0437912	0.138155	0.171926
Adjusted P; P-values adjusted using Benjamini & Hochberg post hoc-test
Log2FC; Log2(fold change)
