# Supplementary material for: Single-Cell Triomics Analysis of Tumor Cells Infiltrating Patient-Derived Breast Cancer Scaffolds
Source: Am J Pathol. 2026 Jan 22;196(4):1016–27. doi: 10.1016/j.ajpath.2025.12.013 (PMC13084604; doi:10.1016/j.ajpath.2025.12.013)
Supplement: Supplemental Table S7 [file mmc13.xlsx]

## Sheet: Supplementary Table 7 
Supplementary Table 7. Preprocessed RNA, protein and DNA data for cells in patient-derived scaffold cultures.			RNA																					Protein								SNV															CNV
Barcode	cell groups	cluster	EPCAM	CDH1	KRT18	ESR1	FAM32A	MKI67	CCNB2	TYMS	UCK2	CD44	ERBB2	TWIST1	CD24	VIM	UCK1	PCBP1	NEAT1	POU5F1	NANOG	SOX2	TK1	Mouse IgG	CXCR4	ABCG2	CDH2	CD44	ERBB2	CD24	EPCAM	chr18:23618657:T/C	chr17:40490622:G/T	chr8:90994994:G/A	chr1:144921924:G/A	chr16:89815049:T/C	chr17:74734598:C/T	chr22:23596073:T/C	chr11:69462910:G/A	chr12:48376213:G/A	chr3:185167815:G/A	chr3:178936091:G/A	chr10:8111711:A/G	chr1:115257521:C/T	chr13:28622356:G/A	chr3:30686313:A/G	Ch1: 51,871,573	Ch1: 115,250,669	Ch1: 115,251,517
AAAAATCAGCGACGTCTATCTTGA-1	PDS 1 MCF7	3	0.718084	0.718084	1.367	0.569068	0.569068	0.569068	0.569068	0.569068	0.569068	0.569068	0.569068	0.569068	0.569068	0.569068	0.569068	1.81115	2.9169	2.17019	3.29059	2.76478	0.569068	0.68063	1.48558	1.28829	1.28829	0.858859	0.858859	0.858859	0.68063	4.09434	3.95124	0.127788	0.276479	4.46591	3.80666	4.15888	3.91202	4.23411	4.11087	3.89182	0.351828	0.510557	3.93183	3.95124	0.291831	0.43676	0.241868
AAAAATCAGGATCAACTCCTGACG-1	PDS 1 MCF7	3	0.698899	0.553865	1.48444	0.553865	0.553865	0.553865	0.553865	0.553865	0.553865	0.553865	0.553865	0.553865	0.698899	0.553865	0.811397	2.12726	2.89533	2.01104	3.18842	2.66862	0.553865	0.487141	0.614704	0.487141	0.974282	1.13734	1.1702	1.46142	1.66777	4.12713	3.97029	0.144882	-0.0737233	4.38203	3.7612	4.60517	3.93183	4.23411	4.18966	3.95124	0.371631	0.100657	4.04305	4.00733	0.355547	0.316234	0.116127
AAAAATCAGGTATCGAATGCCTCA-1	PDS 1 MCF7	3	0.898898	0.613593	1.75123	0.613593	0.613593	0.613593	0.613593	0.613593	0.613593	0.613593	0.613593	0.613593	0.613593	0.613593	0.613593	2.23816	2.48783	2.04616	2.50067	2.41879	0.613593	1.08439	1.08439	1.08439	1.08439	1.08439	0.859356	0.859356	0.859356	4.00733	3.95124	0.056329	-0.175506	4.27667	3.8712	4.14313	3.91202	4.15888	4.30406	3.95124	-0.28305	0.139878	3.8712	3.8712	-0.286195	-0.028371	-0.0521572
AAAAATCATACGCAGCAAGTCACT-1	PDS 1 MCF7	7	2.35943	2.11171	1.97086	0.47224	0.47224	0.47224	0.47224	0.47224	0.47224	1.32869	0.47224	0.47224	0.47224	0.47224	0.69182	2.01658	2.18956	1.6901	2.51061	1.57479	0.47224	0.387319	0.863612	0.543672	0.968299	1.09299	1.1789	1.37256	1.59266	4.06044	4.67283	-0.020632	-0.230566	4.51086	4.34381	4.12713	3.98898	4.07754	3.8712	4.17439	-0.0636871	0.0872343	4.04305	3.8712	0.104232	0.149009	0.0908144
AAAAATCTTAAGTTGCCTAAGAAG-1	PDS 1 MCF7	6	2.32386	2.37956	2.1128	1.14632	0.981483	1.31402	1.03624	1.57303	0.420386	0.68562	1.1267	0.420386	0.420386	0.420386	0.530468	0.981483	1.82551	0.795702	1.65716	0.795702	0.950854	0.938557	0.938557	0.938557	0.938557	1.18433	1.18433	0.938557	0.938557	4.04305	2.83321	0.0376369	-0.157806	4.02535	3.73767	3.91202	3.91202	0	3.8712	3.61092	-0.192899	-0.191479	4.09434	3.61092	-0.290468	-0.254927	-0.216175
AAAAATCATAGTATGCCTAGCAAT-1	PDS 1 MCF7	5	2.61106	0.631342	1.76301	0.500326	0.500326	0.500326	0.500326	0.500326	0.500326	0.500326	0.500326	0.500326	0.631342	0.500326	0.500326	2.32808	3.08091	2.0593	1.90109	2.48832	0.500326	0.642227	0.974253	0.6167	0.98121	1.05306	1.01352	1.27083	1.4482	4.06044	3.4012	0.0185887	-0.175506	4.02535	3.95124	4.02535	3.89182	3.97029	4.27667	4.02535	-0.0944588	-0.191479	3.8712	3.8712	-0.0737694	-0.232667	-0.174222
AAAAATCATATGCGATCCAGCTAT-1	PDS 1 MCF7	1	0.802344	0.491955	1.72408	0.491955	0.491955	0.491955	0.620778	0.491955	0.491955	0.491955	0.491955	0.491955	0.491955	0.491955	0.98391	2.22235	3.21895	2.07542	3.17603	2.68408	0.491955	0.688269	1.72067	1.09088	1.43501	0.54544	0.688269	1.0324	0.799055	4.40672	4.04305	0.41115	0.155851	4.70953	4.12713	4.8752	4.07754	4.45435	4.23411	4.11087	0.783611	0.492699	4.26268	3.85015	-0.634679	0.850885	0.470525
AAAAATCATATGCGACAATACCAC-1	PDS 1 MCF7	3	0.542363	0.542363	1.3987	0.542363	0.542363	0.542363	0.542363	0.542363	0.542363	0.542363	0.684386	0.542363	0.684386	0.542363	0.794548	2.03749	2.9031	2.22147	3.29009	2.76566	0.542363	0.96544	1.36556	1.12912	1.26465	0.762804	0.690614	1.01989	0.801921	4.31749	4.02535	0.344011	0.0896018	4.61512	4.06044	4.09434	3.85015	4.59512	4.20469	4.23411	0.500248	0.213986	4.58497	4.07754	0.628816	0.810919	0.402117
AAAAATCAGAGCACCCATATGTCG-1	PDS 1 MCF7	0	0.676962	0.676962	0.854231	0.676962	0.676962	0.676962	0.676962	0.676962	0.676962	0.676962	0.676962	0.676962	0.676962	0.676962	0.676962	2.60905	2.8736	1.62618	2.75188	1.74582	0.676962	0.820102	1.29983	1.05997	1.23015	0.649915	0.649915	1.23015	1.05997	2.63906	2.77259	-0.0408347	-0.0264704	4.06044	3.55535	3.82864	3.95124	3.93183	3.95124	2.63906	-0.158997	-0.455631	3.7612	0	-0.277702	-0.49076	-0.393197
AAAAATCATAGTATGGTGCTAAGC-1	PDS 1 MCF7	6	2.01857	1.97646	1.89339	1.25184	1.14938	1.4743	1.52045	1.77371	1.33385	1.15839	1.19182	0.307165	0.307165	0.307165	0.307165	1.08236	1.77518	1.07648	1.35219	0.899978	0.307165	0.495919	0.640742	0.427161	0.92308	1.52047	0.92308	1.45116	1.61839	4.14313	4.58497	0.194479	0.181169	4.38203	3.68888	0	4.02535	4.30406	4.15888	5.04343	0.177475	0.510557	3.63759	3.8712	0.708399	0.339047	0.192238
AAAAATCAGTCCTAAGGTTCTATC-1	PDS 1 MCF7	4	2.4616	2.682	2.05892	0.692413	0.424551	0.424551	0.424551	0.424551	0.424551	1.91786	0.424551	0.424551	0.424551	0.424551	0.424551	1.496	2.27679	1.51943	2.23631	1.86587	0.424551	0.718842	1.17238	0.718842	0.907078	1.05308	0.718842	1.43768	1.27324	3.95124	4.11087	0.056329	-0.193524	4.33073	3.58352	4.00733	3.8712	3.80666	3.98898	3.78419	-0.0789546	-0.191479	3.63759	3.8712	-0.0448804	0.116191	0.0518206
AAAAATCAGAGCACCAGTCATACT-1	PDS 1 MCF7	3	0.654134	0.518389	1.60488	0.518389	0.518389	0.518389	0.518389	0.518389	0.518389	0.518389	0.518389	0.518389	0.654134	0.518389	1.03678	2.36431	2.99836	2.05575	3.09721	2.58608	0.518389	0.447375	1.0119	0.564525	0.89475	1.27683	0.447375	1.25873	2.09851	4.33073	4.20469	0.241732	0.155851	4.66344	4.60517	5.15906	4.14313	4.61512	4.15888	4.65396	0.0904636	0.378289	4.67283	4.12713	1.24476	0.924017	0.584772
AAAAATCAAGCTGCAAGCACACCT-1	PDS 1 MCF7	6	2.18739	2.21963	1.87267	1.47936	0.341281	1.93117	0.341281	2.16631	0.341281	1.65809	0.341281	0.341281	0.341281	0.341281	0.341281	1.50483	2.13545	1.27703	1.67692	1.11321	0.341281	0.459141	0.903374	0.37975	0.923049	1.35808	1.08183	1.54975	1.34503	4.11087	3.13549	0.056329	-0.329657	4.04305	4.04305	3.97029	3.93183	3.2581	3.91202	1.09861	-0.175804	-0.265587	3.97029	3.93183	0.556218	-0.457545	-0.217318
AAAAATCACGTCATATGATGGACA-1	PDS 1 MCF7	0	0.575347	0.726007	1.74509	0.726007	0.575347	0.575347	0.575347	0.575347	0.575347	0.575347	0.575347	0.575347	0.726007	0.575347	0.575347	2.1614	2.52016	1.90502	3.11774	2.59168	0.575347	0.616131	1.25921	0.796338	1.06573	0.864849	1.3738	1.30864	0.715306	4.02535	3.97029	0.110396	-0.0264704	4.12713	3.89182	4.12713	3.8712	3.98898	4.23411	4.02535	-0.0789546	0.237517	3.93183	3.95124	0.225057	0.105202	0.0257013
AAAAATCACCTCAACTTCGCTGAG-1	PDS 1 MCF7	1	0.612627	0.612627	2.07083	0.612627	0.612627	0.612627	0.612627	0.612627	0.612627	0.612627	0.612627	0.612627	0.612627	0.612627	0.773049	1.81684	2.75564	1.9983	2.77521	2.17022	0.612627	0.566472	0.714808	0.566472	0.829866	1.07221	0.714808	1.51823	2.01714	4.15888	3.61092	0.0185887	-0.157806	4.47734	3.80666	3.95124	3.89182	2.30259	4.06044	4.04305	-0.142468	0.100657	4.20469	3.91202	-0.631663	0.139501	-0.0633713
AAAAATCACCTACGCCAACACCTA-1	PDS 1 MCF7	0	0.622773	0.622773	1.454	0.622773	0.622773	0.622773	0.622773	0.622773	0.622773	0.622773	0.622773	0.622773	0.622773	0.622773	0.785852	1.82469	2.8366	1.98207	3.13896	2.14515	0.622773	1.18433	0.938557	1.18433	0.938557	0.938557	0.938557	0.938557	0.938557	3.98898	4.02535	0.110396	-0.211874	4.15888	3.85015	3.95124	3.89182	4.09434	3.89182	2.56495	0.268447	-0.0736961	3.8712	3.82864	-0.190691	-0.026379	-0.192465
AAAAATCAATTGTCTGCCTAACGG-1	PDS 1 MCF7	4	2.66397	2.72427	2.64579	0.476834	0.777682	0.476834	0.999397	0.476834	0.476834	1.27798	1.41412	0.476834	0.476834	0.476834	0.476834	1.07853	2.02816	1.14544	1.49046	1.07853	0.476834	0.557629	0.557629	0.557629	0.816912	1.52056	1.4073	1.67289	0.909454	4.02535	1.79176	-0.349136	-0.269032	4.02535	3.4012	3.91202	3.91202	3.71357	3.78419	3.55535	-0.246009	-0.122486	3.68888	3.21888	-0.0964382	-0.485497	-0.406238
AAAAATCAATTGTCTATGCGCCGT-1	PDS 1 MCF7	3	0.760172	0.602422	1.44712	0.602422	0.602422	0.602422	0.602422	0.602422	0.602422	0.602422	0.602422	0.602422	0.602422	0.602422	0.602422	2.19741	2.97476	2.02279	2.64319	2.50853	0.602422	0.501827	1.20547	0.735163	1.34497	0.949852	0.735163	1.09532	1.43224	4.06044	2.77259	-0.020632	-0.269032	3.98898	3.82864	3.85015	2.99573	3.91202	4.06044	3.04452	-0.28305	-0.285005	3.4012	1.94591	-0.281939	-0.556178	-0.366287
AAAAATCAATCTCCGATGGAGAGT-1	PDS 1 MCF7	3	0.689408	0.689408	1.58045	0.546343	0.546343	0.546343	0.546343	0.546343	0.546343	0.546343	0.546343	0.546343	0.546343	0.546343	0.546343	2.30001	3.05015	2.35967	3.19187	2.30486	0.546343	0.632683	0.957339	0.632683	0.858049	1.25182	0.974016	1.81293	0.880481	4.41884	4.04305	0.533253	-0.0737233	4.7362	3.97029	5.0689	3.78419	4.04305	4.12713	4.06044	0.695418	0.0172757	4.33073	3.93183	0.895572	0.372542	0.428846
AAAAATCAAGCTGCAACTCGTCTA-1	PDS 1 MCF7	0	0.653632	0.653632	1.36995	0.653632	0.653632	0.653632	0.653632	0.653632	0.653632	0.653632	0.653632	0.653632	0.653632	0.653632	0.653632	2.26482	2.35084	1.8655	3.07285	2.00341	0.653632	0.854905	1.39429	0.854905	0.854905	1.07877	0.854905	0.854905	1.25241	3.98898	2.94444	0.0376369	-0.157806	3.95124	3.8712	3.98898	3.95124	3.91202	3.91202	3.04452	-0.321516	-0.34563	2.89037	2.63906	-0.190691	-0.465746	-0.277424
AAAAATCAAGAGAGTAGATACGTT-1	PDS 1 MCF7	3	0.798807	0.688055	1.83089	0.54527	0.54527	0.54527	0.54527	0.54527	0.54527	0.54527	0.54527	0.54527	0.54527	0.54527	0.54527	2.42721	2.85358	2.19319	2.97372	2.41969	0.54527	0.927639	1.26706	1.0576	1.20174	0.849235	0.818482	1.00643	0.871814	3.97029	4.00733	0.178219	-0.269032	4.59512	3.98898	4.38203	3.93183	4.06044	4.07754	3.97029	0.103367	-0.34563	4.04305	4.00733	0.0478377	-0.12751	0.0798276
AAAAATCAACGTCTTGACATAACG-1	PDS 1 MCF7	0	0.638704	0.638704	1.74164	0.638704	0.638704	0.638704	0.638704	0.638704	0.638704	0.638704	0.638704	0.638704	0.805955	0.638704	0.638704	2.01489	2.59636	1.68039	2.82537	2.20003	0.638704	0.756317	1.65078	1.10798	1.10798	0.756317	1.10798	0.756317	0.756317	0	1.94591	-0.171455	-0.0737233	4.35671	3.82864	3.95124	3.91202	0	4.06044	2.48491	-0.22799	-0.285005	4.04305	3.91202	0.128467	-0.297505	-0.345268
AAAAATATTGCGCTAACATTGACA-1	PDS 1 MCF7	0	0.648131	0.648131	0.949495	0.648131	0.648131	0.648131	0.648131	0.648131	0.648131	0.81785	0.648131	0.648131	0.81785	0.648131	0.648131	2.62786	2.90685	1.5132	2.57026	2.13028	0.648131	0.718842	1.27324	0.718842	1.50662	0.718842	0.718842	1.17238	1.17238	2.63906	3.04452	0.0376369	-0.12332	4.00733	3.91202	4.11087	3.91202	4.15888	3.93183	2.30259	-0.264358	-0.191479	3.97029	1.60944	-0.410932	-0.525116	-0.340729
AAAAATCATCGAAGCTAAGTGTAG-1	PDS 1 MCF7	11	0.635816	0.635816	1.70408	0.635816	0.635816	0.635816	0.802311	0.635816	0.635816	0.635816	0.635816	0.635816	0.635816	0.635816	0.635816	2.20309	3.1189	2.22825	0.635816	3.22705	0.635816	0.540619	0.881712	0.791993	0.682186	1.44894	1.02328	0.957569	1.67371	4.17439	4.06044	0.110396	0.0758085	4.40672	3.89182	4.02535	3.93183	4.07754	4.09434	0	0.165499	0.113903	3.8712	3.8712	0.300169	0.196831	0.139615
AAAAATATGGAGAGTATAGCCTAA-1	PDS 1 MCF7	0	0.592554	0.469588	1.8939	0.469588	0.469588	0.469588	1.88878	1.87835	0.469588	0.469588	0.469588	0.469588	0.469588	0.469588	0.469588	2.06721	2.67312	1.94197	2.86624	2.21489	0.469588	0.481448	1.05084	1.00907	1.21504	0.705308	0.785207	0.705308	2.04779	4.20469	4.04305	0.16169	-0.0737233	4.70048	4.04305	4.21951	4.00733	4.30406	4.26268	4.14313	0.321369	0.249077	4.00733	3.97029	-0.171496	0.940044	0.392529
AAAAATATGACACAATCGCTGTAA-1	PDS 1 MCF7	3	0.744664	0.590132	1.4176	0.590132	0.590132	0.590132	0.590132	0.590132	0.590132	0.590132	0.590132	0.590132	0.590132	0.590132	0.864528	2.09054	2.86193	1.99479	2.94622	2.45736	0.590132	0.761005	1.44042	1.24115	0.960282	0.761005	0.761005	1.11485	0.960282	4.17439	3.93183	0.127788	-0.140415	4.12713	4.04305	4.12713	3.95124	4.00733	4.06044	3.93183	-0.0944588	0.0872343	3.98898	3.93183	-0.0876585	-0.120927	-0.0575048
AAAAATCACTTCCTTTGCGTAATC-1	PDS 1 MCF7	3	0.808541	0.551915	1.81403	0.551915	0.551915	0.551915	0.551915	0.551915	0.551915	0.551915	0.551915	0.551915	0.551915	0.551915	0.808541	2.30847	2.89471	1.93422	2.78967	2.70734	0.551915	0.444245	0.88849	0.560575	1.12115	0.931095	0.931095	1.36163	1.76172	4.20469	3.97029	0.0926967	-0.0419746	4.39445	3.91202	4.04305	4.00733	4.33073	3.98898	3.93183	-0.0338342	-0.156388	4.00733	3.8712	-0.0200652	0.0526682	0.173843
AAAAATCATTGCAGAACTGCTAGT-1	PDS 1 MCF7	5	2.88274	0.450388	1.60378	0.450388	0.450388	0.450388	0.450388	0.450388	0.450388	0.450388	0.450388	0.450388	0.568327	0.450388	0.568327	2.25363	3.19388	1.92701	2.96336	2.38234	0.450388	0.668971	0.824498	0.490012	0.824498	1.05518	0.844147	1.36662	1.92607	4.44265	4.07754	0.257	-0.0419746	4.56435	4.48864	4.2485	3.98898	4.09434	4.30406	4.39445	0.268447	0.562293	4.33073	3.91202	0.282216	0.410966	0.354842
AAAAATCGCCACCATGTAACAGTC-1	PDS 1 MCF7	6	2.07208	2.17274	1.83378	1.43441	1.22955	1.22515	1.274	1.81671	1.13806	0.321259	0.321259	0.321259	0.321259	0.321259	0.405384	1.43005	1.72446	1.14397	1.42338	1.18228	1.28141	0.543921	1.03545	1.00637	1.00637	0.862094	0.631472	1.32118	1.59314	3.97029	3.4012	-0.000829375	-0.106513	4.17439	3.97029	3.73767	3.89182	3.97029	4.04305	3.17805	-0.110207	-0.366683	3.09104	3.95124	-0.0894083	-0.528399	-0.456532
AAAAATCCACGAAGGCTCATGCCA-1	PDS 1 MCF7	0	0.885816	0.604664	1.55937	0.604664	0.604664	0.604664	0.604664	0.604664	0.604664	0.604664	0.604664	0.604664	0.604664	0.604664	0.604664	2.13067	2.47664	2.10724	3.11683	2.23482	0.604664	0.769907	1.12789	0.971514	0.971514	0.769907	0.769907	1.36369	1.25566	4.14313	3.98898	0.194479	-0.249614	4.07754	3.93183	4.18966	4.00733	4.21951	3.95124	4.06044	0.116106	-0.17378	4.00733	3.97029	0.257765	-0.144535	-0.118297
AAAAATCTCTTCAGCACCGGTTAC-1	PDS 1 MCF7	3	0.617674	0.617674	1.44209	0.617674	0.617674	0.617674	0.617674	0.617674	0.617674	0.617674	0.617674	0.617674	0.617674	0.617674	0.617674	2.19946	2.84635	2.04516	2.64276	2.4707	0.617674	0.968305	1.22186	0.968305	0.968305	0.968305	0.968305	0.968305	0.968305	4.18966	4.02535	0.0926967	-0.0737233	4.31749	3.93183	4.06044	3.89182	4.06044	4.06044	4.02535	-0.246009	-0.139293	3.93183	3.85015	-0.32533	0.0660627	-0.0993123
AAAAATATCGGTGGTCGTGTGTGG-1	PDS 1 MCF7	2	2.37439	2.50359	2.13073	1.42298	0.628355	0.354754	1.11912	1.25005	1.60926	0.354754	0.354754	0.354754	0.519705	0.354754	0.447649	1.15716	2.00547	1.02623	1.74748	1.19915	1.31116	0.761417	0.603409	0.761417	0.883978	1.44949	0.603409	1.44949	1.48739	4.7185	3.93183	0.0376369	-0.0737233	4.61512	3.85015	3.98898	3.85015	4.17439	4.02535	0	-0.142468	-0.122486	3.97029	3.93183	-0.248533	0.232791	0.12794
AAAAATCTCTAGTAAACGACAGTC-1	PDS 1 MCF7	6	2.21475	2.19842	1.70631	0.840659	0.82109	1.80583	1.72738	1.89207	0.333103	0.333103	0.333103	0.333103	0.487987	0.333103	0.420329	1.25136	2.04339	1.32097	1.77873	1.52918	0.543268	0.522463	0.988912	0.522463	0.765394	0.8521	0.988912	1.54944	1.81032	4.04305	3.93183	0.16169	-0.0264704	4.47734	4.00733	4.06044	3.97029	4.04305	4.29046	4.27667	0.246468	0.304958	4.21951	3.82864	-0.056675	0.355482	0.174616
AAAAATCTCGACTGCGACACGCAA-1	PDS 1 MCF7	11	0.638924	0.638924	1.49171	0.638924	0.638924	0.638924	0.638924	0.638924	0.638924	0.638924	0.638924	0.638924	0.638924	0.638924	0.806232	1.99712	2.89434	2.0677	3.2088	1.39455	0.638924	0.916713	0.916713	0.916713	1.34296	0.916713	0.916713	1.15676	0.916713	2.07944	3.95124	0.127788	-0.106513	4.54329	3.85015	3.98898	4.11087	4.35671	4.27667	3.95124	0.0507232	0.152617	4.20469	3.97029	0.0432471	0.302483	0.211791
AAAAATCTAGGTACTGACGCCGTA-1	PDS 1 MCF7	11	1.0321	0.582698	1.66305	0.582698	0.582698	0.582698	0.582698	0.582698	0.582698	0.582698	0.582698	0.582698	0.582698	0.582698	0.95034	2.27564	3.06934	2.00711	2.78578	1.72808	0.582698	0.895862	1.31241	0.895862	0.895862	0.895862	0.895862	1.31241	0.895862	4.00733	4.38203	0.16169	0.16859	4.82028	3.8712	4.46591	4.07754	4.40672	3.91202	3.8712	0.419487	0.113903	4.02535	3.97029	0.480908	0.494742	0.276318
AAAAATCGTTCGTACCACCAGAAG-1	PDS 1 MCF7	8	2.63797	2.67446	1.93608	1.94567	0.473864	0.473864	0.473864	0.694198	0.473864	0.839329	0.473864	0.473864	0.473864	0.473864	0.473864	1.2467	2.30431	1.29215	1.95038	1.37079	0.473864	0.849572	1.07204	0.849572	0.849572	1.07204	1.07204	1.38559	0.849572	4.06044	2.89037	0.0926967	-0.329657	4.20469	3.97029	3.91202	3.89182	4.02535	3.8712	3.85015	-0.158997	-0.34563	3.93183	3.29584	-0.613752	-0.463689	-0.0816796
AAAAATCGGTGTTACCGCAACCTC-1	PDS 1 MCF7	8	2.65786	2.55864	2.38245	1.71609	0.431477	0.431477	0.431477	0.431477	0.431477	0.431477	0.544463	0.431477	0.431477	0.431477	0.632102	1.40742	2.50444	1.40742	2.30956	1.40742	0.431477	0.61917	0.885832	0.422649	0.799986	1.38916	1.01528	1.64529	1.22264	4.09434	4.00733	0.21048	-0.0737233	4.55388	4.26268	4.00733	4.07754	4.51086	4.26268	3.95124	0.361779	0.152617	4.35671	3.8712	0.153504	0.423735	0.0717217
AAAAATCGGTGTTACATAGACCGA-1	PDS 1 MCF7	4	2.2703	2.72832	1.57661	0.460512	1.62272	0.460512	0.460512	0.460512	0.460512	0.460512	0.460512	0.460512	0.460512	0.460512	0.674639	1.7562	2.75612	1.58624	2.36496	1.29569	0.460512	0.573781	0.573781	0.573781	1.01631	1.25237	0.935797	1.50958	1.56461	3.95124	3.98898	0.0746782	-0.329657	4.07754	3.80666	3.85015	3.93183	3.93183	3.85015	3.04452	-0.0486492	0.0172757	3.91202	2.70805	-0.435383	-0.0125447	-0.101347
AAAAATCGGATTCTCAGACTTCGT-1	PDS 1 MCF7	11	0.575951	0.72677	1.84871	0.575951	0.575951	0.575951	0.575951	0.575951	0.575951	0.575951	0.575951	0.575951	0.575951	0.575951	0.575951	2.31659	3.30225	2.24206	2.93305	1.68751	0.575951	0.54018	0.950919	0.697929	1.03746	1.21194	0.697929	1.08036	1.78329	4.2485	3.98898	0.226228	-0.0737233	4.40672	4.02535	4.33073	4.04305	4.62497	4.18966	1.09861	0.0773915	0.00267692	3.97029	3.93183	0.46695	0.145105	0.114076
AAAAATCGCTTCACGGACCGCTTC-1	PDS 1 MCF7	3	0.694639	0.550489	1.52554	0.550489	0.550489	0.550489	0.550489	0.550489	0.550489	0.550489	0.550489	0.550489	0.550489	0.550489	0.550489	2.27654	3.10387	2.25475	3.4419	2.24349	0.550489	0.496949	0.728017	0.496949	0.728017	1.22497	1.12403	1.25416	1.94691	4.15888	4.00733	0.0926967	0.11663	4.57471	3.7612	4.26268	4.07754	4.02535	4.06044	3.82864	0.361779	0.39829	4.15888	4.00733	1.00159	0.750859	0.372437
AAAAATCGCAGTGTCGTAACAGTC-1	PDS 1 MCF7	0	0.689457	0.689457	1.50485	0.689457	0.689457	0.689457	0.689457	0.689457	0.689457	0.689457	0.689457	0.689457	0.869998	0.689457	0.689457	1.96774	1.96774	1.93985	2.55894	2.09119	0.689457	0.719206	1.43841	0.569958	0.834973	1.07881	0.929561	1.13992	1.28916	4.07754	3.43399	-0.020632	-0.157806	4.23411	4.09434	3.95124	3.8712	1.09861	3.8712	3.52636	-0.0636871	0.249077	4.06044	3.43399	-0.0168026	-0.240032	0.0557456
AAAAATCGATCCAGAGGAGCTCAA-1	PDS 1 MCF7	3	0.579461	0.579461	1.26477	0.579461	0.579461	0.579461	0.579461	0.579461	0.579461	0.579461	0.579461	0.579461	0.731199	0.579461	0.731199	1.89012	2.9814	2.06339	3.31259	2.59504	0.579461	0.45482	0.805596	0.45482	0.741779	1.3326	1.02874	1.4348	1.74685	4.17439	4.04305	0.0376369	0.0618222	4.54329	3.89182	4.48864	4.02535	4.09434	3.98898	0	0.371631	0.113903	3.95124	3.98898	-0.430444	0.495923	0.216991
AAAAATCCAAGCGAGCCGCAACAC-1	PDS 1 MCF7	3	0.693398	0.549505	1.52281	0.549505	0.549505	0.549505	0.549505	0.549505	0.549505	0.549505	0.549505	0.549505	0.549505	0.549505	0.549505	2.08795	3.20871	2.21022	3.2473	2.58901	0.549505	0.827812	1.98855	0.827812	0.827812	0.827812	0.827812	1.04458	0.827812	4.06044	3.97029	0.0926967	-0.0419746	4.58497	4.14313	4.02535	4.00733	3.95124	4.34381	3.98898	0.279258	0.126975	4.02535	3.93183	0.42596	0.372542	0.00851022
AAAAATCGACCATCAGCTTGGTTC-1	PDS 1 MCF7	0	0.795484	0.630406	1.51434	0.630406	0.630406	0.630406	0.630406	0.630406	0.630406	0.630406	0.795484	0.630406	0.630406	0.630406	0.630406	1.93222	2.75192	2.10223	3.13526	1.62576	0.630406	0.571001	0.720523	1.08078	1.01138	1.19676	0.836501	1.08078	1.50226	4.04305	1.79176	0.194479	-0.175506	4.30406	3.17805	4.02535	3.95124	3.29584	4.04305	2.30259	-0.0789546	0.0872343	2.70805	3.95124	-0.00385741	0.264036	-0.0458739
AAAAATCGAATCCTGATAAGACAG-1	PDS 1 MCF7	3	0.73678	0.73678	1.50578	0.583884	0.583884	0.583884	0.583884	0.583884	0.583884	0.583884	0.583884	0.583884	0.583884	0.583884	0.73678	1.75165	2.74495	1.94709	3.21024	2.70393	0.583884	0.714153	1.35174	0.90116	0.90116	1.16473	0.90116	0.90116	1.16473	4.00733	3.61092	0.127788	0.0896018	4.56435	4.14313	4.04305	3.98898	4.36945	4.45435	4.14313	0.279258	0.260506	4.00733	2.3979	0.696498	0.460684	0.49242
AAAAATCCTGTCGACGCAGGAGAA-1	PDS 1 MCF7	11	0.691577	0.691577	1.44948	0.691577	0.691577	0.691577	0.691577	0.691577	0.691577	0.691577	0.691577	0.691577	0.691577	0.691577	0.691577	2.02628	3.13718	1.91653	0.691577	2.9474	0.691577	0.810158	0.940564	0.642035	1.28407	0.642035	0.810158	1.21524	1.65574	4.02535	3.93183	0.127788	-0.211874	4.12713	3.93183	3.91202	3.97029	4.12713	4.06044	2.94444	-0.158997	-0.156388	4.07754	3.93183	-0.182969	-0.0663031	0.0283889
AAAAATCCTGACCTCCAACACTCC-1	PDS 1 MCF7	3	0.541031	0.541031	1.4753	0.541031	0.682705	0.541031	0.541031	0.541031	0.541031	0.541031	0.541031	0.541031	0.682705	0.541031	0.682705	2.27765	3.22124	2.07797	2.93433	2.76787	0.541031	0.878826	1.23359	0.696453	1.02029	1.13587	1.02029	0.878826	1.13587	3.98898	3.4012	0.0185887	-0.0419746	4.14313	3.80666	4.04305	3.91202	4.00733	4.51086	2.99573	-0.0192354	0.20201	3.78419	3.89182	0.210891	0.116766	-0.00434874
AAAAATCCTCCTTGTTCTAGCTGG-1	PDS 1 MCF7	3	0.704176	0.704176	1.63505	0.558046	0.558046	0.558046	0.558046	0.558046	0.558046	0.558046	0.558046	0.558046	0.558046	0.558046	0.704176	2.30779	3.10995	1.98713	3.05841	2.30236	0.558046	0.910583	1.14903	0.910583	0.910583	0.910583	0.910583	1.14903	1.14903	4.12713	4.06044	0.0926967	0.11663	4.64439	3.93183	4.38203	3.91202	4.41884	4.15888	3.95124	0.0507232	0.271806	3.93183	3.80666	0.0508865	0.503761	0.179243
AAAAATCCTAGTTAGGTAGCCTTG-1	PDS 1 MCF7	3	0.562506	0.562506	1.47991	0.562506	0.562506	0.562506	0.824057	0.562506	0.562506	0.562506	0.562506	0.562506	0.562506	0.562506	0.709804	2.07901	2.84715	2.09637	3.41358	2.42501	0.562506	0.80867	1.61734	1.02043	1.31888	0.80867	0.80867	0.80867	0.80867	4.2485	4.02535	0.226228	0.00383497	4.7362	3.91202	4.5326	3.93183	4.09434	4.21951	4.00733	0.246468	0.913068	4.06044	3.91202	0.371137	0.590464	0.470238
AAAAATCCGGTTGAGAGATATGGA-1	PDS 1 MCF7	0	0.739017	0.739017	0.932536	0.739017	0.739017	0.739017	0.739017	0.739017	0.739017	0.739017	0.739017	0.739017	0.739017	0.739017	0.739017	1.7254	2.19167	1.86507	2.68332	1.82166	0.739017	0.620143	1.01141	1.09842	1.09842	0.620143	0.620143	1.29976	1.63155	3.97029	2.99573	-0.020632	-0.230566	3.98898	3.97029	3.91202	3.91202	3.04452	3.85015	2.77259	-0.0636871	-0.265587	3.85015	3.68888	0.053926	-0.435333	-0.378979
AAAAATCCGCACTCAGCCATCGCT-1	PDS 1 MCF7	3	0.569209	0.569209	1.46793	0.718262	0.569209	0.569209	0.569209	0.569209	0.569209	0.569209	0.569209	0.569209	0.569209	0.569209	0.569209	2.68767	3.10943	2.27684	2.94122	1.98368	0.569209	0.850929	1.23704	1.25452	1.3372	0.800696	0.841642	1.00405	0.673923	4.09434	1.38629	0.056329	-0.193524	3.97029	4.00733	4.12713	3.97029	3.91202	3.85015	2.56495	-0.192899	-0.191479	3.78419	3.89182	0.0508865	-0.324843	-0.172033
AAAAATCCGATCTCTAGCAGACAA-1	PDS 1 MCF7	8	2.46382	2.53929	2.4384	1.93212	1.35668	0.398769	0.398769	0.398769	0.398769	0.398769	0.398769	0.398769	0.398769	0.398769	0.584186	1.54725	2.31398	1.27998	1.89486	1.66791	0.398769	0.753771	0.874795	0.462172	0.462172	1.87389	0.583197	1.47094	1.51907	4.14313	3.93183	-0.020632	-0.12332	4.23411	3.80666	4.06044	3.80666	3.95124	4.02535	3.97029	-0.0944588	-0.0736961	3.80666	3.95124	0.250311	0.00045512	-0.046838
AAAAATCCGAGTACTGGTAAGTGA-1	PDS 1 MCF7	0	0.65852	0.65852	1.31704	0.65852	0.65852	0.65852	0.65852	0.65852	0.65852	0.65852	0.65852	0.65852	0.65852	0.65852	0.65852	1.66192	2.56348	2.05837	2.90836	2.32044	0.65852	1.41232	1.30044	0.797361	0.797361	0.797361	0.797361	0.797361	1.30044	3.8712	3.95124	0.0746782	-0.193524	4.33073	3.82864	4.38203	3.82864	4.00733	4.00733	3.91202	0.0773915	0.0736287	4.00733	3.91202	0.287035	0.190977	-0.0282039
AAAAATCCGAAGCGTGTACGAACG-1	PDS 1 MCF7	3	0.717487	0.568595	1.57572	0.568595	0.568595	0.568595	0.568595	0.568595	0.568595	0.568595	0.568595	0.568595	0.717487	0.568595	0.568595	2.31728	3.05918	2.29933	2.87996	2.19884	0.568595	0.780446	1.63574	0.984813	1.27285	0.984813	0.780446	0.780446	0.780446	4.41884	4.12713	0.31584	0.0618222	4.65396	4.11087	4.85203	4.14313	4.12713	4.39445	3.89182	0.644498	0.455998	4.26268	3.97029	0.940961	0.915777	0.483946
AAAAATCCATTACAGTGGATAGGT-1	PDS 1 MCF7	3	0.706682	0.706682	1.50097	0.560032	0.560032	0.560032	0.560032	0.560032	0.560032	0.560032	0.560032	0.560032	0.560032	0.560032	0.560032	2.4613	3.1535	2.0043	3.22026	2.16573	0.560032	0.616572	0.710997	0.531272	0.80296	1.02762	1.32418	1.21891	1.76749	4.14313	3.09104	0.0376369	-0.175506	4.26268	3.95124	3.8712	3.89182	3.97029	3.8712	3.85015	-0.264358	-0.432641	3.95124	3.8712	-0.42553	-0.321273	-0.19414
AAAAATCCATACGATAACGGAGAT-1	PDS 1 MCF7	3	0.529731	0.668447	1.82467	0.529731	0.529731	0.529731	0.529731	0.529731	0.529731	0.529731	0.529731	0.529731	0.529731	0.529731	0.668447	2.41924	2.97387	2.23944	3.06564	2.60508	0.529731	0.496111	0.992222	0.824023	0.969126	0.917915	1.03437	1.49388	1.27235	4.12713	3.95124	0.226228	0.0332489	4.79579	4.09434	4.18966	3.93183	3.68888	3.85015	3.93183	0.279258	0.165196	4.14313	3.95124	0.42805	0.306771	0.352904
AAAAATCGAATGAGTCTTAATCGT-1	PDS 1 MCF7	0	0.594263	0.594263	1.42752	0.594263	0.594263	0.594263	0.594263	0.594263	0.594263	0.594263	0.594263	0.594263	0.594263	0.594263	0.594263	2.62878	2.42189	2.1774	3.19286	2.26628	0.594263	0.757572	1.00384	0.996693	1.01813	0.956094	0.884647	1.06037	1.32265	3.95124	3.97029	0.0185887	-0.175506	4.29046	3.8712	3.17805	3.97029	0.693147	3.95124	3.7612	0.00933802	-0.227847	3.93183	3.91202	-0.125063	-0.244147	-0.100838
AAAAATATCCGACCAAGCTTGGTG-1	PDS 1 MCF7	6	2.2389	2.29047	2.12718	1.74126	1.42933	1.62166	1.10513	1.6025	0.368377	0.368377	0.368377	0.368377	0.46484	0.368377	0.368377	1.30497	1.5013	1.27642	1.51983	1.35568	0.368377	0.460026	0.870732	0.75027	0.920052	1.25441	0.920052	1.34785	1.47661	4.18966	3.80666	0.241732	-0.193524	4.30406	4.02535	4.00733	3.93183	4.06044	4.04305	3.97029	0.0233243	-0.139293	3.82864	3.85015	-0.0482361	0.069082	-0.1121
AAAAATACCACGCTAATCCGGTCC-1	PDS 1 MCF7	6	2.12363	2.19715	1.67744	1.63929	0.922943	1.21148	1.05879	1.80004	0.953876	0.311211	0.311211	0.311211	0.311211	0.311211	0.311211	1.40387	1.8661	1.17811	1.4464	1.08456	1.16912	0.596071	1.16126	0.813764	0.888084	0.596071	0.888084	1.51638	1.54028	3.91202	2.70805	0.0376369	-0.288835	3.98898	3.85015	3.93183	3.43399	3.85015	3.85015	0.693147	-0.142468	-0.304808	3.82864	3.93183	-0.470651	-0.463689	-0.205379
AAAAATATCCACAGTTCTGCAACA-1	PDS 1 MCF7	3	0.780745	0.532942	1.71065	0.532942	0.532942	0.532942	0.532942	0.532942	0.532942	0.532942	0.532942	0.532942	0.532942	0.532942	0.780745	2.23882	2.93589	2.1072	3.11437	2.73863	0.532942	0.800906	1.60181	1.17331	1.01063	0.800906	0.800906	1.01063	0.800906	3.95124	3.52636	0.21048	0.0332489	4.64439	4.04305	4.17439	4.48864	4.2485	4.20469	4.06044	0.381387	0.271806	3.97029	4.00733	0.149374	0.53565	0.228409
AAAAATAATCGCCATCTAGTATAG-1	PDS 1 MCF7	3	0.589606	0.589606	1.45336	0.589606	0.744001	0.589606	0.589606	0.589606	0.589606	0.589606	0.589606	0.589606	0.744001	0.589606	0.863758	1.70561	2.70672	2.06631	3.01831	2.67462	0.589606	0.87034	1.27503	0.87034	0.87034	0.87034	1.09825	0.87034	1.27503	3.8712	4.45435	0.0926967	0.25349	4.63473	4.49981	4.27667	3.97029	4.27667	4.39445	4.64439	0.153377	0.213986	4.56435	3.8712	0.527338	0.303438	0.150363
AAAAATAATGAGTCGAACTGATTC-1	PDS 1 MCF7	2	2.45932	2.33903	1.86972	1.40428	0.343704	0.343704	1.42138	1.62289	0.343704	0.343704	0.343704	0.343704	0.343704	0.343704	0.560557	1.48986	2.13604	1.27032	1.96775	1.76062	1.23008	0.689688	0.923004	0.749024	0.749024	0.845761	0.923004	1.32182	1.79868	4.36945	4.30406	-0.020632	0.217983	4.41884	4.56435	4.23411	3.97029	4.63473	4.11087	4.55388	0.0773915	0.304958	4.45435	4.04305	0.435331	0.597953	0.487909
AAAAATAATGAGTCGGTAACTCAT-1	PDS 1 MCF7	3	0.625058	0.625058	1.8385	0.495347	0.495347	0.495347	0.495347	0.495347	0.495347	0.495347	0.495347	0.495347	0.625058	0.495347	0.72567	2.47488	3.1665	2.36103	3.14679	2.48592	0.495347	0.679292	0.953507	0.679292	1.38829	0.877973	0.953507	1.29315	1.17498	4.11087	3.93183	0.144882	0.481274	4.31749	4.09434	3.97029	4.11087	4.43082	4.44265	4.09434	0.371631	0.100657	4.09434	3.95124	0.750104	0.502199	0.283276
AAAAATAATGCACTTGCGTTCAGA-1	PDS 1 MCF7	0	0.677258	0.677258	1.10456	0.677258	0.677258	0.677258	0.677258	0.677258	0.677258	0.677258	0.677258	0.677258	0.677258	0.677258	0.854604	1.28191	3.02849	2.25846	3.07223	1.53186	0.677258	0.807307	1.76208	0.807307	0.807307	0.807307	0.807307	1.01871	1.18268	3.89182	3.93183	0.0746782	-0.0264704	4.12713	2.99573	3.91202	3.8712	3.04452	4.09434	1.60944	-0.192899	0.237517	2.83321	3.82864	-0.0929171	0.188839	0.0789774
AAAAATAATGCGTGCATACAACCG-1	PDS 1 MCF7	0	0.612939	0.897939	1.79588	0.612939	0.612939	0.612939	0.612939	0.612939	0.612939	0.612939	0.612939	0.612939	0.773443	0.612939	0.773443	1.99932	2.4586	1.95077	2.68482	2.24583	0.612939	0.646346	1.14484	0.646346	0.815597	1.05414	0.815597	1.14484	1.7323	4.09434	3.7612	0.0376369	-0.175506	4.00733	4.04305	3.7612	3.93183	4.02535	4.30406	3.98898	0.00933802	0.00267692	4.04305	3.95124	0.1214	-0.0073245	-0.00573634
AAAAATACACGTTGCATCACCGCA-1	PDS 1 MCF7	2	2.18098	2.20802	2.25639	1.4871	0.848193	0.311054	1.4811	1.74504	1.49585	1.15449	0.311054	0.311054	0.311054	0.311054	0.311054	1.33086	1.88511	1.28636	1.72593	1.18191	0.311054	0.421364	0.883137	0.842727	0.797552	1.2915	0.919693	0.919693	1.92434	4.14313	4.04305	0.0376369	0.0896018	4.46591	4.11087	3.97029	4.07754	4.20469	4.18966	3.98898	0.311006	0.282979	3.8712	3.98898	0.552538	0.556605	0.290874
AAAAATACAGCGTATTCGTTCTCC-1	PDS 1 MCF7	0	0.574312	0.724701	1.82784	0.574312	0.574312	0.574312	0.574312	0.574312	0.574312	0.574312	0.574312	0.574312	0.574312	0.574312	0.574312	2.31626	2.49393	1.8586	3.09697	2.76976	0.574312	0.998764	1.63771	0.998764	1.20757	0.681762	0.681762	1.11191	0.681762	4.14313	2.56495	0.056329	-0.249614	4.21951	3.82864	4.06044	3.91202	4.00733	4.12713	3.91202	-0.22799	-0.0424435	3.85015	3.82864	0.574416	-0.12751	0.0221066
AAAAATACCGAGACAGCATGTGGT-1	PDS 1 MCF7	6	1.86717	1.88791	1.92899	1.38877	1.30798	1.4745	1.45582	1.78982	0.28384	0.831637	1.10493	0.28384	0.28384	0.28384	0.358166	1.38026	1.63765	1.13536	1.47192	1.27673	1.14781	0.577044	0.805934	0.677452	0.95407	1.20484	1.03755	1.31661	1.4265	4.15888	3.46574	-0.061454	-0.140415	4.11087	3.93183	4.07754	3.8712	3.91202	3.8712	3.85015	-0.0944588	-0.0896964	3.85015	3.93183	0.391915	-0.0424274	0.0203044
AAAAATACCGGAAGGGTCTTCTCG-1	PDS 1 MCF7	0	0.631685	0.797097	1.42878	0.631685	0.631685	0.631685	0.631685	0.631685	0.631685	0.631685	0.631685	0.631685	0.631685	0.631685	0.631685	1.59419	2.82891	2.2936	3.11926	1.93614	0.631685	0.624029	0.914186	0.624029	0.914186	0.624029	1.01775	1.60931	1.67249	3.89182	4.20469	0.056329	-0.0112029	4.07754	2.63906	4.40672	4.00733	3.29584	4.11087	5.0689	0.116106	0.0872343	2.56495	3.95124	0.164433	-0.00342712	-0.0796841
AAAAATACCGGTTACGCCTTCCAT-1	PDS 1 MCF7	8	2.30603	2.60261	1.77485	1.74498	0.418119	0.418119	0.418119	0.418119	0.418119	1.25436	0.418119	0.418119	0.418119	0.418119	0.418119	1.74885	2.72266	1.64318	2.00879	1.5038	0.418119	0.410077	1.03429	0.838087	0.886161	0.996073	1.06814	1.74198	1.02519	3.95124	3.68888	-0.000829375	-0.157806	4.17439	3.68888	3.97029	4.00733	3.8712	3.80666	3.91202	-0.210291	-0.122486	3.78419	3.91202	-0.36606	-0.333824	-0.207642
AAAAATACGACATCTGGTTGCTAT-1	PDS 1 MCF7	3	0.539317	0.790085	1.61795	0.539317	0.539317	0.539317	0.539317	0.539317	0.539317	0.539317	0.539317	0.539317	0.539317	0.539317	0.539317	2.45648	3.00017	2.33357	2.90695	2.64777	0.539317	0.696568	1.00804	0.751723	0.906256	0.775937	1.10043	1.36791	1.39314	4.41884	3.97029	0.194479	-0.106513	4.69135	3.8712	4.60517	3.93183	3.93183	4.30406	3.95124	-0.0636871	0.0316645	3.98898	3.95124	0.46494	0.0899658	0.169579
AAAAATACGAGCTTCTGCCAATGG-1	PDS 1 MCF7	7	2.17801	2.31798	1.3751	0.636335	0.504283	0.504283	0.504283	0.504283	0.504283	0.504283	0.504283	0.504283	0.504283	0.504283	0.504283	1.56121	2.88624	1.76729	2.45003	2.255	0.504283	0.536873	0.693898	0.693898	0.850924	0.850924	1.02203	1.74693	1.60452	4.00733	3.73767	0.144882	-0.0419746	4.17439	4.04305	4.11087	3.97029	4.20469	4.11087	4.00733	0.321369	0.0316645	4.23411	3.82864	0.255286	0.262049	0.264024
AAAAATAAGTCATGACGCAACCTC-1	PDS 1 MCF7	0	0.660889	0.833949	1.54299	0.660889	0.660889	0.660889	0.660889	0.660889	0.660889	0.660889	0.660889	0.660889	0.660889	0.660889	0.660889	1.38516	3.1782	1.95996	2.83849	1.70437	0.660889	0.689161	1.73925	0.869625	1.12397	0.689161	0.869625	1.0096	1.0096	3.63759	3.3673	-0.020632	-0.0112029	3.91202	2.70805	3.98898	3.95124	4.41884	3.82864	4.30406	-0.210291	-0.156388	4.23411	2.48491	-0.401316	-0.16948	-0.318968
AAAAATACGTACTGCATCGCCTCT-1	PDS 1 MCF7	5	1.9443	1.58015	1.2296	0.753924	0.753924	0.753924	0.753924	0.753924	0.753924	1.10448	0.753924	0.753924	0.753924	0.753924	0.753924	0.951346	1.50785	1.10448	2.18094	1.58015	0.753924	0.678408	0.678408	0.537626	0.87683	1.12681	1.21603	1.2552	1.63068	2.48491	2.99573	-1.53476	-0.211874	3.89182	3.29584	3.93183	3.78419	3.29584	2.99573	3.13549	-0.341319	-0.156388	3.49651	2.56495	-0.576011	-0.576669	-0.590842
AAAAATACGTGTAGTGCCATACAA-1	PDS 1 MCF7	8	2.47938	2.49227	2.20164	1.69823	1.64024	0.386407	0.386407	0.386407	0.386407	1.50905	0.386407	0.386407	0.386407	0.386407	0.386407	1.31462	2.26034	1.40947	2.12783	1.07083	0.386407	0.417614	0.911508	0.739696	0.97501	0.875278	1.00318	1.47939	1.59832	4.00733	4.02535	0.0926967	-0.211874	4.27667	3.97029	4.07754	4.04305	3.98898	3.93183	3.98898	0.0641463	-0.027176	3.89182	4.17439	0.532053	0.0911461	0.0950081
AAAAATACTCGTAGGACGATGACC-1	PDS 1 MCF7	2	2.39167	2.47628	2.28576	1.52336	0.910199	0.402412	1.26947	1.90416	0.402412	1.11518	0.402412	0.402412	0.507787	0.402412	0.402412	1.29167	1.77149	0.878328	1.65229	1.19341	0.402412	0.489938	1.0013	0.489938	1.05874	0.906493	0.979876	1.5574	1.51631	4.15888	2.99573	-0.000829375	-0.269032	4.04305	3.89182	4.00733	3.85015	3.21888	3.97029	3.04452	-0.264358	-0.105957	3.89182	3.91202	-0.0448804	-0.534996	-0.262355
AAAAATACTGGTGCTATCATTACG-1	PDS 1 MCF7	10	0.695759	2.68149	1.39152	0.695759	0.695759	0.695759	0.695759	0.695759	0.695759	0.695759	0.695759	0.695759	0.695759	0.695759	0.695759	1.6244	2.01268	1.89722	1.45824	1.71503	0.695759	0.654404	0.75974	0.75974	0.654404	1.03721	0.75974	1.38993	1.98484	4.02535	3.13549	-0.125993	-0.230566	4.00733	3.82864	3.97029	3.89182	4.00733	3.89182	2.70805	-1.07529	-0.388189	4.09434	3.91202	-0.0448804	-0.497113	-0.315176
AAAAATAGAAGCTGCCGTGGTACC-1	PDS 1 MCF7	11	0.575318	0.575318	1.84667	0.575318	0.575318	0.575318	0.575318	0.575318	0.575318	0.575318	0.575318	0.575318	0.575318	0.575318	1.15064	2.66101	3.30721	2.42199	2.83861	0.842826	0.575318	0.841509	0.976962	1.08764	1.18121	0.976962	0.66688	1.08764	1.18121	4.21951	4.11087	0.110396	-0.0112029	4.78749	4.07754	4.29046	4.06044	4.44265	4.51086	1.79176	0.821832	0.260506	4.33073	3.93183	0.780646	0.623906	0.400577
AAAAATAGACCAGCTCTTCGACTG-1	PDS 1 MCF7	2	2.47292	2.45577	2.2333	1.53121	0.374769	0.374769	0.374769	1.65783	0.374769	0.966493	0.923797	0.374769	0.374769	0.374769	0.374769	1.53121	2.16528	1.3134	1.92097	1.58104	0.374769	0.382819	0.678067	0.724597	1.09259	0.835564	0.987254	1.54395	1.75516	4.12713	4.00733	0.0376369	-0.175506	4.23411	3.98898	4.02535	3.91202	4.38203	4.07754	4.09434	0.116106	0.0736287	4.04305	3.85015	-0.184894	-0.120198	-0.104408
AAAAATAGACGCTATTAGGAGGAT-1	PDS 1 MCF7	3	0.61836	0.61836	1.89505	0.490038	0.490038	0.490038	0.61836	0.490038	0.61836	0.490038	0.490038	0.490038	0.61836	0.490038	0.61836	2.49553	2.8979	2.21988	3.06068	2.73193	0.490038	1.08597	1.42568	0.758612	1.11735	0.681419	0.823877	1.42568	0.681419	4.38203	3.97029	0.0926967	0.217983	4.68213	3.85015	3.98898	4.06044	4.45435	4.11087	3.97029	0.289953	-0.0121382	4.20469	3.98898	0.158983	0.342723	0.23716
AAAAATAGAGCGGAGAATTAGAGG-1	PDS 1 MCF7	0	0.627252	0.627252	1.36908	0.627252	0.627252	0.627252	0.627252	0.627252	0.627252	0.627252	0.627252	0.627252	0.627252	0.627252	0.627252	1.90252	2.95854	2.06165	2.98975	2.17341	0.627252	0.810771	1.43607	0.810771	1.32231	0.810771	0.810771	1.18776	0.810771	4.04305	3.58352	0.0926967	-0.193524	4.14313	4.11087	3.91202	3.91202	4.30406	3.93183	4.11087	-0.158997	-0.027176	4.17439	3.2581	-0.238319	-0.0357092	-0.12662
AAAAATAGATATGGAACGTACTGC-1	PDS 1 MCF7	0	0.682631	0.682631	1.6398	0.682631	0.682631	0.682631	0.682631	0.682631	0.682631	0.682631	0.682631	0.682631	0.682631	0.682631	0.682631	1.97471	2.37896	2.07049	2.52299	1.76044	0.682631	0.569367	0.735896	0.902425	0.85405	1.02058	0.85405	1.36857	1.69506	3.97029	2.63906	0.0746782	-0.193524	4.09434	3.80666	3.97029	3.91202	3.3322	4.11087	2.94444	-0.110207	-0.366683	3.8712	3.61092	-0.198473	-0.497113	-0.33107
AAAAATAGCCGTTCTATAATCGAG-1	PDS 1 MCF7	0	0.750108	0.594447	1.38787	0.594447	0.594447	0.594447	0.594447	0.750108	0.594447	0.594447	0.594447	0.594447	0.594447	0.594447	1.12516	1.90807	2.75948	2.27511	2.82174	2.11675	0.594447	0.773212	1.13273	0.975684	1.26105	0.975684	0.975684	1.13273	0.773212	3.93183	3.46574	0.0376369	-0.12332	4.09434	3.78419	3.91202	3.85015	3.68888	4.00733	3.91202	-0.0192354	0.0172757	3.52636	3.89182	-0.00546642	0.115616	-0.0702594
AAAAATAGCCTCGCATGTCTACAC-1	PDS 1 MCF7	6	2.22178	2.36369	1.93198	0.475267	1.10961	1.67471	0.899581	2.0092	0.475267	0.475267	0.475267	0.475267	0.475267	0.475267	0.475267	1.4993	1.81247	0.996114	1.8317	0.996114	0.475267	0.722623	0.722623	0.622433	0.493267	1.32203	0.93365	1.52711	1.65627	3.21888	3.7612	-0.0408347	-0.372216	4.02535	3.66356	3.8712	3.8712	4.31749	3.93183	4.02535	-0.126207	-0.209498	4.00733	3.13549	-0.200428	-0.464717	-0.409005
AAAAATCTTCACTGTCCTAGTCTC-1	PDS 1 MCF7	0	0.836596	0.571066	1.40766	0.571066	0.571066	0.571066	0.571066	0.571066	0.571066	0.571066	0.571066	0.571066	0.571066	0.571066	0.931368	2.0924	2.51804	2.15363	3.43066	2.35046	0.571066	1.0494	1.0494	1.35634	0.831634	0.831634	0.831634	0.831634	1.21832	4.11087	4.14313	0.127788	0.142948	4.64439	4.18966	4.12713	4.15888	4.64439	3.66356	4.57471	0.177475	0.43713	4.21951	4.00733	0.358908	0.827719	0.356777
AAAAATAGCCTCTAGGCTTACGTT-1	PDS 1 MCF7	11	0.764059	0.605503	1.6511	0.605503	0.605503	0.605503	0.605503	0.605503	0.605503	0.605503	0.605503	0.605503	0.605503	0.605503	0.764059	2.11016	3.08354	2.16703	2.76528	1.79571	0.605503	0.506517	1.01303	0.691504	0.807233	1.05975	0.85227	1.16872	1.90097	3.66356	4.36945	0.0746782	-0.0419746	4.17439	2.56495	3.97029	3.97029	2.89037	3.95124	4.40672	-0.246009	-0.0579477	2.70805	2.94444	-0.0432068	0.087601	0.0135171
AAAAATACGTATGTCAAGCTGGTC-1	PDS 1 MCF7	0	0.661423	0.661423	1.32285	0.661423	0.661423	0.661423	0.661423	0.661423	0.661423	0.661423	0.661423	0.661423	0.661423	0.661423	0.834623	1.77271	2.74798	2.0477	2.84614	1.86097	0.661423	0.760188	0.760188	0.760188	0.760188	0.760188	0.760188	1.43887	2	3.93183	4.2485	0.16169	-0.230566	4.09434	4.18966	4.48864	4.14313	4.12713	3.91202	4.41884	-0.158997	0.0736287	4.2485	3.8712	-0.375341	-0.248279	-0.292724
AAAAATATCCGACCAAGAGCGGAG-1	PDS 1 MCF7	3	0.603627	0.761692	1.52338	0.603627	0.884297	0.603627	0.603627	0.603627	0.603627	0.603627	0.603627	0.603627	0.603627	0.603627	0.761692	1.90423	2.9247	1.79014	2.73444	2.45377	0.603627	0.624166	1.01797	1.10555	0.914387	0.624166	0.624166	0.914387	2.17521	3.95124	4.00733	0.178219	0.0758085	4.64439	4.07754	3.73767	3.89182	4.02535	4.21951	4.11087	0.410097	0.139878	4.11087	3.8712	0.164433	0.508824	0.126319
AAAAATAAGGATACGCTTGATCTA-1	PDS 1 MCF7	4	2.35701	2.44234	1.88749	0.715059	1.40215	0.377781	1.48466	0.377781	0.377781	1.93269	0.377781	0.377781	0.377781	0.377781	0.377781	1.52363	2.05246	1.27699	1.98463	1.65196	0.377781	0.615741	0.795555	0.420308	0.685493	1.50424	1.00965	1.46477	1.50424	4.00733	2.3979	-0.020632	-0.193524	4.06044	3.8712	4.27667	3.98898	2.77259	4.04305	2.30259	-0.264358	-0.0424435	3.8712	3.82864	0.448712	0.0347333	0.0417195
AAAAATAAGACGAAGCTTCGACTG-1	PDS 1 MCF7	0	0.615133	0.615133	1.28926	0.615133	0.615133	0.615133	0.615133	0.615133	0.615133	0.615133	0.615133	0.615133	0.776211	0.615133	0.776211	2.05129	2.79423	2.03675	3.16689	2.03675	0.615133	0.856431	1.42738	1.29137	1.50886	0.737947	0.737947	0.987588	0.45247	4.07754	3.13549	-0.0408347	-0.309037	4.17439	3.91202	4.02535	3.97029	3.91202	2.99573	1.09861	-0.175804	-0.156388	3.7612	2.56495	0.102788	-0.323949	-0.293341
AAAAATATCATGTTCCGTTACACC-1	PDS 1 MCF7	0	0.681713	0.681713	0.998692	0.681713	0.681713	0.681713	0.681713	0.681713	0.681713	0.681713	0.681713	0.681713	0.860226	0.681713	0.681713	1.91806	2.4275	1.82709	2.65377	2.36212	0.681713	0.716117	0.716117	0.716117	0.716117	0.90364	1.16794	1.04909	2.01486	3.97029	2.70805	0.0926967	0.0186501	4.15888	4.00733	3.91202	3.98898	3.61092	3.80666	3.09104	-0.22799	-0.285005	4.30406	3.3673	-0.350023	-0.457545	-0.337499
AAAAATATCAAGCATCGGTTCTAT-1	PDS 1 MCF7	5	2.38089	0.557388	1.3807	0.441719	1.41785	0.441719	1.47301	0.441719	0.441719	2.353	0.441719	0.441719	0.441719	0.441719	0.441719	2.00651	2.37107	1.82242	2.07199	1.53938	0.441719	0.619653	0.806188	0.645303	0.915303	1.11066	0.985909	1.24726	1.66972	3.93183	3.63759	0.0185887	-0.0899838	4.48864	3.80666	4.46591	3.91202	3.91202	3.91202	3.09104	-0.175804	-0.0896964	4.07754	3.82864	0.216066	-0.411651	-0.0836791
AAAAATATATGTCCAAGATCTTCA-1	PDS 1 MCF7	8	2.76282	2.48867	1.79497	2.06948	0.39791	0.39791	0.39791	0.39791	0.39791	0.868502	0.39791	0.39791	0.39791	0.39791	0.502107	1.65693	2.26579	1.45143	2.15244	2.0182	0.39791	0.492562	1.07509	1.11411	0.72159	0.985124	0.872447	1.44318	1.2959	4.33073	3.68888	0.178219	0.181169	4.51086	4.09434	4.29046	3.91202	4.14313	4.52179	4.20469	0.223995	0.731929	4.02535	4.00733	0.401608	0.523093	0.283276
AAAAATATAGTCAGTAACGAGAAT-1	PDS 1 MCF7	3	0.857016	0.61055	1.6565	0.48385	0.48385	0.48385	0.48385	0.48385	0.48385	0.48385	0.61055	0.48385	0.789125	0.48385	0.61055	2.36738	3.20807	2.16038	3.11446	2.75768	0.48385	0.788428	1.02519	0.742412	1.00713	1.07786	0.861914	1.37521	1.12186	4.48864	4.43082	0.286853	0.26505	4.56435	4.06044	4.36945	4.00733	4.06044	4.33073	3.93183	0.550679	0.39829	4.55388	3.91202	1.05261	0.561039	0.549805
AAAAATATAGCTTGCGCCTTCCAT-1	PDS 1 MCF7	6	1.88379	1.93095	1.89054	1.32222	1.34786	1.40237	1.16855	1.83356	1.17852	0.31753	0.9631	0.31753	0.31753	0.31753	0.31753	1.42827	1.5654	1.12484	1.40462	1.17358	1.20651	0.350223	1.06226	0.620331	0.764418	1.18384	0.938649	1.44493	1.63534	4.00733	3.66356	-0.000829375	-0.12332	4.06044	3.61092	3.80666	3.85015	3.46574	3.82864	2.63906	-0.0944588	-0.246539	2.77259	3.82864	-0.252649	-0.318604	-0.329149
AAAAATATAGCTTGCGCCTGCATC-1	PDS 1 MCF7	8	2.66265	2.29294	1.5315	1.41472	0.64418	0.5105	0.5105	0.5105	0.5105	0.5105	0.5105	0.5105	0.5105	0.5105	0.5105	1.28836	2.75904	1.72561	1.79886	1.71414	0.5105	0.603799	0.847539	0.478499	1.0823	0.905699	1.32604	1.75324	1.00289	3.97029	2.89037	-0.171455	-0.288835	3.82864	3.66356	3.91202	3.85015	2.07944	3.82864	3.80666	-0.175804	-0.265587	3.80666	1.94591	-0.334239	-0.426386	-0.422255
AAAAATATAGCCTAACACCTCGGA-1	PDS 1 MCF7	0	0.679178	0.679178	1.20299	0.679178	0.679178	0.679178	1.67416	0.679178	0.679178	0.679178	0.679178	0.679178	0.679178	0.679178	0.679178	1.67416	2.40598	1.67416	2.6439	1.82029	0.679178	0.616257	0.902801	0.902801	0.77763	0.77763	0.616257	1.09154	2.31508	3.80666	0.693147	0.0376369	-0.0112029	4.17439	3.91202	3.95124	3.95124	4.20469	3.98898	4.00733	0.00933802	-0.139293	3.93183	3.78419	-0.0365401	-0.206117	-0.219608
AAAAATATAATGTGGCTACTGTCA-1	PDS 1 MCF7	2	2.37406	2.26565	2.12678	1.03696	1.35413	0.38028	1.33271	1.41724	0.38028	1.14084	0.38028	0.38028	0.47986	0.38028	0.38028	1.30988	2.09163	1.10007	1.69794	1.25914	0.38028	0.918573	0.791216	0.791216	0.627024	1.11061	0.791216	1.11061	1.85953	4.09434	4.15888	0.127788	-0.211874	4.14313	3.95124	4.14313	3.8712	4.21951	4.11087	4.07754	-0.0192354	-0.156388	3.98898	0.693147	-0.171496	-0.200574	-0.158461
AAAAATATAATGTGGATACGAGGT-1	PDS 1 MCF7	0	0.591566	0.591566	1.88275	0.591566	0.591566	0.591566	0.591566	0.591566	0.591566	0.591566	0.591566	0.591566	0.591566	0.591566	0.591566	2.14794	2.25599	2.13787	3.19859	2.54554	0.591566	0.447409	1.17399	0.447409	1.06369	0.671114	1.09769	1.42999	1.66871	3.98898	4.04305	0.144882	-0.0419746	3.89182	3.91202	4.00733	2.56495	0	3.7612	3.93183	0.0507232	-0.0121382	4.06044	3.98898	-0.599067	-0.325738	-0.0103756
AAAAATAGTTGTGTAGTGCATCAA-1	PDS 1 MCF7	0	0.728916	0.728916	1.18881	0.728916	0.919789	0.728916	0.728916	0.728916	0.728916	0.728916	0.728916	0.728916	0.728916	0.728916	0.728916	0.919789	2.31989	2.13568	2.91566	1.75098	0.728916	0.793902	0.629152	0.629152	1.0261	1.0261	0.793902	1.84338	1.2583	3.93183	2.3979	0.056329	-0.193524	3.85015	3.29584	3.95124	3.95124	3.49651	3.8712	2.77259	-0.321516	-0.191479	2.56495	2.07944	-0.437861	-0.503506	-0.405547
AAAAATAGTGATGCGAGTGTCTCT-1	PDS 1 MCF7	9	2.06752	1.99927	2.74089	0.536453	0.536453	0.536453	0.536453	1.59093	0.536453	0.536453	0.785889	0.536453	0.536453	0.536453	0.536453	1.28865	2.17506	0.676928	2.04581	2.04581	0.536453	0.757347	0.838617	0.400122	0.800244	1.20037	0.961162	1.68086	1.36128	4.00733	0	-0.061454	-0.0577229	4.21951	3.29584	3.97029	4.00733	2.63906	4.06044	4.77912	-0.0636871	0.0736287	4.7185	3.8712	-0.126879	0.0341091	-0.00296306
AAAAATAGTGATGCGAAGCCACAC-1	PDS 1 MCF7	0	0.766281	0.766281	0.966938	0.766281	0.766281	0.766281	0.766281	0.766281	0.766281	0.766281	0.766281	0.766281	0.766281	0.766281	0.766281	1.45041	2.27252	1.67253	2.156	2.156	0.766281	0.945071	0.945071	0.945071	0.945071	0.945071	0.945071	0.945071	1.3845	3.80666	3.71357	-0.000829375	-0.157806	3.98898	3.91202	3.93183	3.82864	2.94444	3.91202	3.73767	-0.0486492	-0.209498	3.95124	2.3979	0.0749478	-0.421451	-0.349176
AAAAATAAGCCAAGTCCGGTTCTA-1	PDS 1 MCF7	3	0.584711	0.584711	1.47565	0.584711	0.737823	0.584711	0.584711	0.584711	0.584711	0.584711	0.584711	0.584711	0.584711	0.584711	0.737823	2.20509	2.83821	2.34537	2.68425	2.45099	0.584711	0.715532	1.49968	1.35435	1.04823	0.715532	0.9029	0.715532	1.04823	2.70805	3.93183	-0.0408347	-0.12332	4.35671	3.8712	3.93183	3.78419	3.95124	4.21951	2.07944	-0.00484662	-0.246539	3.85015	3.95124	0.1214	-0.313287	-0.214462
AAAAATAGTGACGATACGATGACC-1	PDS 1 MCF7	2	2.39032	2.49047	2.22173	1.51692	0.498376	0.394953	1.05853	1.93076	0.394953	0.644141	0.498376	0.394953	0.498376	0.394953	0.578596	1.3764	1.78415	0.862048	1.47193	1.32616	0.394953	0.503098	0.634838	0.503098	0.820517	1.13794	1.0062	1.64103	1.75328	4.06044	0.693147	-0.0408347	-0.288835	4.00733	3.93183	4.02535	3.89182	3.61092	4.15888	3.80666	-0.110207	-0.105957	3.89182	3.63759	0.105674	-0.313287	-0.223053
AAAAATAGTCTGGAACTCCACGTC-1	PDS 1 MCF7	3	0.72927	0.577932	1.77139	0.577932	0.577932	0.577932	0.577932	0.577932	0.577932	0.577932	0.577932	0.577932	0.72927	0.577932	0.577932	2.2197	2.87205	2.14502	3.10512	2.0254	0.577932	1.11243	1.11435	1.01661	1.04074	0.79709	0.81648	0.978664	1.12363	3.98898	2.48491	0.0746782	-0.140415	4.07754	3.80666	4.23411	3.8712	4.00733	4.17439	3.80666	-0.192899	-0.209498	3.8712	3.97029	-0.196522	-0.281111	-0.144538
AAAAATAGTCTGGAAAGCATTCCA-1	PDS 1 MCF7	2	2.49521	2.26438	2.35562	0.422237	0.422237	0.422237	1.29418	1.41777	0.422237	0.422237	1.40804	0.422237	0.422237	0.422237	0.422237	1.43652	1.99584	1.23713	2.11276	1.64898	0.422237	0.567119	0.715624	0.715624	1.18863	0.830814	1.07344	1.36232	1.54644	4.09434	3.89182	-0.000829375	-0.0264704	4.27667	3.95124	3.93183	3.93183	4.18966	3.97029	4.00733	0.201005	0.20201	4.30406	3.93183	0.109988	0.444246	0.160605
AAAAATAGTCGTCCGCACTTGGAT-1	PDS 1 MCF7	3	0.555689	0.555689	1.53995	0.555689	0.555689	0.555689	0.701202	0.555689	0.555689	0.555689	0.701202	0.555689	0.555689	0.555689	0.701202	2.13427	3.22627	2.42156	3.12905	1.99858	0.555689	0.645257	1.22061	0.645257	0.923154	0.833691	1.13589	0.961366	1.63477	4.17439	3.61092	0.144882	0.103207	4.34381	3.3322	4.11087	4.04305	3.80666	4.2485	4.56435	-0.142468	0.113903	3.29584	3.93183	0.261471	0.597242	0.124695
AAAAATAGTACGAATGTGTTCCAG-1	PDS 1 MCF7	4	2.59663	2.81326	1.89425	0.5217	1.18001	0.5217	0.5217	0.5217	0.5217	1.87633	0.5217	0.5217	0.5217	0.5217	0.5217	0.987467	2.31509	1.13869	2.0868	0.764276	0.5217	0.457348	0.670002	0.577109	0.670002	1.53566	1.09863	1.53566	1.45558	3.89182	3.82864	-0.000829375	-0.193524	4.39445	3.2581	4.07754	3.98898	3.7612	3.95124	3.73767	-0.0944588	-0.0736961	3.13549	3.97029	0.0215408	0.0446682	0.0622532
AAAAATAGTACGAATGATGTTACA-1	PDS 1 MCF7	3	0.601713	0.601713	1.36099	0.601713	0.601713	0.601713	0.601713	0.601713	0.601713	0.601713	0.601713	0.601713	0.601713	0.601713	0.759277	2.26921	2.68256	2.18478	2.65317	2.65747	0.601713	1.04303	1.56455	1.04303	0.826586	0.826586	0.826586	1.04303	0.826586	4.09434	3.09104	0.0746782	-0.12332	4.46591	3.8712	4.14313	3.93183	4.00733	4.30406	4.00733	0.223995	-0.0424435	3.95124	3.91202	0.0508865	-0.187241	0.0861808
AAAAATAGGTGTACAAGTCAGTTG-1	PDS 1 MCF7	3	0.709711	0.562432	1.627	0.562432	0.562432	0.562432	0.562432	0.562432	0.562432	0.562432	0.562432	0.562432	0.823949	0.562432	0.562432	2.34201	2.94987	2.05155	3.07996	2.29216	0.562432	0.860036	1.03984	0.740795	0.860036	0.587066	1.03984	1.54453	1.32786	2.70805	3.95124	0.144882	-0.12332	4.5326	4.06044	3.89182	4.11087	3.8712	4.06044	3.95124	0.0233243	0.22582	4.14313	3.82864	0.539551	0.523093	0.185762
AAAAATAGGATGCGTGTACGCGAT-1	PDS 1 MCF7	3	0.540532	0.540532	1.65675	0.540532	0.540532	0.540532	0.540532	0.540532	0.540532	0.540532	0.540532	0.540532	0.682075	0.540532	0.682075	2.41709	3.08819	1.88374	3.26109	2.59941	0.540532	0.775683	1.58529	1.08881	0.614714	1.00256	0.614714	1.22943	1.08881	4.09434	3.93183	0.344011	-0.175506	4.46591	3.93183	4.12713	4.00733	4.06044	4.44265	3.8712	0.189309	0.408142	3.89182	3.98898	0.294221	0.491585	0.244395
AAAAATAGGATCATGACCATTCAC-1	PDS 1 MCF7	7	2.36928	2.26974	1.8379	0.460778	0.460778	0.460778	0.460778	0.460778	0.460778	0.460778	0.460778	0.460778	0.460778	0.460778	0.675028	1.62365	2.79033	1.76974	2.72676	2.10434	0.460778	0.401	0.802	0.802	0.840458	0.802	1.33722	1.62586	1.38946	4.20469	4.00733	0.110396	-0.157806	4.2485	3.97029	4.09434	4.40672	3.97029	4.18966	4.27667	0.223995	0.189888	4.06044	3.91202	0.0749478	0.432996	0.180396
AAAAATAGCTTGGTGCTCTGCGGT-1	PDS 1 MCF7	10	0.480664	2.49697	1.39046	0.480664	0.480664	0.480664	1.04913	0.480664	0.480664	0.480664	0.480664	0.480664	0.60653	0.480664	0.480664	2.24183	2.80024	2.12964	2.86434	2.24958	0.480664	0.524819	0.789406	0.679835	0.838536	1.44338	0.930711	1.22156	1.57175	4.02535	3.61092	0.127788	0.103207	4.33073	3.63759	4.04305	4.04305	3.89182	4.17439	4.21951	-0.0192354	0.20201	3.73767	3.8712	0.409082	0.264532	0.132787
AAAAATAACAATGCATGTTAAGCC-1	PDS 1 MCF7	3	0.673612	0.533825	1.89107	0.533825	0.533825	0.533825	0.533825	0.533825	0.533825	0.533825	0.533825	0.533825	0.533825	0.533825	0.533825	2.17002	3.15019	2.27057	3.14721	2.55466	0.533825	0.395408	0.894358	0.790817	0.863041	1.12851	0.894358	1.47957	1.55393	3.98898	3.95124	0.241732	-0.0264704	4.45435	3.82864	4.21951	3.89182	3.95124	4.23411	3.93183	0.341778	-0.0736961	3.89182	3.89182	0.690093	0.149009	0.0126086
AAAAATAACGATGACACTCACGAA-1	PDS 1 MCF7	0	0.675735	0.675735	1.41627	0.675735	0.675735	0.989933	0.675735	0.675735	0.675735	0.675735	0.675735	0.675735	0.675735	0.675735	0.675735	1.52842	2.6556	1.57765	2.73978	2.25338	0.675735	0.945071	1.3845	0.945071	0.945071	0.945071	0.945071	0.945071	0.945071	3.91202	4.41884	-0.020632	0.0332489	4.11087	4.07754	3.80666	3.97029	4.33073	3.8712	4.35671	-0.0338342	0.165196	4.27667	3.93183	-0.36606	0.0834492	-0.0401088
AAAAATAACTTAGCTATGAGATCC-1	PDS 1 MCF7	3	0.572563	0.572563	1.73664	0.572563	0.572563	0.572563	0.572563	0.572563	0.572563	0.572563	0.572563	0.572563	0.572563	0.572563	0.83879	2.25014	2.87343	2.01755	3.16868	2.23606	0.572563	0.568442	0.979259	0.489629	0.568442	1.50555	0.979259	1.05807	1.85135	4.00733	4.00733	0.144882	-0.157806	4.34381	3.91202	4.17439	3.82864	3.13549	4.21951	3.95124	-0.0944588	-0.0424435	3.91202	3.93183	-0.0617727	0.15456	-0.0697659
AAAAATAGTCTGGAATCCACCGGT-1	PDS 1 MCF7	4	2.11393	2.31218	1.8747	0.368374	1.65457	0.464836	1.42931	0.368374	0.368374	0.368374	0.368374	0.368374	0.464836	0.368374	0.368374	1.82634	2.55512	1.74678	2.38125	2.0189	0.368374	0.498721	0.984793	0.713509	0.839151	1.14308	0.794808	1.50592	1.52001	4.36945	4.06044	0.127788	0.0332489	4.7185	3.73767	4.45435	4.04305	4.33073	4.20469	4.07754	0.400618	0.213986	4.02535	3.95124	0.882405	0.903811	0.424942
AAAAATCTTCCGTGGAATACTCCG-1	PDS 1 MCF7	1	0.571397	0.721023	2.08425	0.571397	0.571397	0.571397	0.571397	0.571397	0.571397	0.571397	0.571397	0.571397	0.721023	0.571397	0.721023	1.97988	2.96136	1.99131	3.06141	2.04497	0.571397	1.03828	1.1559	1.1559	1.03828	0.708735	1.1559	1.03828	0.708735	4.11087	4.06044	-0.0408347	-0.249614	4.02535	3.97029	4.04305	3.8712	4.00733	3.80666	3.95124	-0.246009	-0.156388	3.8712	3.78419	0.0882321	-0.229411	-0.116744
AAAAATTAGGAGGATTCATCAGAG-1	PDS 1 MCF7	0	0.599246	0.599246	1.57657	0.599246	0.756164	0.599246	0.599246	0.599246	0.599246	0.599246	0.599246	0.599246	0.599246	0.599246	0.599246	2.22412	2.50644	2.14464	3.08127	2.32511	0.599246	0.572728	1.14546	0.722702	1.14546	0.572728	0.934079	1.25007	1.65678	3.98898	1.38629	0.144882	-0.211874	4.89784	3.93183	3.98898	4.06044	3.95124	4.06044	3.91202	-0.0192354	-0.105957	3.95124	3.95124	-0.27138	-0.19271	0.0166902
AAAAATCTTCGTGCAACCGGAGTA-1	PDS 1 MCF7	1	0.778509	0.778509	1.59106	0.616954	0.616954	0.616954	0.616954	0.616954	0.616954	0.616954	0.616954	0.616954	0.616954	0.616954	0.616954	1.92844	2.87077	1.76082	2.88743	2.29928	0.616954	0.846233	1.23971	0.846233	1.06783	0.846233	1.23971	1.06783	0.846233	4.02535	4.06044	0.144882	-0.0419746	4.48864	4.38203	4.12713	3.93183	4.40672	4.02535	4.21951	0.141107	0.39829	4.34381	0	0.38431	0.684683	0.191098
AAAAATTCAGAGCGTAATTGGATC-1	PDS 1 MCF7	0	0.821874	0.65132	1.23281	0.65132	0.65132	0.65132	0.65132	0.65132	0.65132	0.65132	0.65132	0.65132	0.821874	0.65132	0.821874	2.05468	2.5829	1.93158	2.53545	2.12451	0.65132	0.595769	0.872786	0.595769	0.595769	0.971657	1.05525	1.19154	2.12146	4.04305	4.20469	0.056329	-0.193524	4.12713	4.48864	3.95124	3.93183	5.1358	4.00733	5.06259	-0.0338342	0.0872343	4.75359	3.93183	-0.125063	-0.125311	-0.153083
AAAAATTCAGACAAGACTCCAACT-1	PDS 1 MCF7	3	0.647896	0.513446	1.70006	0.513446	0.513446	0.513446	0.513446	0.513446	0.513446	0.513446	0.513446	0.513446	0.513446	0.513446	0.752185	2.52709	3.30536	2.18389	3.17236	2.46915	0.513446	0.814866	1.59117	0.951241	1.27353	0.596878	0.921556	1.1291	0.721663	4.17439	3.95124	0.344011	0.16859	4.70048	4.09434	4.30406	4.04305	4.34381	4.17439	4.06044	0.289953	0.658367	4.12713	3.98898	0.448712	0.488022	0.215508
AAAAATTCACCGAGGTGAGATCAT-1	PDS 1 MCF7	3	0.593225	0.593225	1.69309	0.593225	0.593225	0.593225	0.593225	0.748566	0.593225	0.593225	0.593225	0.593225	0.593225	0.593225	0.593225	2.30175	2.88988	2.01825	3.08528	1.99191	0.593225	0.95083	0.99963	0.930865	1.06874	0.982468	0.932952	0.91335	1.22117	3.97029	3.91202	0.0376369	-0.211874	4.12713	4.21951	3.97029	3.82864	2.07944	3.91202	3.71357	-0.28305	-0.191479	4.06044	3.91202	-0.110648	-0.405818	-0.324045
AAAAATTCAACACTCCTATACTAG-1	PDS 1 MCF7	1	0.729649	0.578233	1.87129	0.578233	0.578233	0.578233	0.578233	0.578233	0.578233	0.578233	0.578233	0.578233	0.729649	0.578233	1.02419	1.57675	2.92473	1.97963	3.02775	2.30639	0.578233	0.754776	1.64742	0.952422	0.952422	0.754776	0.754776	1.23099	0.952422	4.17439	3.82864	0.0926967	0.11663	4.70953	4.34381	4.18966	3.98898	4.70953	4.14313	4.61512	0.223995	0.39829	4.64439	3.95124	0.947192	0.667266	0.41131
AAAAATTATGCCTTCACACTAACG-1	PDS 1 MCF7	8	2.26782	2.11185	2.2558	1.76793	1.30519	0.348805	0.348805	0.348805	1.42154	1.27231	0.348805	0.348805	0.348805	0.348805	0.660214	1.42154	2.4214	1.24205	1.93468	1.38324	0.348805	0.530871	0.796307	0.918256	0.951577	1.21701	0.841411	1.26212	1.48245	3.97029	3.13549	0.178219	-0.0112029	4.86753	4.12713	3.89182	3.89182	4.02535	4.20469	3.97029	-0.142468	-0.105957	3.95124	3.89182	0.237764	0.357291	0.170744
AAAAATTAGTACGTAAGCCGGATC-1	PDS 1 MCF7	7	2.11559	2.11559	1.89287	0.528897	0.528897	0.528897	0.528897	0.528897	0.528897	0.936806	0.667394	0.528897	0.667394	0.528897	0.667394	1.89287	1.90222	1.39149	2.5132	1.83262	0.528897	0.400818	0.962833	0.758663	0.988005	0.962833	0.801635	1.42726	1.69795	3.93183	3.97029	0.056329	-0.157806	4.23411	3.82864	3.93183	3.91202	4.02535	3.82864	3.91202	-0.210291	-0.122486	4.11087	3.93183	-0.27559	-0.122386	-0.282905
AAAAATTAGGAGGATATGCGCTAC-1	PDS 1 MCF7	8	2.02242	2.45407	1.81619	1.59303	1.78916	0.410569	0.410569	0.410569	1.4976	0.410569	0.410569	0.410569	0.410569	0.410569	0.727217	1.57136	2.00883	1.35942	1.98193	1.43082	0.410569	0.531378	0.670524	0.778455	0.778455	1.15982	1.11372	1.80784	1.15982	4.04305	0	0.110396	-0.249614	4.00733	3.98898	4.02535	3.82864	4.04305	3.85015	3.85015	-0.192899	-0.209498	3.63759	3.29584	-0.200428	-0.376207	-0.293959
AAAAATTAGCTGTTGCGTATCGAA-1	PDS 1 MCF7	0	0.583788	0.583788	1.27421	0.583788	0.583788	0.583788	0.583788	0.583788	0.583788	0.583788	0.583788	0.583788	0.855234	0.583788	0.952117	2.13902	2.94037	2.04592	3.02736	2.25759	0.583788	0.784944	1.56989	1.14992	0.990489	0.784944	0.784944	1.14992	0.784944	4.17439	3.98898	0.0926967	-0.0112029	4.62497	3.89182	4.02535	4.06044	4.12713	4.38203	2.56495	0.212566	0.22582	4.09434	3.95124	0.726375	0.337665	0.376235
AAAAATTAGCTGTTGACCTAGCAC-1	PDS 1 MCF7	0	0.713711	0.565603	1.71553	0.565603	0.565603	0.565603	0.565603	0.565603	0.565603	0.565603	0.565603	0.565603	0.565603	0.565603	0.713711	2.17235	2.58307	2.03423	3.37272	2.51383	0.565603	0.42461	0.803697	0.692509	0.926778	0.803697	1.11712	1.59512	1.63647	4.00733	3.95124	0.110396	0.0476376	4.04305	4.34381	4.18966	3.95124	3.89182	4.44265	3.95124	0.128685	-0.0736961	4.02535	3.97029	-0.556265	0.0846372	0.255862
AAAAATTAGCCAGTGACTACTCAT-1	PDS 1 MCF7	3	0.528365	0.528365	1.60259	0.528365	0.666723	0.528365	0.528365	0.528365	0.528365	0.528365	0.528365	0.528365	0.666723	0.528365	0.774041	2.16945	2.99931	2.14227	3.22852	2.6298	0.528365	1.16169	1.52508	0.995141	1.12543	0.811502	0.627864	0.941796	0.811502	4.21951	3.97029	0.194479	-0.0419746	4.56435	4.04305	4.59512	4.12713	4.36945	4.2485	4.04305	0.709503	0.00267692	3.98898	4.02535	1.21003	0.615562	0.382847
AAAAATTAGACCTACTCCACGTGC-1	PDS 1 MCF7	0	0.647189	0.948114	1.5953	0.647189	0.647189	0.647189	0.647189	0.647189	0.647189	0.647189	0.647189	0.647189	0.647189	0.647189	0.816661	2.33889	2.65733	1.89623	2.09444	2.00363	0.647189	0.695106	1.02381	0.695106	0.537807	1.43109	1.02381	0.893279	1.69999	3.98898	2.07944	-0.020632	-0.193524	3.85015	3.29584	4.04305	3.8712	2.83321	3.91202	1.38629	-0.158997	-1.08134	3.04452	3.91202	-0.288329	-0.616556	-0.337499
AAAAATTAGACCTACCAGCAGTAC-1	PDS 1 MCF7	0	0.742355	0.861847	1.33066	0.742355	0.588302	0.588302	0.588302	0.588302	0.588302	0.588302	0.588302	0.588302	0.588302	0.588302	0.95948	2.05022	2.87346	1.96182	3.146	1.91896	0.588302	1.00102	1.66266	1.16215	0.793289	1.00102	0.793289	0.793289	0.793289	4.11087	3.98898	0.226228	-0.193524	4.46591	3.95124	4.14313	4.14313	4.06044	4.29046	3.91202	0.606471	0.368137	3.93183	4.00733	0.731012	-0.00213137	0.260484
AAAAATTCAGTAAGCATTAAGACC-1	PDS 1 MCF7	8	2.49293	2.4738	2.4998	1.73056	1.53273	0.369767	0.369767	0.369767	0.369767	0.369767	0.369767	0.369767	0.369767	0.369767	0.541699	1.59703	2.33428	1.36665	2.0216	1.17684	0.369767	0.435194	0.770835	0.435194	0.709772	1.31999	1.14497	1.69412	1.48993	4.12713	3.97029	0.144882	-0.0899838	4.17439	3.89182	4.12713	3.85015	4.39445	3.98898	4.11087	0.0233243	0.271806	4.02535	3.80666	-0.256781	0.04652	0.0430428
AAAAATTAGACCATGGACCAACAG-1	PDS 1 MCF7	11	0.636863	0.803632	1.39005	0.636863	0.636863	0.636863	0.636863	0.636863	0.636863	0.636863	0.636863	0.636863	0.636863	0.636863	0.636863	2.1087	3.12403	2.04422	3.09416	1.3348	0.636863	0.526664	0.795996	0.473073	0.968768	1.50612	1.09156	1.45462	1.1832	4.36945	1.38629	0.241732	0.276479	4.21951	4.09434	4.11087	0	4.02535	4.18966	4.12713	0.482857	0.337046	3.93183	3.73767	0.502456	0.345471	0.388792
AAAAATTACTAGTAGCTCTCGATA-1	PDS 1 MCF7	11	0.732936	0.732936	2.60989	0.732936	0.732936	0.732936	0.732936	0.732936	0.732936	0.732936	0.732936	0.732936	0.732936	0.732936	0.924862	2.22307	1.29821	2.89796	0.924862	1.19537	0.732936	0.915445	0.788522	1.01915	0.624889	0.788522	0.624889	1.24978	1.98881	4.14313	3.98898	0.0376369	0.0476376	4.34381	2.3979	4.14313	3.3673	3.89182	4.04305	3.91202	-0.126207	0.294029	3.95124	3.85015	0.481898	0.726475	0.497469
AAAAATTACTACTGTACTACCATC-1	PDS 1 MCF7	0	0.714297	0.714297	1.71587	0.714297	0.714297	0.714297	0.714297	0.714297	0.714297	0.714297	0.714297	0.714297	0.714297	0.714297	1.04643	1.94777	2.27336	1.8421	2.5564	1.04643	0.714297	0.810771	1.43607	1.18776	1.32231	0.810771	0.810771	0.810771	0.810771	2.63906	1.94591	-0.0408347	-0.372216	3.89182	3.93183	4.00733	3.85015	3.97029	3.8712	3.52636	-0.246009	-0.366683	3.63759	3.89182	-0.418204	-0.184906	-0.293341
AAAAATTACGAGTGAGGAGTTAGC-1	PDS 1 MCF7	0	0.758922	0.601432	1.40417	0.601432	0.601432	0.601432	0.601432	0.601432	0.601432	0.601432	0.601432	0.601432	0.758922	0.601432	0.601432	2.54779	2.64761	2.08394	3.05872	1.91415	0.601432	0.709946	0.771025	0.637705	0.912349	0.549289	1.07301	1.39724	1.94944	4.15888	3.98898	0.301451	-0.157806	4.26268	3.95124	3.93183	3.91202	4.02535	4.04305	3.09104	0.0773915	-0.0424435	4.09434	3.89182	-0.0332233	-0.17948	0.0364085
AAAAATTACCAGCCAATCGCCTCT-1	PDS 1 MCF7	3	0.664906	0.526926	1.59822	0.526926	0.526926	0.526926	0.526926	0.526926	0.526926	0.526926	0.526926	0.526926	0.526926	0.526926	0.664906	2.3309	3.43006	2.12515	2.89708	2.80412	0.526926	0.692232	1.12898	1.22611	1.12898	0.873499	0.692232	0.873499	1.38446	4.21951	3.4012	0.056329	0.103207	4.58497	4.00733	4.38203	4.09434	3.95124	4.12713	3.8712	0.201005	0.710423	4.29046	3.89182	0.301355	0.389316	0.222532
AAAAATTAATTCGTGTCGTGCCAC-1	PDS 1 MCF7	6	2.20621	2.30541	2.01678	0.320425	1.33125	1.71104	1.15243	2.02674	0.320425	0.887977	0.320425	0.320425	0.320425	0.320425	0.469415	1.67689	1.80787	1.41057	1.84977	1.30254	0.320425	0.408428	0.706465	0.408428	0.936314	1.3597	0.992068	1.58772	1.60088	3.97029	4.14313	0.056329	0.11663	4.60517	4.07754	4.15888	3.98898	4.56435	4.14313	4.43082	0.542449	0.271806	4.14313	3.97029	1.06428	0.616958	0.612591
AAAAATTAATTCGTGTCCAGCTAT-1	PDS 1 MCF7	11	0.565199	0.565199	1.487	0.713202	0.565199	0.565199	0.565199	0.565199	0.565199	0.565199	0.713202	0.565199	0.565199	0.565199	0.828002	1.93501	3.25275	2.1064	3.54184	1.8142	0.565199	0.916423	1.30394	1.39665	1.16742	0.957618	0.525169	0.931738	0.80104	4.11087	3.66356	0.110396	-0.140415	4.20469	3.91202	4.20469	4.04305	4.04305	4.14313	3.91202	-0.0789546	0.126975	3.89182	3.91202	-0.269281	0.0094555	-0.00481106
AAAAATTAATGTAGCAAGTACAGA-1	PDS 1 MCF7	0	0.710033	0.710033	1.04018	0.710033	0.710033	0.710033	0.710033	0.710033	0.710033	0.710033	0.710033	0.710033	0.710033	0.710033	0.710033	1.83111	2.72707	1.75021	2.90101	1.54976	0.710033	0.519264	0.655239	0.519264	0.519264	1.13338	1.21234	1.98026	1.461	4.02535	4.12713	-0.020632	-0.193524	4.26268	4.14313	4.27667	3.97029	3.93183	4.06044	4.14313	-0.0192354	0.113903	4.07754	3.80666	0.134085	-0.153534	-0.231719
AAAAATTAATCACGCCCACAAGGT-1	PDS 1 MCF7	8	2.35087	2.43042	2.41037	1.59555	1.1408	0.342097	0.342097	0.431679	0.342097	1.59369	1.00233	0.342097	0.342097	0.342097	0.342097	1.65905	2.39239	1.41474	1.86646	1.26438	0.342097	0.587914	0.733519	0.597489	1.07882	1.40517	0.926007	1.58593	1.08515	4.00733	3.13549	-0.125993	0.0896018	4.35671	3.93183	4.09434	3.97029	3.93183	4.02535	3.97029	0.00933802	-0.0579477	3.89182	3.91202	0.0277908	0.0828547	0.112432
AAAAATTAATCACGCATCAAGAGA-1	PDS 1 MCF7	3	0.63096	0.63096	1.37717	0.63096	0.63096	0.63096	0.63096	0.63096	0.63096	0.63096	0.63096	0.63096	0.63096	0.63096	0.63096	1.5553	2.8891	1.89288	3.16418	2.50217	0.63096	1.10017	0.750981	0.750981	1.33017	0.947633	0.750981	1.42145	0.947633	3.98898	3.29584	-0.000829375	-0.35071	4.09434	3.89182	3.95124	3.95124	3.91202	3.95124	2.3979	-0.142468	-0.156388	3.58352	2.56495	-0.244435	-0.291433	-0.258176
AAAAATGTGTACCGTAAGAGAACT-1	PDS 1 MCF7	3	0.588879	0.588879	1.60578	0.588879	0.588879	0.588879	0.588879	0.588879	0.588879	0.588879	0.588879	0.588879	0.588879	0.588879	0.743083	2.24574	2.91024	2.0861	2.74655	2.4738	0.588879	0.461298	0.966837	0.461298	0.752345	1.077	0.817072	1.46815	1.99599	4.04305	3.3673	-0.061454	-0.230566	4.11087	4.44265	3.89182	3.8712	4.59512	3.93183	2.63906	-0.264358	-0.0896964	4.46591	3.93183	-0.198473	-0.471941	-0.186901
AAAAATGTGGTTACCACTCTAGGA-1	PDS 1 MCF7	0	0.642905	0.642905	1.21688	0.642905	0.642905	0.642905	0.642905	0.642905	0.642905	0.642905	0.642905	0.642905	0.642905	0.642905	0.642905	1.95	2.62013	1.92872	3.29746	2.12871	0.642905	0.854905	1.39429	0.854905	1.07877	0.854905	0.854905	1.25241	0.854905	4.07754	1.79176	0.0746782	-0.230566	4.17439	3.97029	4.06044	3.91202	3.91202	4.11087	3.95124	-0.0192354	0.0598353	3.95124	3.89182	-0.0499182	0.0940907	-0.061412
AAAAATGTGGTACGGCTCTGCGGT-1	PDS 1 MCF7	10	0.531627	2.02741	1.42484	0.531627	0.531627	0.531627	0.531627	0.531627	0.531627	0.531627	0.531627	0.531627	0.531627	0.531627	0.531627	2.55903	2.78063	2.102	2.89077	2.11441	0.531627	0.566697	0.902892	0.632273	0.896385	1.29807	0.817422	1.3425	1.54376	4.11087	4.07754	0.0376369	-0.0264704	4.26268	0	4.14313	4.17439	4.02535	0	2.56495	-0.0486492	-0.227847	3.85015	3.85015	0.399462	-0.315942	-0.0381945
AAAAATTACTGATGATACGTTGGA-1	PDS 1 MCF7	8	2.44865	2.26482	2.02486	1.46609	1.19048	0.423118	0.423118	0.423118	1.11319	1.80327	0.423118	0.423118	0.423118	0.423118	0.533915	1.25482	1.83737	1.23971	1.6972	1.62509	0.423118	0.625354	0.916127	0.625354	0.625354	1.67604	0.916127	1.25071	1.36493	4.00733	4.23411	0.226228	-0.269032	4.33073	4.15888	3.95124	3.97029	4.68213	4.45435	4.11087	-0.0486492	-0.0736961	4.02535	3.78419	-0.00869223	-0.0830107	0.0583537
AAAAATGTGGTACGGCTCCACGTC-1	PDS 1 MCF7	11	0.605986	0.605986	1.87607	0.605986	0.605986	0.605986	0.605986	0.605986	0.605986	0.605986	0.605986	0.605986	0.605986	0.605986	0.764669	2.37409	3.08394	1.72951	3.16425	1.49374	0.605986	0.470181	1.09774	0.688803	0.940362	0.889954	0.593302	1.73033	1.58932	4.11087	4.45435	0.110396	-0.0737233	4.17439	0	4.09434	2.30259	3.97029	4.44265	3.95124	-0.246009	0.237517	3.98898	3.98898	0.217355	0.224567	0.120216
AAAAATTCATCAGAGTGCTATGAA-1	PDS 1 MCF7	0	0.809626	0.809626	1.49799	0.641614	0.641614	0.641614	0.641614	0.641614	0.641614	0.641614	0.641614	0.641614	0.641614	0.641614	0.809626	1.71962	2.37139	1.9028	2.98902	2.18288	0.641614	0.884228	1.11577	1.11577	0.884228	0.884228	0.884228	1.11577	1.11577	4.00733	2.70805	0.0185887	-0.0419746	3.89182	3.93183	4.17439	3.89182	3.29584	3.89182	2.07944	-0.158997	-0.304808	3.78419	3.13549	-0.17913	-0.54386	-0.45363
AAAAATTCGGATGTTGTGGACTGG-1	PDS 1 MCF7	0	0.662031	0.662031	1.25308	0.662031	0.662031	0.662031	0.662031	0.662031	0.662031	0.662031	0.662031	0.662031	0.969858	0.662031	0.662031	1.91512	2.50617	2.4257	2.85406	1.49742	0.662031	0.763557	0.763557	0.605105	0.986883	0.763557	1.07179	1.21021	1.83534	4.04305	4.18966	-0.0825074	-0.12332	4.26268	3.09104	3.95124	3.89182	2.99573	3.91202	2.70805	-0.22799	0.152617	2.99573	3.82864	-0.158276	-0.0816077	-0.139764
AAAAATAGCGGTCTACTAGTCGTC-1	PDS 1 MCF7	0	0.80179	0.690624	1.03594	1.60358	0.547307	0.547307	0.690624	0.547307	0.547307	0.547307	0.547307	0.547307	0.690624	0.547307	0.547307	1.88521	2.85945	2.18304	3.21897	1.98723	0.547307	0.660063	0.983425	0.798057	0.983425	0.450563	0.852821	1.57902	1.69262	4.21951	4.11087	0.0376369	-0.157806	4.63473	3.55535	4.31749	3.93183	3.93183	4.18966	3.89182	0.116106	0.260506	3.71357	3.95124	0.129875	0.54356	0.402425
AAAAATTTGTCAACCAGTACGAAT-1	PDS 1 MCF7	0	0.611966	0.611966	1.38418	0.611966	0.611966	0.611966	0.611966	0.611966	0.611966	0.611966	0.611966	0.611966	0.772215	0.611966	0.772215	2.05484	2.88956	2.06859	3.03162	2.01141	0.611966	0.981453	1.03164	1.05401	1.03164	0.609097	0.867859	1.11287	1.31142	4.00733	3.66356	0.0746782	-0.211874	4.15888	4.04305	3.89182	3.93183	4.09434	3.95124	4.04305	-0.210291	-0.105957	4.02535	3.61092	-0.177216	-0.290569	-0.1121
AAAAATTTGGAGAACACAGGAACT-1	PDS 1 MCF7	2	2.28294	2.6655	2.48557	1.25589	0.391263	0.391263	1.17379	1.59457	0.391263	1.06691	0.391263	0.391263	0.391263	0.391263	0.493719	1.18674	2.581	1.04864	1.85532	1.22299	0.391263	0.535905	0.785086	0.535905	1.01435	0.874023	0.874023	2.21101	1.1697	3.98898	4.18966	-0.061454	-0.0899838	3.85015	4.14313	4.00733	3.98898	2.3979	3.93183	1.38629	-0.175804	-0.209498	4.17439	3.58352	-0.0859118	-0.35295	-0.143475
AAAAATTTGCCAGATATCCGTCTC-1	PDS 1 MCF7	3	0.589091	0.589091	0.960766	0.589091	0.589091	0.589091	0.589091	0.589091	0.589091	0.589091	0.589091	0.589091	0.589091	0.589091	0.589091	2.12892	3.00591	2.22161	3.10466	2.79632	0.589091	0.392445	0.822527	0.495211	0.78489	1.10418	0.916248	1.38287	2.10163	4.02535	2.63906	0.0185887	-0.157806	4.30406	3.98898	4.06044	3.91202	4.00733	3.97029	4.04305	-0.142468	0.0598353	3.98898	3.91202	-0.267187	-0.0690684	-0.0565304
AAAAATTTCTGGTGCATCTGCGTA-1	PDS 1 MCF7	6	2.16384	2.19113	1.89193	1.48036	1.12172	1.33914	0.362324	1.6202	1.55321	0.362324	0.362324	0.362324	0.362324	0.362324	0.457202	1.41045	1.8402	1.15315	1.90751	1.52207	0.362324	0.516966	0.757342	0.516966	1.03393	0.915674	0.978509	1.74747	1.53314	4.04305	3.93183	-0.194985	-0.175506	4.12713	3.85015	4.02535	3.93183	2.99573	4.27667	3.93183	-0.175804	0.00267692	4.18966	3.52636	-0.105296	0.194174	0.0966807
AAAAATTTCACCTTGCCGATGTTC-1	PDS 1 MCF7	0	0.63989	0.807451	1.53713	0.63989	0.63989	0.63989	0.63989	0.63989	0.63989	0.63989	0.63989	0.63989	0.63989	0.63989	0.807451	2.01863	2.61442	2.11872	2.89468	1.68351	0.63989	1.16236	1.16236	1.04409	0.899328	0.712701	1.04409	1.26237	0.712701	4.04305	3.71357	0.0746782	-0.12332	4.39445	3.95124	4.12713	3.98898	3.98898	4.31749	3.66356	-0.0636871	0.126975	3.89182	3.85015	0.352174	0.0259586	0.203565
AAAAATTTAGATCGGCACCAGAAG-1	PDS 1 MCF7	0	0.788479	0.624855	1.36384	0.624855	0.624855	0.624855	0.624855	0.624855	0.624855	0.624855	0.624855	0.624855	0.624855	0.624855	0.788479	1.87456	2.65775	2.00568	2.81064	2.46318	0.624855	0.673317	0.673317	0.673317	1.09813	1.09813	0.986391	1.09813	1.69926	3.93183	3.97029	0.144882	-0.0899838	4.29046	3.78419	4.04305	3.95124	4.00733	3.89182	3.80666	0.0233243	-0.191479	4.00733	3.97029	-0.43291	0.142307	-0.00758948
AAAAATTTACACCTTCCTAAGTCT-1	PDS 1 MCF7	2	2.43291	2.36793	2.3205	1.30598	1.41997	0.336587	0.336587	1.66742	0.336587	1.57706	0.336587	0.336587	0.424726	0.336587	0.336587	1.57167	2.17904	1.45105	1.57528	1.33083	0.336587	0.541371	0.775288	0.611394	0.900589	1.27135	0.920582	1.25193	1.72749	4.12713	2.19722	0.0746782	-0.230566	4.14313	3.97029	3.98898	3.89182	3.95124	4.09434	3.29584	-0.264358	-0.105957	3.8712	3.93183	-0.396543	-0.12751	0.0979333
AAAAATTGTGCAGTAGTGAGGACG-1	PDS 1 MCF7	2	2.51712	2.72045	1.51956	0.462322	1.50803	0.462322	1.11058	1.96249	0.462322	0.462322	0.462322	0.462322	0.462322	0.462322	0.462322	1.54171	1.72995	1.4451	1.79384	1.21634	0.462322	0.78492	0.78492	0.622034	0.622034	1.35769	0.78492	1.01449	2.02899	4.06044	1.60944	-0.0408347	-0.140415	3.89182	3.43399	3.97029	3.93183	0.693147	3.85015	3.4012	-0.264358	-0.285005	1.38629	3.89182	0.181941	-0.583593	-0.332994
AAAAATTGGTAACCATAAGCACTA-1	PDS 1 MCF7	3	0.573919	0.573919	1.50994	0.573919	0.573919	0.724205	0.573919	0.573919	0.573919	0.573919	0.573919	0.573919	0.573919	0.573919	0.573919	2.32086	3.44351	1.97687	3.27796	1.84218	0.573919	0.916713	1.34296	0.916713	1.15676	0.916713	0.916713	0.916713	0.916713	4.12713	3.04452	0.16169	0.0332489	4.56435	4.14313	4.2485	3.95124	4.59512	4.21951	4.54329	0.177475	-0.122486	4.58497	4.18966	0.869734	0.552895	0.217731
AAAAATTGGTAACCAGTCTTCATA-1	PDS 1 MCF7	0	0.671506	0.847346	0.983738	0.671506	0.671506	0.671506	0.671506	0.671506	0.671506	0.671506	0.847346	0.671506	0.671506	0.671506	0.671506	1.61307	2.58802	2.39115	3.45283	1.1894	0.671506	0.846233	0.846233	1.23971	1.23971	0.846233	1.06783	1.06783	0.846233	4.07754	3.78419	0.056329	-0.175506	4.14313	2.30259	4.09434	3.8712	3.13549	4.07754	4.46591	-0.175804	0.0316645	3.09104	3.55535	-0.117829	-0.0718413	-0.0633713
AAAAATTGGACGAGAGGTCCTAAG-1	PDS 1 MCF7	0	0.666687	0.666687	0.841265	0.666687	0.666687	0.666687	0.666687	0.666687	0.666687	0.666687	0.666687	0.666687	0.666687	0.666687	0.666687	2.49466	2.82998	1.64336	2.71705	2.13995	0.666687	0.809595	1.18604	0.809595	1.32039	1.0216	0.809595	1.0216	1.0216	2.19722	2.94444	0.056329	-0.211874	4.15888	3.8712	4.04305	3.95124	4.00733	4.04305	2.3979	-0.210291	-0.285005	4.02535	1.60944	-0.380014	-0.525116	-0.312657
AAAAATTCGGATGTTGGTACTTCC-1	PDS 1 MCF7	5	2.78434	0.563403	1.31539	0.563403	0.563403	0.563403	0.563403	0.563403	0.563403	0.563403	0.563403	0.563403	0.563403	0.563403	0.82537	1.83774	3.04765	1.92886	3.12149	0.997923	0.563403	0.817556	1.05631	0.558069	0.704205	0.910171	0.910171	1.52176	1.52176	4.34381	3.98898	0.127788	0.00383497	4.96981	4.34381	4.14313	3.98898	4.02535	4.00733	1.79176	0.0641463	0.304958	4.11087	3.71357	0.122818	0.155113	0.159429
AAAAATTGGAATCGTCGTGTCCGA-1	PDS 1 MCF7	0	0.668664	0.84376	0.668664	0.668664	0.668664	0.84376	0.668664	0.668664	0.668664	0.668664	0.668664	0.668664	0.668664	0.668664	0.668664	2.53128	2.84409	1.68752	2.58582	1.95915	0.668664	0.841509	1.18121	0.66688	1.08764	0.976962	0.976962	1.18121	1.08764	2.07944	2.56495	-0.148465	-0.193524	4.18966	3.8712	3.97029	3.89182	3.93183	4.02535	2.48491	-0.175804	-0.366683	3.85015	1.60944	-0.42064	-0.532792	-0.324045
AAAAATTGCTCACACGGATAGTCA-1	PDS 1 MCF7	0	0.812405	0.643816	1.69383	0.643816	0.643816	0.643816	0.643816	0.643816	0.643816	0.643816	0.643816	0.643816	0.643816	0.643816	0.643816	1.88635	2.40908	2.11609	2.80069	2.04905	0.643816	0.910583	1.14903	1.14903	0.910583	0.910583	0.910583	1.14903	0.910583	4.06044	3.85015	-0.104014	-0.157806	4.15888	3.95124	4.11087	3.95124	4.09434	3.91202	3.80666	0.00933802	-0.209498	3.89182	4.04305	-0.240353	-0.158821	-0.128711
AAAAATTGCTCACACATTAGCCAC-1	PDS 1 MCF7	1	0.735083	0.582539	2.10525	0.582539	0.735083	0.582539	0.582539	0.582539	0.582539	0.582539	0.582539	0.582539	0.582539	0.582539	0.582539	2.05271	3.03146	1.86985	2.91051	2.07435	0.582539	0.815962	0.556981	0.556981	1.2157	0.702831	0.702831	0.908396	2.54032	3.95124	2.48491	-0.0408347	0.0186501	4.15888	3.93183	4.40672	4.00733	4.40672	4.09434	4.17439	0.331626	-0.0424435	4.29046	3.80666	0.0478377	0.499066	0.228775
AAAAATTGCGTGCCAGCTAGCTCC-1	PDS 1 MCF7	4	2.85976	2.95346	2.12208	0.565301	0.44799	0.44799	0.44799	0.44799	0.44799	1.55227	0.44799	0.44799	0.565301	0.44799	0.44799	1.71458	2.3899	1.86124	0.730641	1.96561	0.44799	0.454751	1.26022	0.573831	0.909501	1.42144	0.860747	1.27948	1.24003	4.31749	4.00733	0.0926967	-0.12332	4.18966	4.07754	4.21951	4.04305	3.89182	4.18966	3.82864	0.438006	-0.139293	3.68888	3.93183	0.403749	-0.294031	0.000722732
AAAAATTGCGTAATCATGTCGCCT-1	PDS 1 MCF7	3	0.579208	0.579208	1.60513	0.579208	0.579208	0.579208	0.579208	0.579208	0.579208	0.579208	0.579208	0.579208	0.579208	0.579208	0.579208	2.2323	3.23249	2.01853	2.93774	2.38967	0.579208	0.650992	0.832459	0.587905	0.832459	1.535	0.979841	0.801013	1.78033	4.06044	3.93183	0.144882	-0.106513	4.06044	3.89182	4.02535	3.91202	3.46574	3.95124	3.2581	-0.210291	-0.265587	3.97029	2.48491	-0.175306	-0.360334	-0.332994
AAAAATTGCCTGGTTTAAGGTCCG-1	PDS 1 MCF7	2	2.56763	2.50675	2.22707	0.751393	0.396977	0.396977	0.978537	2.11153	0.396977	0.396977	0.396977	0.396977	0.396977	0.396977	0.500929	1.44802	2.29232	1.26344	2.14166	1.65304	0.396977	0.565632	0.713749	1.00187	0.565632	0.713749	0.828637	1.23458	2.37615	2.70805	3.2581	0.127788	-0.157806	4.38203	3.89182	4.11087	4.07754	4.00733	4.07754	3.66356	-0.175804	-0.0424435	4.15888	3.93183	0.0852953	0.147895	0.0954265
AAAAATTGCCTGGTTGCTTACGTT-1	PDS 1 MCF7	0	0.592209	0.592209	1.29259	0.592209	0.747285	0.592209	0.592209	0.592209	0.592209	0.592209	1.04895	0.592209	0.592209	0.592209	0.592209	1.97485	3.10604	2.25021	3.14369	1.77663	0.592209	0.774284	1.37145	1.13431	1.2628	0.774284	0.774284	0.774284	1.13431	4.23411	4.31749	0.194479	0.0332489	4.46591	2.30259	3.91202	4.14313	3.04452	3.95124	4.90527	-0.0636871	0.0316645	2.3979	3.91202	-0.0398679	0.356839	0.108311
AAAAATTGCCGAACTAAGCACAAC-1	PDS 1 MCF7	5	2.01004	0.647413	1.69879	0.513063	0.513063	0.513063	0.513063	0.97112	0.513063	0.513063	0.513063	0.513063	0.513063	0.513063	0.83677	1.97737	2.81301	1.97737	2.86839	1.99071	0.513063	0.596514	1.24371	0.596514	0.770984	0.596514	0.990789	1.21912	1.98586	3.95124	3.46574	0.0376369	-0.0264704	4.58497	4.11087	4.41884	4.02535	4.11087	4.04305	4.02535	0.116106	0.0316645	3.95124	3.93183	-0.0999718	0.117915	0.0687187
AAAAATTGCAGCCTTACTTAGCTT-1	PDS 1 MCF7	2	2.29288	2.34945	2.13429	1.09024	0.458576	0.363413	0.363413	1.79161	0.363413	1.09024	1.37573	0.363413	0.363413	0.363413	0.363413	1.55488	2.40312	1.14644	1.87783	1.71036	0.363413	0.470684	0.759282	0.546256	0.955571	1.21751	1.08417	1.64335	1.32318	3.89182	3.3322	0.056329	0.00383497	4.17439	4.09434	3.98898	3.73767	4.15888	3.98898	4.14313	-0.0486492	-0.156388	4.17439	3.95124	-0.265097	-0.0753184	-0.150405
AAAAATTGATTCACCTCCAGCAGC-1	PDS 1 MCF7	11	0.647216	0.647216	1.46391	0.647216	0.647216	0.647216	0.647216	0.647216	0.647216	0.647216	0.647216	0.647216	0.816696	0.647216	0.647216	2.20194	3.12721	2.02304	2.65744	1.41265	0.647216	0.805126	1.73985	1.33728	0.934722	0.805126	0.805126	0.934722	0.638047	4.07754	2.3979	0.0185887	-0.175506	4.12713	3.66356	4.14313	3.85015	3.93183	3.8712	3.82864	-0.126207	0.00267692	3.89182	3.89182	-0.200428	-0.309758	-0.184685
AAAAATTGAGCAGATTCCGATCTG-1	PDS 1 MCF7	3	0.541089	0.682778	1.90665	0.541089	0.541089	0.541089	0.541089	0.541089	0.541089	0.541089	0.541089	0.541089	0.541089	0.541089	0.682778	2.46784	2.92953	2.10635	3.19231	2.29217	0.541089	0.530342	1.06068	0.530342	1.06068	1.06068	0.669218	1.44616	1.64189	4.11087	3.98898	0.0376369	0.594933	4.7185	4.17439	4.44265	4.11087	4.44265	4.36945	4.00733	0.400618	0.0598353	4.38203	3.95124	0.833515	0.517333	0.244395
AAAAATTCTGCGCTGGTATACAGA-1	PDS 1 MCF7	0	0.601023	0.601023	1.58125	0.601023	0.601023	0.601023	0.601023	0.601023	0.601023	0.601023	0.601023	0.601023	0.758407	0.601023	0.601023	2.12912	2.45562	1.87865	2.96785	2.80967	0.601023	0.538196	1.21732	0.788443	0.538196	0.87776	0.679128	1.07639	2.28456	3.97029	4.00733	0.110396	-0.0899838	4.11087	4.02535	3.8712	3.82864	2.19722	4.36945	4.04305	0.0641463	-0.265587	3.89182	3.91202	-0.0651857	0.0471366	-0.0972813
AAAAATTCTGCAACAGGTGATAGG-1	PDS 1 MCF7	3	0.577984	0.577984	1.8853	0.577984	0.577984	0.577984	0.577984	0.577984	0.577984	0.577984	0.577984	0.577984	0.729334	0.577984	0.577984	2.08878	3.00601	2.05813	3.19262	2.05813	0.577984	0.849572	1.07204	1.38559	1.07204	0.849572	1.07204	0.849572	0.849572	3.98898	3.4012	0.144882	-0.211874	4.67283	3.85015	3.29584	4.12713	3.95124	4.15888	3.82864	0.103367	-0.0736961	4.31749	3.82864	0.51114	-0.149025	0.00622607
AAAAATTGCTCCTCCCTAGTCGTC-1	PDS 1 MCF7	0	0.515415	0.515415	1.45017	2.05583	0.650381	0.515415	0.515415	0.515415	0.515415	0.515415	0.515415	0.515415	0.515415	0.515415	0.650381	2.05583	2.93758	2.1214	2.99799	2.31838	0.515415	0.518405	1.21033	0.654154	0.654154	0.654154	0.918221	1.78565	1.60493	4.14313	4.06044	0.194479	0.229959	4.68213	4.04305	4.26268	4.00733	3.91202	4.34381	4.11087	0.311006	0.213986	3.55535	4.02535	0.396234	0.686311	0.357421
AAAAATCTTCCTGATTCGAACGCT-1	PDS 1 MCF7	7	2.36946	2.15471	2.03266	0.513759	0.407144	0.513759	0.407144	0.513759	0.407144	1.20745	0.814289	0.407144	0.407144	0.407144	0.407144	2.03266	2.26899	1.68374	2.68996	1.91194	0.407144	0.541891	0.80983	0.663929	0.913651	1.15102	1.10263	1.32184	1.49521	4.15888	4.29046	0.241732	0.320931	4.97673	4.52179	4.43082	4.20469	4.39445	4.30406	4.2485	0.695418	0.282979	4.57471	4.14313	0.630522	0.795583	0.925303
AAAAATGTGGACTGGGTACCACAA-1	PDS 1 MCF7	3	0.903037	0.553695	1.73071	0.553695	0.553695	0.553695	0.553695	0.553695	0.553695	0.553695	0.553695	0.553695	0.698685	0.553695	0.698685	2.14122	2.93627	2.08812	3.2078	2.18267	0.553695	0.82809	1.16237	0.656246	0.961383	1.24213	0.656246	0.961383	1.53215	4.27667	4.07754	0.449372	0.298952	4.67283	4.04305	4.2485	3.93183	4.70048	4.43082	4.20469	0.716471	0.408142	3.98898	4.04305	0.862324	1.31298	0.666481
AAAAATGTGAACCACTCATCATCT-1	PDS 1 MCF7	3	0.892219	0.690315	1.58253	0.547061	0.547061	0.547061	0.547061	0.547061	0.547061	0.547061	0.547061	0.547061	0.547061	0.547061	0.547061	2.44261	3.13569	2.07866	3.02297	2.30789	0.547061	0.929002	1.06352	1.16365	1.11582	0.959278	0.85398	0.964078	0.95066	4.07754	3.78419	0.0185887	-0.12332	4.35671	4.00733	4.27667	3.91202	3.93183	4.02535	3.93183	-0.00484662	-0.32501	3.93183	3.63759	0.196521	-0.200574	-0.129235
AAAAATGCCAATGAACACACCACA-1	PDS 1 MCF7	0	0.593856	0.593856	1.56239	0.593856	0.593856	0.593856	0.749363	0.593856	0.593856	0.593856	0.593856	0.593856	0.593856	0.593856	0.749363	1.99403	2.72623	2.09258	3.09565	2.34098	0.593856	0.517707	0.653273	0.517707	0.517707	1.03541	1.33511	1.85282	1.57026	4.33073	3.68888	0.110396	0.193591	4.54329	3.85015	4.00733	4.21951	4.11087	3.98898	4.18966	0.410097	0.0872343	4.11087	3.95124	0.175244	0.333971	0.0456842
AAAAATGCATTGATCTGCCAATGG-1	PDS 1 MCF7	5	2.01099	0.472796	1.55399	0.472796	0.472796	0.472796	1.68357	0.472796	2.3514	0.472796	0.472796	0.472796	0.472796	0.472796	0.472796	1.63823	2.62916	1.59816	2.59015	1.90683	0.472796	0.657373	0.657373	0.605298	0.777866	1.55909	0.810064	1.28598	1.64695	4.27667	4.17439	0.0746782	-0.0899838	4.31749	4.12713	4.67283	3.91202	3.97029	3.98898	4.17439	0.400618	0.22582	4.00733	4.04305	0.374447	0.488419	0.223636
AAAAATGCAGCGATAGAGGTCCTT-1	PDS 1 MCF7	0	0.578931	0.578931	0.944196	1.73679	0.578931	0.578931	0.578931	0.73053	0.578931	0.578931	0.578931	0.578931	0.578931	0.578931	0.848119	1.82633	3.56677	1.52313	2.94231	2.03999	0.578931	0.879517	0.879517	0.879517	0.879517	0.879517	0.879517	1.43443	1.28847	3.93183	3.93183	0.110396	-0.269032	4.14313	4.2485	4.17439	4.02535	4.27667	3.91202	4.36945	-0.0486492	-0.17378	4.35671	2.94444	-0.0315691	-0.267511	-0.211046
AAAAATGCACGTAGACTCCTGACG-1	PDS 1 MCF7	8	2.52963	2.73313	1.76661	1.96735	0.423301	0.423301	0.534147	0.423301	0.423301	1.46673	0.423301	0.423301	0.423301	0.534147	0.423301	1.44014	2.17794	1.45807	2.02574	1.44014	0.423301	0.400114	0.838601	0.800229	1.05267	0.986272	0.7087	1.66611	1.5473	4.18966	3.52636	-0.0408347	-0.175506	4.11087	3.73767	3.98898	3.89182	3.82864	3.82864	3.97029	-0.0486492	-0.0736961	3.8712	3.97029	-0.534164	-0.437332	-0.298911
AAAAATGATTGAGTAACATGGATT-1	PDS 1 MCF7	3	0.649029	0.649029	1.56006	0.514343	0.514343	0.514343	0.514343	0.514343	0.514343	0.514343	0.514343	0.514343	0.649029	0.514343	0.649029	2.41534	3.12368	2.21325	3.08348	2.77857	0.514343	0.780446	1.14333	0.984813	0.984813	0.780446	1.27285	1.27285	0.780446	4.20469	4.29046	0.16169	-0.0577229	4.57471	4.27667	4.14313	4.17439	4.63473	4.45435	3.80666	0.351828	0.165196	4.59512	3.98898	0.34766	0.331655	0.170744
AAAAATGATTAGTGTAACCGTGAG-1	PDS 1 MCF7	1	0.9718	0.663357	1.39033	0.663357	0.663357	0.663357	0.663357	0.663357	0.663357	0.663357	0.663357	0.663357	0.837063	0.663357	0.663357	1.25559	3.1992	1.39033	2.70348	2.31178	0.663357	0.968305	0.968305	0.968305	1.22186	0.968305	0.968305	0.968305	0.968305	4.02535	3.98898	0.127788	-0.249614	4.26268	4.06044	3.82864	4.02535	4.09434	4.15888	4.35671	0.212566	0.0872343	4.18966	3.97029	-0.0249792	0.105783	-0.0420268
AAAAATGATTAGACATATGAAGAC-1	PDS 1 MCF7	8	2.41804	2.6129	2.46047	1.72396	1.40611	0.370059	1.48845	0.370059	0.370059	0.370059	0.370059	0.370059	0.466963	0.370059	0.370059	1.48024	2.02153	1.42131	1.70101	1.6182	0.370059	0.368874	0.834342	0.368874	0.834342	1.10662	1.35157	1.22137	1.914	4.11087	3.95124	0.16169	0.363491	4.45435	2.83321	4.04305	1.79176	4.26268	4.06044	3.93183	0.246468	0.0316645	3.97029	3.98898	0.104232	0.0459031	0.0759961
AAAAATGATGCAGAAATGTGAGAC-1	PDS 1 MCF7	3	0.52622	0.52622	1.70296	0.52622	0.52622	0.52622	0.52622	0.52622	0.52622	0.52622	0.52622	0.52622	0.664015	0.52622	0.664015	2.29314	3.02756	2.06802	3.18103	2.92731	0.52622	0.487878	0.864152	0.615634	1.13906	0.615634	0.795695	1.52499	1.95696	4.15888	4.18966	0.272038	0.298952	4.7362	4.02535	4.89035	4.17439	3.97029	4.96981	4.06044	0.777096	0.388339	4.12713	4.04305	0.913719	1.01232	0.540734
AAAAATGATATGGACCGTCATGGA-1	PDS 1 MCF7	0	0.767054	0.607876	1.21575	0.607876	0.607876	0.607876	0.607876	0.607876	0.767054	0.607876	0.607876	0.607876	0.607876	0.607876	0.767054	2.05477	2.93438	2.10627	3.34346	1.71031	0.607876	0.854905	0.854905	1.07877	0.854905	0.854905	1.25241	1.39429	0.854905	4.23411	3.17805	0.257	-0.0899838	4.26268	3.95124	4.45435	3.97029	4.14313	4.43082	3.91202	0.177475	-0.027176	4.06044	3.95124	-0.263011	0.476053	0.0557456
AAAAATGAGTGCATACCTCGAGAG-1	PDS 1 MCF7	11	0.879063	0.696641	1.31859	0.696641	0.696641	0.696641	0.696641	0.696641	0.696641	0.696641	0.696641	0.696641	0.696641	0.696641	0.696641	2.70301	3.00881	2.21717	1.31859	1.31859	0.696641	0.736164	1.47233	0.736164	1.07846	0.736164	0.736164	1.30393	1.20063	4.02535	3.13549	-0.061454	-0.140415	4.27667	3.85015	4.11087	3.91202	3.93183	3.95124	3.8712	0.0773915	-0.0896964	3.91202	3.89182	0.105674	-0.102862	-0.0846804
AAAAATGAGGTGAGCCGTTACACC-1	PDS 1 MCF7	4	2.44404	2.70946	2.6111	0.464482	1.19785	0.464482	0.464482	0.464482	0.464482	1.08444	0.464482	0.464482	0.586112	0.464482	0.464482	1.51508	3.08828	1.11577	2.21616	0.464482	0.464482	0.617592	1.17234	0.378675	0.884098	1.0149	1.03258	1.3685	1.53131	1.09861	2.19722	-0.436147	-0.0737233	3.93183	3.66356	3.97029	3.91202	2.48491	3.89182	4.06044	-0.158997	-0.0736961	4.09434	3.04452	-0.32755	-0.410677	-0.343969
AAAAATGAGCGACTCGGAGACACA-1	PDS 1 MCF7	6	2.1752	2.38932	1.95856	1.17485	1.18528	1.56447	0.372417	1.31229	1.35222	1.59341	0.372417	0.372417	0.372417	0.372417	0.469938	1.20522	1.95113	1.1954	1.63128	0.744835	0.372417	0.542529	0.429944	0.701209	1.0328	1.24374	1.08506	1.68966	1.27506	4.12713	3.95124	0.0746782	-0.193524	4.75359	4.06044	4.12713	3.89182	4.15888	4.17439	3.89182	0.177475	0.0872343	4.18966	3.8712	0.869063	0.087009	-0.0258399
AAAAATGCCGAACCACGCCACCAT-1	PDS 1 MCF7	6	2.2174	2.09295	1.37578	1.19169	0.328206	1.66123	1.42774	0.328206	0.328206	1.472	1.44718	0.328206	0.535281	0.328206	0.41415	1.52538	1.95151	1.47629	1.866	1.73516	0.328206	0.533087	0.740977	0.533087	0.981513	1.11023	0.964223	1.5235	1.61338	4.31749	3.98898	0.0376369	-0.0899838	4.5326	4.04305	4.06044	3.85015	4.36945	4.78749	4.07754	0.447139	0.0316645	3.98898	4.02535	0.576218	0.694087	0.232064
AAAAATGAGCAGGAATAAGGTCCG-1	PDS 1 MCF7	6	2.21255	2.16975	2.09636	1.24674	1.25374	1.69816	1.69101	1.88641	0.357747	0.357747	0.357747	0.357747	0.357747	0.357747	0.357747	1.22478	1.65265	1.14831	1.6762	0.809172	0.357747	0.50073	0.886914	0.733556	0.50073	1.23429	0.816655	1.36541	1.96172	3.97029	3.93183	-1.44775	-0.249614	4.06044	4.07754	3.97029	3.91202	3.80666	3.8712	2.56495	-0.175804	-0.32501	4.00733	3.91202	-0.220191	-0.389471	-0.185238
AAAAATGACTTGATTTAATCTGGA-1	PDS 1 MCF7	5	2.50616	0.466236	2.61204	0.466236	0.466236	0.466236	0.588325	0.466236	0.466236	0.466236	0.466236	0.466236	0.588325	0.466236	0.466236	2.00998	2.99601	1.76497	2.70403	2.30414	0.466236	0.630423	1.02818	0.630423	0.923554	0.630423	1.19326	1.84711	1.11663	4.31749	4.00733	0.194479	0.103207	4.55388	3.95124	4.59512	4.06044	3.98898	4.49981	3.95124	0.279258	0.562293	3.98898	3.8712	0.524498	0.600791	0.292936
AAAAATGACGGACTATATGACCGA-1	PDS 1 MCF7	0	0.670568	0.670568	1.26924	0.670568	0.670568	0.670568	0.670568	0.670568	0.670568	0.670568	0.670568	0.670568	0.670568	0.670568	0.670568	1.91383	2.78597	1.61082	2.80476	2.20402	0.670568	0.765579	0.966053	0.966053	0.765579	0.966053	0.765579	1.44908	1.35603	3.80666	0	-0.020632	-0.193524	4.00733	3.8712	3.97029	3.95124	2.89037	3.85015	3.43399	-0.210291	-0.265587	2.99573	2.48491	-0.323115	-0.574371	-0.317702
AAAAATGACCGTAGTCCTTGTTGC-1	PDS 1 MCF7	4	2.04736	2.72562	1.50777	0.627667	0.627667	0.627667	0.627667	0.627667	0.627667	0.919516	0.627667	0.627667	0.627667	0.627667	0.627667	1.11175	1.9432	1.31553	2.73523	1.02368	0.627667	0.482517	0.918556	0.834616	0.764771	0.94257	1.07587	1.09135	1.88975	3.97029	3.17805	-0.020632	-0.288835	3.95124	0.693147	3.98898	3.21888	2.99573	3.89182	2.48491	-0.192899	-0.227847	2.48491	3.49651	-0.384708	-0.303613	-0.23929
AAAAATGACCACTCGCTGTTACCA-1	PDS 1 MCF7	3	0.56967	0.834552	1.64794	0.56967	0.56967	0.56967	0.56967	0.56967	0.56967	0.56967	0.718844	0.56967	0.56967	0.56967	0.718844	1.6691	3.40797	2.21035	2.68985	2.41816	0.56967	1.03769	1.33353	0.802868	0.636258	1.03769	0.636258	1.12697	1.38873	2.3979	3.4012	0.0185887	-0.0899838	4.44265	3.8712	4.29046	4.00733	4.35671	4.40672	3.43399	0.465157	-0.139293	3.91202	4.04305	0.785038	0.298656	0.220688
AAAAATGACCACTCGATCCACAGT-1	PDS 1 MCF7	3	0.578059	0.729429	1.45886	0.578059	0.578059	0.578059	0.578059	0.578059	0.578059	0.578059	0.578059	0.578059	0.578059	0.578059	0.578059	2.15433	3.59874	2.0584	2.75246	2.26468	0.578059	0.376535	0.950269	0.475135	0.950269	1.02675	0.821848	1.4254	1.97379	3.55535	2.99573	0.056329	-0.372216	3.93183	3.95124	3.82864	3.2581	3.3673	3.93183	3.17805	-0.302098	-0.285005	4.00733	2.77259	-0.415774	-0.44436	-0.380325
AAAAATGACATATGTCAGCTCTTC-1	PDS 1 MCF7	3	0.587524	0.587524	1.44823	0.587524	0.587524	0.587524	0.587524	0.587524	0.587524	0.587524	0.587524	0.587524	0.741372	0.587524	0.587524	2.28711	2.90119	2.44095	2.95919	2.05901	0.587524	0.634229	0.907377	0.865857	0.766822	0.944936	0.546295	1.21808	2.1164	3.95124	4.07754	0.127788	0.0618222	4.30406	3.91202	4.2485	3.91202	3.91202	4.00733	3.97029	-0.0338342	-0.139293	3.7612	3.91202	0.195204	-0.196634	-0.0291511
AAAAATGAATTCAGTACAGAAGAG-1	PDS 1 MCF7	11	0.90314	0.616489	1.80628	0.777922	0.616489	0.616489	0.616489	0.616489	0.616489	0.616489	0.616489	0.616489	0.616489	0.616489	0.777922	2.0109	2.69579	2.28812	1.96207	2.29755	0.616489	0.772368	1.61881	1.25968	0.772368	0.772368	0.772368	1.25968	0.772368	4.21951	3.93183	0.16169	-0.0577229	4.70048	3.97029	4.14313	3.93183	3.97029	4.34381	3.91202	0.381387	0.545343	4.02535	3.98898	0.547919	0.758151	0.144406
AAAAATGAATCAACCATGTCCTCC-1	PDS 1 MCF7	7	2.24274	1.97304	1.71307	0.521198	0.521198	0.521198	0.521198	0.521198	0.521198	1.09238	0.850037	0.521198	0.521198	0.657679	0.521198	1.67296	2.10766	1.50772	2.55882	1.80594	0.521198	0.610293	0.87365	0.472187	0.87365	1.05284	1.24785	1.35233	1.5172	3.95124	4.04305	-0.125993	-0.230566	4.14313	3.91202	4.02535	3.97029	3.85015	4.02535	3.95124	-0.0944588	-0.0424435	3.93183	3.89182	-0.244435	-0.205323	-0.200306
AAAAATGAATAAGAGTGCCGAACT-1	PDS 1 MCF7	11	0.548013	0.691515	1.88764	0.548013	0.548013	0.548013	0.548013	0.548013	0.548013	0.548013	0.548013	0.548013	0.691515	0.548013	0.548013	2.54393	3.45464	2.25557	2.66963	1.94133	0.548013	0.304571	0.993467	0.576488	0.923795	1.44119	0.86926	1.38726	1.50397	4.2485	3.98898	0.110396	0.00383497	4.09434	3.82864	4.26268	3.95124	3.97029	4.20469	4.00733	0.550679	0.00267692	4.04305	4.07754	0.948433	0.274401	0.100018
AAAAATGAATAAGAGCACGTCATA-1	PDS 1 MCF7	8	2.49587	2.51416	2.26932	1.39014	0.444737	0.444737	0.444737	0.444737	0.787738	1.36314	0.444737	0.444737	0.444737	0.444737	0.444737	1.68359	2.44904	1.45067	1.95458	0.970709	0.444737	0.825761	1.06118	0.896804	0.506313	0.896804	0.958344	1.79361	1.06118	3.97029	3.93183	0.0376369	-0.288835	3.78419	3.85015	3.93183	3.89182	2.48491	3.97029	3.3673	-0.175804	-0.0736961	3.89182	3.2581	-0.126879	-0.349279	-0.287189
AAAAATGAACTCGTAGAAGGATCA-1	PDS 1 MCF7	3	0.834381	0.718696	1.60249	0.569553	0.569553	0.569553	0.569553	0.569553	0.569553	0.569553	0.569553	0.569553	0.718696	0.569553	0.718696	2.03838	2.69218	2.2243	2.71473	2.6246	0.569553	0.638183	1.06	0.505748	0.638183	0.638183	1.33059	1.81002	1.37909	4.04305	3.91202	0.178219	-0.193524	4.17439	3.78419	4.06044	3.98898	4.00733	3.93183	3.98898	0.0371176	0.304958	3.95124	3.97029	-0.224191	-0.010584	0.0513835
AAAAATCTTGTAACGGCGACCTGT-1	PDS 1 MCF7	4	2.55492	2.46929	2.00711	0.453729	0.453729	0.453729	1.85382	0.453729	0.453729	0.453729	0.453729	0.453729	0.453729	0.453729	0.453729	1.72403	2.16485	1.81998	2.19028	1.50233	0.453729	0.342576	0.685152	0.727619	0.85644	1.66975	0.999104	1.07343	1.64594	4.11087	4.07754	-0.061454	-0.249614	4.00733	3.49651	4.15888	1.60944	3.63759	3.89182	2.30259	-0.175804	-0.17378	3.4012	3.8712	0.287035	-0.247452	-0.126097
AAAAATGAGCACATTGCGGTAAGT-1	PDS 1 MCF7	3	0.699658	0.554465	1.45876	0.554465	0.554465	0.554465	0.554465	0.554465	0.554465	0.554465	0.554465	0.554465	0.554465	0.554465	0.554465	2.1068	3.13447	2.42869	3.18275	2.30884	0.554465	0.56184	0.994936	0.775458	1.05348	0.676523	0.821634	1.48905	1.62708	3.85015	3.66356	-0.061454	-0.12332	4.34381	3.04452	4.00733	3.91202	3.66356	4.34381	3.80666	0.0507232	-0.122486	3.49651	3.85015	0.114283	-0.0690684	0.105416
AAAAATGTGCCATGACCAATGCCT-1	PDS 1 MCF7	3	0.811902	0.554209	1.53585	0.554209	0.554209	0.554209	0.554209	0.554209	0.554209	0.554209	0.554209	0.554209	0.554209	0.554209	0.699334	2.23518	3.04104	1.87336	3.04828	2.77928	0.554209	0.383984	0.932692	0.445791	0.932692	1.19216	1.05439	1.59774	1.46054	4.11087	2.3979	0.0185887	-0.230566	4.15888	4.38203	3.89182	3.98898	4.56435	4.11087	3.13549	-0.0944588	-0.265587	4.07754	3.95124	0.171203	-0.161096	-0.136066
AAAAATGCCGAACCAGTGCGTTCC-1	PDS 1 MCF7	10	0.46788	2.57748	2.66503	0.46788	1.92575	0.46788	0.46788	0.46788	0.46788	0.46788	0.46788	0.46788	0.590398	0.46788	0.590398	1.80323	2.35657	1.95266	2.4606	1.59181	0.46788	0.380721	0.761442	0.557746	0.797955	1.37589	1.05507	1.03816	2.03301	4.06044	1.79176	0.144882	-0.211874	4.20469	3.3673	3.98898	2.70805	3.63759	3.98898	4.11087	-0.0192354	-0.139293	3.09104	3.95124	0.313134	-0.0553177	-0.00342474
AAAAATGCCTTCCATACTGTGTCA-1	PDS 1 MCF7	11	0.8634	0.589362	1.60709	0.589362	0.589362	0.589362	0.589362	0.589362	0.589362	0.589362	0.589362	0.589362	0.589362	0.589362	0.961208	2.23939	2.86338	2.00511	2.9446	1.9073	0.589362	0.968305	0.968305	1.22186	0.968305	0.968305	0.968305	0.968305	0.968305	4.02535	4.06044	0.0746782	-0.0737233	4.30406	4.00733	4.12713	3.97029	4.60517	4.04305	4.55388	0.53415	0.0736287	4.17439	3.78419	0.308439	-0.147526	-0.0707533
AAAAATGTCTGACGTATCAGGATG-1	PDS 1 MCF7	0	0.799252	0.633392	1.5985	0.633392	0.633392	0.633392	0.633392	0.633392	0.633392	0.633392	0.633392	0.633392	0.633392	0.633392	0.799252	1.96092	2.48146	1.75528	3.26291	1.94137	0.633392	0.910583	0.910583	1.14903	1.14903	1.14903	0.910583	0.910583	0.910583	3.91202	3.52636	0.144882	-0.106513	4.2485	3.98898	4.04305	3.93183	4.02535	4.12713	3.93183	-0.0636871	0.0458491	3.93183	3.85015	0.0569563	-0.0802067	-0.150405
AAAAATGTCGTCGACCACCTCAAC-1	PDS 1 MCF7	0	0.75066	0.75066	1.0997	0.75066	0.75066	0.75066	0.75066	0.75066	0.75066	0.75066	0.75066	0.75066	0.75066	0.75066	0.75066	1.63843	2.76254	1.63843	2.34638	1.50132	0.75066	0.899605	1.13518	0.899605	0.899605	0.899605	0.899605	0.899605	1.46719	3.97029	2.07944	-0.104014	-0.0899838	3.95124	2.56495	3.7612	3.85015	4.33073	2.19722	3.63759	-0.264358	-0.122486	3.78419	1.60944	-0.408519	-0.419483	-0.480054
AAAAATGTCCTTCATATGCCTTCA-1	PDS 1 MCF7	3	1.13936	0.569678	1.62589	0.569678	0.569678	0.569678	0.569678	0.569678	0.569678	0.569678	0.569678	0.569678	0.718854	0.569678	0.718854	1.78067	2.70134	1.79713	3.00234	2.83103	0.569678	0.740377	0.66504	0.804074	0.740377	0.572834	1.29563	1.29563	1.88605	4.07754	2.70805	0.110396	-0.0899838	4.07754	3.95124	3.8712	1.38629	4.18966	4.57471	3.8712	0.128685	-0.0896964	3.82864	3.63759	0.0969913	0.0120122	-0.0841796
AAAAATGTCCGTAAGTTGGTAACT-1	PDS 1 MCF7	7	2.20732	2.11838	1.71248	0.595138	0.471636	0.471636	0.471636	0.471636	0.471636	0.471636	0.471636	0.471636	0.595138	0.471636	0.471636	2.35105	2.6111	1.44558	2.52212	2.29552	0.471636	0.461484	0.829218	0.608293	0.87484	1.31414	1.00756	1.36123	1.54324	4.12713	3.93183	0.0376369	-0.140415	4.38203	3.97029	4.26268	3.8712	1.60944	3.98898	3.13549	0.103367	0.0316645	3.85015	3.95124	-0.117829	-0.180253	-0.110043
AAAAATGTCCGCTCACGCGTACTA-1	PDS 1 MCF7	8	2.27032	2.39622	2.22054	1.7857	1.15186	0.361918	0.361918	0.361918	1.75357	1.24663	0.361918	0.361918	0.456689	0.361918	0.5302	1.35961	1.99989	1.14172	1.79856	1.54548	0.361918	0.465931	0.825276	0.825276	0.931861	0.587939	1.05387	1.71469	1.59516	3.91202	3.98898	-0.020632	-0.211874	4.06044	3.93183	4.06044	4.15888	3.82864	3.97029	0.693147	0.474046	0.0736287	3.93183	3.93183	0.0659925	-0.0357092	0.0443644
AAAAATGTCCACAACCAATGTGCT-1	PDS 1 MCF7	3	0.635942	0.635942	1.66869	0.503972	0.503972	0.503972	0.503972	0.635942	0.503972	0.503972	0.503972	0.503972	0.503972	0.503972	0.635942	2.51416	3.25665	2.37964	2.95396	2.61957	0.503972	0.882439	1.25732	0.882439	1.16316	0.498203	0.498203	1.45971	1.35852	3.93183	3.97029	0.144882	-0.230566	4.39445	3.73767	3.80666	4.04305	3.95124	4.34381	3.89182	0.49159	-0.139293	3.89182	3.91202	0.655776	0.235858	0.172295
AAAAATGTCATTCTACACCTACGC-1	PDS 1 MCF7	0	0.620101	0.620101	1.17372	0.620101	0.620101	0.620101	0.620101	0.620101	0.620101	0.620101	0.620101	0.620101	0.620101	0.620101	0.908431	2.08215	2.80907	1.88083	3.15578	2.2081	0.620101	0.466725	0.466725	0.466725	0.68374	1.51042	1.0187	1.36748	2.01948	3.97029	3.21888	0.0185887	-0.193524	4.09434	3.66356	4.02535	3.91202	4.41884	3.8712	2.89037	-0.142468	-0.304808	4.21951	2.07944	-0.00546642	-0.235116	-0.267754
AAAAATGTATTACTGTCATCATCT-1	PDS 1 MCF7	3	0.552754	0.552754	1.63927	0.552754	0.552754	0.552754	0.552754	0.552754	0.552754	0.552754	0.697499	0.552754	0.552754	0.552754	0.552754	2.39603	3.10732	1.94775	3.08595	2.62384	0.552754	0.817675	1.02055	1.00011	1.15985	0.843894	1.00459	1.06207	1.09126	4.00733	3.98898	0.110396	0.142948	4.23411	4.09434	3.91202	3.93183	3.95124	4.12713	3.82864	-0.0944588	-0.17378	3.98898	3.89182	-0.622667	0.0011007	-0.0215986
AAAAATGTATTACTGCCACTTCGC-1	PDS 1 MCF7	4	2.35995	2.44001	2.22328	0.644938	1.48394	0.364116	1.18769	0.364116	1.5093	1.11603	0.364116	0.364116	0.459463	0.364116	0.364116	1.62577	2.17077	1.30313	1.81646	1.28988	0.364116	0.581202	0.777817	0.522061	0.899358	1.34904	0.899358	1.26241	1.70876	4.14313	3.95124	0.0185887	-0.193524	4.04305	3.93183	3.95124	3.71357	2.3979	2.89037	3.7612	-0.142468	-0.0424435	3.95124	3.46574	-0.210261	-0.153534	-0.0526421
AAAAATGTAAGGTCCACTTAGCTT-1	PDS 1 MCF7	5	2.6503	0.670879	2.39703	0.411347	0.411347	0.411347	0.411347	0.411347	0.411347	1.86854	0.411347	0.411347	0.411347	0.411347	0.602613	1.97241	2.89189	1.75997	2.39266	2.21213	0.411347	0.563271	0.821337	0.488465	0.984159	1.27225	0.937021	1.50692	1.42657	4.09434	3.97029	-0.000829375	0.0332489	4.38203	3.85015	4.49981	3.97029	3.98898	4.18966	4.07754	0.128685	0.48365	4.09434	3.8712	0.317807	0.313877	0.228409
AAAAATGTAACGCGACAAGAGGAG-1	PDS 1 MCF7	0	0.576329	0.844306	1.51628	0.576329	0.576329	0.576329	0.576329	0.576329	0.576329	0.576329	0.576329	0.576329	0.844306	0.576329	0.576329	2.2988	2.43643	2.11169	3.17982	2.39444	0.576329	0.677835	1.53317	1.47948	0.855333	0.99301	0.677835	0.677835	1.1055	4.09434	3.93183	0.344011	-0.0419746	4.38203	3.82864	4.15888	4.14313	3.95124	3.93183	3.98898	0.246468	0.0172757	3.91202	3.93183	0.585179	0.349123	0.177703
AAAAATGTAACAGTCTCTGATGAA-1	PDS 1 MCF7	5	2.3732	0.529144	1.30433	0.529144	0.529144	0.529144	0.529144	0.529144	0.529144	0.529144	0.529144	0.529144	0.529144	0.529144	0.937244	2.24614	2.4958	1.92129	2.82421	2.3732	0.529144	0.590904	0.590904	0.590904	0.590904	0.590904	1.11846	1.58371	2.34332	4.33073	4.00733	0.226228	-0.0419746	4.56435	3.97029	3.73767	3.98898	4.02535	4.57471	4.17439	0.341778	0.282979	4.09434	3.98898	0.173899	0.618003	0.22474
AAAAATGCCGCTATCAGTATGACG-1	PDS 1 MCF7	0	0.736428	0.583605	1.27381	0.583605	0.583605	0.583605	0.583605	0.583605	0.583605	0.583605	0.583605	0.583605	0.583605	0.583605	0.736428	2.24924	2.89798	1.98553	3.4407	2.175	0.583605	0.969123	1.53602	0.768012	0.969123	0.768012	1.25257	0.768012	0.969123	4.15888	3.93183	0.286853	0.298952	4.66344	4.04305	4.43082	3.95124	4.07754	4.68213	4.06044	0.56694	0.455998	4.17439	4.11087	0.509216	0.861041	0.454003
AAAAATGGTCTTGCACCGATCTCT-1	PDS 1 MCF7	11	0.622954	0.622954	1.66961	0.622954	0.622954	0.786081	0.622954	0.622954	0.622954	0.622954	0.622954	0.622954	0.622954	0.622954	0.622954	2.57622	3.15311	2.4009	2.21826	1.3597	0.622954	0.879546	1.21811	1.01018	1.20644	0.792117	0.824005	0.977838	1.09177	4.06044	2.94444	0.178219	0.0186501	4.36945	4.14313	4.26268	3.55535	2.07944	4.21951	3.97029	0.212566	0.0598353	4.35671	3.89182	0.558969	0.348667	0.257642
AAAAATGGTAGTGTTGCGCTACCT-1	PDS 1 MCF7	2	2.3278	2.25313	2.2725	1.57824	1.28573	0.440857	1.22439	1.92983	0.349371	1.36874	0.349371	0.349371	0.349371	0.349371	0.349371	1.31247	1.97948	1.53799	1.01066	1.28573	0.349371	0.50231	0.731355	0.567184	0.860163	1.46002	0.958608	1.39809	1.52227	3.04452	3.46574	0.0926967	-0.0737233	3.95124	3.73767	4.02535	3.93183	3.13549	4.09434	3.95124	-0.22799	0.126975	3.68888	3.91202	-0.254713	-0.0957272	-0.00157929
AAAAATGGATAGTCATTATGAGGA-1	PDS 1 MCF7	4	2.04961	2.95345	1.91563	0.638543	0.638543	0.638543	0.638543	0.638543	0.638543	1.13101	0.638543	0.638543	0.638543	0.638543	0.638543	1.13101	1.39372	0.805751	2.27377	1.49082	0.638543	0.787817	0.787817	0.787817	0.787817	1.28487	0.787817	1.78193	0.994114	4.11087	3.49651	0.0185887	-0.140415	4.15888	4.14313	3.73767	3.95124	0	3.89182	2.3979	-0.00484662	-0.105957	4.39445	3.82864	-0.0894083	-0.323949	-0.226511
AAAAATGGAGCATCTGTTCACTCC-1	PDS 1 MCF7	3	0.811179	0.553716	1.91861	0.553716	0.553716	0.553716	0.553716	0.553716	0.553716	0.698711	0.553716	0.553716	0.553716	0.553716	0.553716	2.11164	2.88477	2.4002	3.21652	1.99148	0.553716	0.873499	1.66286	1.12898	1.56573	0.692232	0.692232	0.692232	0.692232	4.34381	4.00733	0.178219	-0.0112029	4.47734	3.95124	4.29046	3.95124	4.04305	3.93183	3.95124	0.508832	0.378289	4.06044	4.06044	-0.0415359	0.368528	0.159429
AAAAATGGAAGTATGGGATAATAC-1	PDS 1 MCF7	0	0.727694	0.727694	1.18682	0.727694	0.727694	0.727694	0.727694	0.727694	0.727694	0.727694	0.727694	0.727694	0.727694	0.727694	0.918247	1.79375	2.72294	1.64594	2.61721	1.28892	0.727694	0.916713	1.15676	1.34296	0.916713	0.916713	0.916713	0.916713	0.916713	2.77259	2.89037	0.0376369	-0.193524	4.12713	3.8712	3.97029	4.02535	2.19722	3.89182	1.60944	-0.110207	-0.246539	3.95124	2.48491	-0.3165	-0.367772	-0.259368
AAAAATGGAAGAAGCCTTGATCTA-1	PDS 1 MCF7	3	0.577199	0.577199	1.42278	0.577199	0.577199	0.577199	0.577199	0.577199	0.577199	0.577199	0.577199	0.577199	0.577199	0.577199	0.728344	2.22455	2.90925	2.03389	3.30552	2.40889	0.577199	0.715068	1.71772	1.16623	1.35347	0.715068	0.715068	0.902315	0.715068	4.11087	2.63906	0.0926967	-0.106513	4.51086	3.78419	4.30406	4.34381	4.06044	4.34381	3.8712	0.351828	0.510557	4.21951	3.98898	0.34766	0.508435	0.0700068
AAAAATGCTTCACTCAAGCATTGC-1	PDS 1 MCF7	3	0.6924	0.548714	1.74637	0.548714	0.548714	0.548714	0.548714	0.548714	0.548714	0.548714	0.548714	0.548714	0.548714	0.548714	1.0386	2.14971	2.93988	2.17601	2.89793	2.48223	0.548714	0.373767	0.963908	0.373767	0.845408	1.14561	1.23757	1.35076	1.70921	4.21951	4.00733	0.194479	0.0618222	4.54329	4.67283	4.40672	3.97029	4.21951	4.31749	4.02535	0.0507232	-0.0121382	4.12713	2.89037	0.479918	0.195769	0.225842
AAAAATGCTGAGCAGGAGCAGGAA-1	PDS 1 MCF7	1	0.580561	0.580561	1.60888	0.580561	0.732586	0.580561	0.580561	0.732586	0.580561	0.580561	0.580561	0.580561	0.580561	0.580561	0.850506	1.84773	3.19448	1.87882	3.06292	2.22197	0.580561	0.562394	0.917225	0.562394	0.823892	1.06449	0.996136	1.12479	1.94868	4.2485	4.07754	0.194479	0.00383497	4.34381	4.11087	4.46591	4.00733	4.04305	4.36945	4.11087	-0.210291	0.658367	3.95124	3.8712	0.458885	0.357291	0.0811015
AAAAATGCTCAGCCAGCTAGCTCC-1	PDS 1 MCF7	3	0.579089	0.579089	1.52354	0.579089	0.579089	0.579089	0.579089	0.579089	0.579089	0.579089	0.579089	0.579089	0.579089	0.579089	0.730729	2.27579	2.96447	2.20036	2.75737	2.54505	0.579089	0.459003	0.688504	0.644292	0.644292	1.42508	1.36111	1.22139	1.55633	4.06044	4.00733	0.16169	-0.0899838	4.09434	3.78419	4.09434	3.8712	3.78419	3.93183	4.00733	0.128685	-0.0579477	3.8712	3.17805	0.208293	0.27145	-0.0604338
AAAAATGCGAGCAAGCTACGGTAT-1	PDS 1 MCF7	3	0.579036	0.579036	1.5234	0.579036	0.579036	0.579036	0.579036	0.579036	0.579036	0.579036	0.579036	0.579036	0.579036	0.579036	0.579036	2.16668	3.19965	2.13094	3.089	2.3096	0.579036	0.815031	1.81472	0.70203	1.37138	0.70203	0.985423	0.90736	0.70203	4.00733	2.56495	0.0926967	-0.230566	4.18966	4.14313	3.8712	4.04305	3.97029	4.12713	3.89182	0.00933802	-0.32501	3.8712	2.99573	-0.354579	-0.532792	-0.205944
AAAAATGCGACCTGTTCTGATGAA-1	PDS 1 MCF7	3	0.592931	0.592931	1.38433	0.748195	0.592931	0.592931	0.592931	0.592931	0.592931	0.592931	0.592931	0.592931	0.748195	0.592931	0.592931	1.90321	2.891	2.05449	3.17528	2.42256	0.592931	0.846233	1.23971	0.846233	1.06783	1.23971	0.846233	1.06783	0.846233	4.20469	4.09434	0.178219	0.0186501	4.54329	3.93183	4.70953	3.95124	4.14313	4.14313	4.30406	0.371631	0.271806	4.2485	3.8712	0.816673	0.701482	0.266142
AAAAATGCGACACAGACGCGACAG-1	PDS 1 MCF7	0	1.01249	0.69113	0.872109	0.69113	0.69113	0.69113	0.69113	0.69113	0.69113	0.69113	0.69113	0.69113	0.69113	0.69113	0.69113	2.02497	2.4221	1.81831	2.64515	2.07339	0.69113	0.734242	1.07564	1.07564	1.1975	0.734242	0.734242	0.734242	1.71425	4.00733	3.21888	-0.020632	-0.193524	3.97029	3.78419	4.04305	3.89182	2.89037	3.80666	1.94591	-0.126207	-0.246539	3.80666	3.55535	-0.175306	-0.533893	-0.338144
AAAAATGCGAAGACATAGTAGTCT-1	PDS 1 MCF7	3	0.568005	0.716742	1.40012	0.568005	0.568005	0.568005	0.568005	0.568005	0.568005	0.568005	0.568005	0.568005	0.568005	0.568005	0.568005	2.38097	3.15283	2.24584	2.77913	2.53228	0.568005	0.788346	1.0398	0.857389	1.02947	0.674983	0.935613	1.29085	1.38354	3.98898	3.93183	0.0926967	-0.193524	4.20469	3.80666	4.23411	3.91202	4.04305	4.17439	3.7612	-0.22799	-0.105957	3.97029	3.82864	0.349919	-0.217295	0.0417195
AAAAATGGTCCTGGTCGTACACAC-1	PDS 1 MCF7	1	0.545448	0.688279	1.73598	0.545448	0.545448	0.545448	0.545448	0.545448	0.545448	0.545448	0.545448	0.545448	0.688279	0.545448	0.889588	1.94227	2.87007	2.02445	3.24323	2.64523	0.545448	0.396022	0.895746	0.499724	1.20118	0.701451	0.976183	1.75462	1.57508	4.11087	3.98898	0.330025	0.16859	3.98898	3.95124	4.2485	3.98898	4.11087	4.14313	4.12713	0.311006	0.315769	4.04305	3.93183	0.522601	0.393247	0.376867
AAAAATAGCTGCACTACAACCGGA-1	PDS 1 MCF7	11	0.675743	0.675743	1.87265	0.675743	0.675743	0.675743	0.675743	0.675743	0.675743	0.675743	0.675743	0.675743	0.675743	0.675743	0.675743	2.39381	3.16973	1.74268	0.675743	2.63053	0.675743	0.831634	1.35634	1.0494	1.21832	0.831634	0.831634	1.0494	0.831634	4.07754	3.21888	0.0746782	-0.106513	4.33073	3.97029	3.98898	3.85015	3.85015	3.91202	3.91202	0.177475	-0.246539	3.91202	3.95124	-0.0703271	-0.465746	-0.244566
AAAAAGTGTAGCAAGTCCAACGTG-1	PDS 1+5FU MCF7	0	0.754088	0.754088	1.22986	0.754088	0.754088	0.754088	0.754088	0.754088	0.754088	0.754088	0.754088	0.754088	0.754088	0.754088	0.754088	2.02106	1.90311	1.94472	2.31131	1.50818	0.754088	0.916713	1.34296	0.916713	0.916713	0.916713	0.916713	0.916713	1.15676	3.7612	1.09861	-0.243776	-0.372216	3.98898	3.09104	3.98898	3.29584	3.61092	3.3673	0	-0.302098	-0.285005	3.29584	1.38629	-0.28767	-0.285475	-0.34616
AAAAAGTTGCCAGATTGCTCCTCC-1	PDS 1+5FU MCF7	0	0.668105	0.668105	1.82181	0.668105	0.668105	0.668105	0.668105	0.668105	0.668105	0.668105	0.668105	0.668105	0.668105	0.668105	0.668105	1.64686	1.87977	2.16213	2.93139	2.19593	0.668105	0.837304	0.971741	0.837304	0.837304	0.90934	1.07602	1.02678	1.50421	3.95124	3.21888	0.0746782	-0.106513	4.14313	3.8712	3.97029	3.91202	3.82864	3.93183	2.3979	-0.158997	-0.32501	3.49651	3.52636	0.278586	0.141268	0.051714
AAAAAGCCGGTTCTAGCGCATTAC-1	PDS 1+5FU MCF7	0	0.643485	0.643485	0.942688	0.643485	0.643485	0.643485	0.643485	0.643485	0.643485	0.643485	0.643485	0.643485	0.643485	0.643485	0.942688	1.50235	2.76895	2.06548	3.01502	2.53662	0.643485	0.586843	1.17369	1.48103	1.4097	0.586843	0.740513	1.28088	0.740513	3.97029	0	0.0376369	-0.269032	3.98898	2.56495	3.93183	3.21888	4.00733	4.09434	4.17439	-0.28305	-0.32501	3.43399	3.93183	-0.175081	-0.032668	0.051714
AAAAAGCCGATACCGCCATACGAT-1	PDS 1+5FU MCF7	4	2.59081	2.80597	1.68905	0.619417	0.619417	0.619417	0.619417	0.619417	0.619417	0.619417	0.619417	0.619417	0.619417	0.619417	0.619417	1.40104	1.81486	1.35198	1.89854	1.29824	0.619417	0.550192	0.75113	0.550192	0.787147	1.73282	0.925757	1.30884	1.39392	3.93183	3.46574	-0.020632	-0.288835	3.95124	3.91202	2.19722	3.95124	2.19722	0	0	-0.28305	-0.227847	3.95124	2.70805	-0.426396	-0.253726	0.0387345
AAAAAGCCGAGCTGAGCTATGTAA-1	PDS 1+5FU MCF7	0	0.772416	0.612125	1.22425	0.612125	0.612125	0.612125	0.612125	0.612125	0.612125	0.612125	0.612125	0.612125	0.772416	0.612125	0.896747	2.10848	2.39056	1.77075	3.04434	2.61393	0.612125	0.625473	1.03889	0.808412	1.08189	0.495676	0.93821	1.39463	1.61682	3.82864	3.97029	-0.020632	-0.269032	3.95124	3.80666	3.91202	4.00733	3.93183	3.80666	3.49651	-0.192899	-0.105957	3.82864	3.95124	0.169952	-0.145245	-0.207841
AAAAAGCCATATCTTTGTAGGTTA-1	PDS 1+5FU MCF7	0	0.86038	0.681835	1.36367	0.681835	0.681835	0.681835	0.681835	0.681835	0.681835	0.681835	0.86038	0.681835	0.681835	0.681835	0.86038	1.85925	2.27373	1.75838	2.85188	1.72076	0.681835	0.916713	0.916713	0.916713	1.34296	0.916713	0.916713	0.916713	1.15676	3.98898	4.48864	-0.0408347	-0.230566	4.12713	3.80666	3.98898	3.98898	4.40672	3.8712	3.82864	-0.302098	-0.0121382	4.17439	3.91202	-0.165865	0.20909	0.268035
AAAAAGCCATACGATTGTAACAGT-1	PDS 1+5FU MCF7	0	0.610434	0.610434	1.42519	0.610434	0.610434	0.610434	0.610434	0.610434	0.610434	0.610434	0.610434	0.610434	0.610434	0.610434	0.610434	2.39152	2.46852	2.03563	3.07895	2.39152	0.610434	0.785985	1.26819	0.869482	1.30278	0.869482	0.695966	1.35352	0.854595	4.06044	1.79176	-0.0408347	-0.309037	4.20469	3.82864	3.97029	3.89182	3.91202	3.95124	3.98898	-0.302098	-0.285005	3.95124	3.89182	0.0443516	-0.095121	0.0303862
AAAAAGCCATAAGTAGTATGATCT-1	PDS 1+5FU MCF7	5	2.73097	0.590443	1.49011	0.590443	0.590443	0.590443	0.590443	0.590443	0.590443	0.590443	0.590443	0.590443	0.590443	0.590443	0.864983	1.63626	2.47502	1.92594	2.54071	1.70803	0.590443	0.670395	0.670395	0.670395	0.670395	1.14799	1.29579	1.16008	1.71456	2.48491	1.79176	-0.295069	-0.309037	3.85015	3.80666	3.91202	3.85015	2.89037	3.78419	3.2581	-0.0789546	-0.265587	4.00733	3.46574	-0.061422	-0.129023	-0.128968
AAAAAGCCAGTTACGCGAACAGAG-1	PDS 1+5FU MCF7	7	2.53089	2.9599	2.11763	0.457837	0.577726	0.457837	0.457837	0.457837	0.457837	0.457837	0.457837	0.457837	0.457837	0.457837	0.577726	1.28816	2.35999	1.67753	2.50819	2.07687	0.457837	0.554911	1.16304	0.905022	1.05033	0.982883	0.81293	1.71795	0.81293	3.95124	3.93183	0.0185887	-0.175506	4.11087	3.89182	4.02535	3.95124	3.17805	3.91202	3.91202	-0.0636871	0.126975	3.8712	3.3673	0.0368889	0.307377	0.295051
AAAAAGCCAGTCTCACACATGTGC-1	PDS 1+5FU MCF7	3	0.626234	0.626234	1.18533	0.626234	0.626234	0.626234	0.626234	0.626234	0.626234	0.626234	0.626234	0.626234	0.626234	0.626234	0.626234	2.11682	2.73371	1.99309	2.92752	2.51884	0.626234	0.693771	1.31316	1.22884	1.22884	1.01636	0.693771	1.13149	0.693771	4.02535	2.83321	0.056329	-0.249614	4.11087	3.91202	3.93183	3.91202	4.00733	3.95124	2.77259	-0.210291	-0.285005	4.02535	3.89182	-0.475186	-0.261569	0.299636
AAAAAGCCAACGGAAGGTTCTATC-1	PDS 1+5FU MCF7	0	0.715255	0.715255	0.902552	0.715255	0.715255	0.715255	0.715255	0.715255	0.715255	0.715255	0.715255	0.715255	0.715255	0.715255	0.715255	1.56116	2.36826	2.19229	2.90754	1.76309	0.715255	0.945071	0.945071	0.945071	0.945071	0.945071	0.945071	1.3845	0.945071	4.07754	3.80666	0.056329	-0.230566	4.06044	3.58352	3.97029	3.82864	3.73767	3.80666	3.21888	-0.210291	-0.122486	3.52636	3.63759	-0.138714	0.272604	0.201669
AAAAAGCATTCCGAGACTATTGTC-1	PDS 1+5FU MCF7	3	0.63154	0.63154	1.7221	0.63154	0.63154	0.63154	0.63154	0.63154	0.63154	0.63154	0.63154	0.63154	0.63154	0.63154	0.63154	1.55673	2.98519	2.06	2.58673	2.45845	0.63154	0.599112	0.949571	1.19822	1.19822	0.599112	0.774342	1.17033	1.51108	0	3.85015	-0.377307	-0.0899838	3.97029	3.8712	3.82864	0	4.06044	3.97029	3.91202	-0.0486492	-0.156388	3.93183	3.89182	0.0554423	-0.0495105	0.00981678
AAAAAGCATCTCGATCTCATTAGT-1	PDS 1+5FU MCF7	10	0.519919	1.96074	1.50402	1.72149	0.519919	0.519919	0.519919	0.519919	0.519919	0.519919	0.519919	0.519919	0.519919	0.519919	0.519919	2.26172	2.68815	2.10802	2.56527	1.83205	0.519919	0.793853	0.940659	0.819424	1.07575	0.572413	0.972633	1.468	1.35727	3.97029	2.70805	-0.60045	-0.175506	4.07754	3.7612	3.95124	3.66356	3.7612	3.95124	1.60944	-0.28305	-0.285005	3.89182	3.13549	-0.189068	-0.00183307	-0.189768
AAAAAGCATCGCTGGAGTCGATCA-1	PDS 1+5FU MCF7	5	1.96491	1.59553	1.39783	0.567078	0.567078	0.567078	0.567078	0.924865	0.567078	0.567078	0.567078	0.567078	0.567078	0.567078	0.567078	1.89105	2.13033	1.57151	2.68334	2.2003	0.567078	0.484113	1.095	1.05665	1.22177	0.789555	0.789555	1.46837	1.095	4.00733	3.7612	-0.020632	-0.0899838	4.09434	3.97029	4.00733	3.95124	3.78419	3.97029	4.06044	-0.175804	-0.17378	4.07754	3.3322	0.263771	0.684204	0.297804
AAAAAGCATCAATAGACGTTCAAT-1	PDS 1+5FU MCF7	12	0.520377	0.520377	1.9314	0.520377	0.520377	0.520377	0.520377	0.520377	0.520377	0.520377	0.520377	0.520377	0.520377	0.520377	0.762338	2.49276	2.93698	2.21337	2.98794	2.78806	0.520377	0.662977	1.06948	0.919451	1.24595	0.662977	0.85199	1.56128	1.0259	3.78419	3.46574	0.178219	-0.0737233	4.06044	3.97029	4.06044	3.95124	4.02535	4.07754	4.06044	-0.0789546	0.113903	3.85015	3.91202	0.266751	0.593572	0.348731
AAAAAGCAGTGCTGCGTATGCCTT-1	PDS 1+5FU MCF7	3	0.65634	0.828209	1.53237	0.65634	0.65634	0.65634	0.65634	0.65634	0.65634	0.65634	0.65634	0.65634	0.65634	0.65634	0.65634	1.43257	3.09574	2.12406	2.03197	2.48463	0.65634	0.857745	1.01812	0.734774	1.11432	1.0018	0.770008	1.53666	0.96657	3.85015	3.4012	0.0926967	-0.193524	4.2485	3.8712	3.97029	3.97029	3.95124	4.00733	4.02535	-0.210291	-0.156388	3.8712	3.85015	0.0517591	0.649986	0.193564
AAAAAGCAGGAGCCTTTGTAATGC-1	PDS 1+5FU MCF7	7	2.27608	2.59931	2.20542	0.461306	0.461306	0.461306	0.461306	0.461306	2.0032	0.461306	0.461306	0.461306	0.461306	0.461306	0.582103	1.52742	2.37347	1.42816	2.27234	1.3516	0.461306	0.470415	0.689145	0.593598	0.767214	1.90731	1.06401	1.67509	0.833219	4.02535	2.63906	0.0185887	-0.329657	4.12713	3.89182	4.12713	3.97029	3.80666	3.8712	3.8712	-0.192899	-0.32501	3.93183	3.91202	0.327376	-0.0559003	-0.0237476
AAAAAGCAGCGTAAGCACGGATAG-1	PDS 1+5FU MCF7	0	0.793992	0.629224	1.25845	0.629224	0.629224	0.629224	0.629224	0.629224	0.629224	0.629224	0.629224	0.629224	0.629224	0.629224	0.629224	1.65544	2.35448	2.29518	3.12938	2.55782	0.629224	1.1027	0.873873	1.42523	1.1027	0.873873	0.873873	0.873873	0.873873	3.93183	1.38629	0.110396	-0.140415	4.02535	3.91202	4.02535	3.95124	4.02535	3.95124	3.82864	-0.246009	-0.122486	3.89182	3.97029	0.0950872	0.22212	0.0012225
AAAAAGCAGCCGCAAGAACCTTCA-1	PDS 1+5FU MCF7	0	0.686334	0.686334	1.64869	0.686334	0.686334	0.686334	0.686334	0.686334	0.686334	0.686334	0.686334	0.686334	0.686334	0.686334	0.866057	1.87152	2.2725	2.01092	2.73757	1.55239	0.686334	1.40148	0.70074	1.14286	1.58497	0.884235	0.884235	0.70074	0.70074	3.91202	1.79176	-0.020632	-0.288835	4.02535	3.80666	4.09434	3.82864	3.52636	3.82864	3.3322	-0.175804	-0.191479	3.58352	3.09104	0.146734	-0.166498	-0.243421
AAAAAGCAGCAGTACGACTCAGTG-1	PDS 1+5FU MCF7	9	2.44212	2.52335	2.16381	0.511842	0.511842	0.511842	0.511842	2.2495	0.511842	0.511842	0.511842	0.511842	0.511842	0.511842	0.511842	1.29174	1.73015	1.22953	1.99892	1.66956	0.511842	0.895221	1.03932	1.03932	1.15706	0.895221	1.03932	0.895221	1.03932	2.94444	2.19722	-1.53476	-0.288835	4.02535	3.78419	3.58352	3.58352	3.49651	2.94444	2.3979	-0.264358	-0.304808	3.58352	2.07944	-0.468955	-0.0666415	-0.313539
AAAAAGCAGAAGTGATTCATCCAA-1	PDS 1+5FU MCF7	0	0.761879	0.603775	1.6182	0.603775	0.603775	0.603775	0.603775	0.603775	0.603775	0.603775	0.603775	0.603775	0.761879	0.603775	0.603775	2.23154	2.49102	2.10414	3.29416	1.86923	0.603775	1.16896	1.16896	0.797937	1.30138	0.797937	0.797937	1.16896	0.797937	0	2.56495	0.0746782	-0.0899838	4.11087	3.73767	4.00733	4.02535	4.02535	3.89182	3.78419	-0.175804	-0.32501	3.82864	3.82864	0.346794	0.292406	0.0540559
AAAAAGCACGACTCAGAATTGTTG-1	PDS 1+5FU MCF7	0	0.717124	0.717124	0.904909	0.717124	0.717124	0.717124	0.717124	0.717124	0.717124	0.717124	0.717124	0.717124	0.717124	0.717124	0.717124	0.904909	2.55359	1.76769	3.18727	2.33916	0.717124	0.831634	1.21832	1.0494	1.0494	0.831634	0.831634	1.35634	0.831634	3.68888	2.70805	-0.0408347	-0.329657	4.09434	3.82864	3.93183	3.91202	2.3979	3.89182	2.63906	-0.22799	-0.209498	4.02535	2.63906	-0.420461	0.0982504	-0.0890449
AAAAAGCACACCACATCAGAGCGT-1	PDS 1+5FU MCF7	0	0.629645	0.629645	1.25929	0.629645	0.629645	0.629645	0.629645	0.629645	0.629645	0.629645	0.629645	0.629645	0.629645	0.629645	0.629645	2.16882	3.08072	1.84483	2.76724	2.2862	0.629645	0.902158	1.29146	0.979773	1.04701	0.810358	0.979773	1.29146	0.698005	4.00733	1.94591	0.0926967	-0.372216	4.14313	3.80666	4.11087	3.91202	3.8712	3.7612	3.49651	-0.22799	-0.191479	3.85015	3.7612	-0.129825	0.130686	0.0012225
AAAAAGCCTAAGAAGCATGTGAAC-1	PDS 1+5FU MCF7	0	1.10432	0.583437	1.5637	0.583437	0.583437	0.583437	0.583437	0.736216	0.583437	0.583437	0.736216	0.583437	0.583437	0.583437	0.583437	2.16545	2.6167	2.03327	3.02732	2.09838	0.583437	0.491506	0.801612	0.620212	0.801612	1.07279	1.26755	1.31731	1.62741	4.00733	1.09861	0.0376369	-0.0899838	3.80666	3.91202	3.73767	3.95124	3.17805	4.12713	3.93183	-0.0789546	-0.285005	3.95124	3.21888	0.604498	-0.230559	0.133829
AAAAAGCCTATTCAATTCCTAAGG-1	PDS 1+5FU MCF7	5	1.99241	0.688752	1.30366	0.688752	0.688752	0.688752	0.688752	0.688752	1.60804	0.688752	0.688752	0.688752	0.688752	0.688752	0.688752	1.60804	1.99241	1.44356	2.21078	1.44356	0.688752	0.873873	0.873873	0.873873	0.873873	1.1027	0.873873	0.873873	1.65406	3.46574	1.38629	-0.0408347	-0.329657	3.97029	2.56495	3.93183	1.94591	1.09861	3.46574	1.94591	-0.4247	-0.285005	2.63906	2.19722	-0.0993213	-0.387257	-0.204806
AAAAAGCCTCGGTCAATTGATCAC-1	PDS 1+5FU MCF7	10	0.642946	2.18742	1.92884	0.642946	0.642946	0.642946	0.642946	0.642946	0.642946	0.642946	0.642946	0.642946	0.642946	0.642946	0.642946	1.72319	1.90675	1.69155	2.56452	1.78176	0.642946	0.896903	0.772551	0.896903	1.33629	0.772551	0.998507	1.42939	0.896903	3.68888	2.19722	-0.531458	-0.249614	3.97029	3.95124	4.00733	3.89182	3.97029	2.94444	3.55535	-0.22799	-0.139293	3.8712	1.79176	-0.262093	-0.193101	-0.272177
AAAAAGCCTTAATTCTTAAGTGGT-1	PDS 1+5FU MCF7	10	1.54576	1.986	2.23245	0.587534	0.587534	0.587534	0.587534	0.587534	0.587534	0.587534	0.587534	0.587534	0.741385	0.587534	0.587534	1.54576	2.4354	1.60211	2.18065	1.74242	0.587534	0.506411	0.759617	0.506411	0.936972	1.20396	1.01282	1.16094	1.91286	3.95124	1.09861	0.0376369	-0.269032	4.00733	3.29584	3.97029	3.85015	3.91202	3.91202	2.99573	-0.192899	-0.265587	3.04452	1.38629	-0.402865	-0.145245	-0.127564
AAAAAGCTCGACGATCATAAGATC-1	PDS 1+5FU MCF7	0	0.691034	0.691034	1.01235	0.691034	0.871988	0.691034	0.691034	0.691034	0.691034	0.691034	0.691034	0.691034	0.691034	0.691034	0.691034	1.74398	2.04936	2.02469	2.89668	2.27129	0.691034	0.653122	0.653122	0.653122	1.15684	1.56891	0.824148	1.42554	1.0652	2.19722	2.94444	0.0185887	-0.0737233	4.06044	3.58352	3.8712	3.89182	4.11087	3.93183	3.4012	-0.302098	-0.285005	3.93183	3.17805	-0.036931	0.0552129	-0.198763
AAAAAGCTCCTGACGATCCGTCTC-1	PDS 1+5FU MCF7	9	2.3519	2.15142	2.17956	0.556333	0.556333	0.556333	0.556333	1.96036	0.556333	0.556333	0.556333	0.556333	0.556333	0.556333	0.556333	1.21428	1.70518	1.11267	2.03842	1.82855	0.556333	0.939178	0.939178	0.939178	0.939178	1.09035	1.09035	1.3183	0.744281	2.07944	1.79176	-1.53476	-0.230566	3.8712	2.3979	3.58352	2.56495	2.30259	2.94444	2.48491	-0.302098	-1.03878	2.99573	2.19722	-0.553147	-0.346435	-0.418524
AAAAAGCTCATTAGTGCATGTGGT-1	PDS 1+5FU MCF7	3	0.571565	0.571565	1.50375	0.571565	0.571565	0.571565	0.571565	0.571565	0.571565	0.571565	0.571565	0.571565	0.571565	0.571565	0.571565	2.06559	3.0565	2.15551	3.28375	2.50359	0.571565	0.916626	1.25139	1.10826	1.18431	0.789539	0.916626	0.916626	0.916626	3.95124	0	0.056329	-0.12332	4.09434	3.82864	3.93183	3.91202	3.93183	3.95124	3.95124	-0.246009	-0.191479	3.80666	3.73767	0.2396	0.319194	0.161519
AAAAAGCTCATGCCAAACGTCGAG-1	PDS 1+5FU MCF7	0	0.724168	0.724168	1.44834	0.724168	0.724168	0.724168	0.724168	0.724168	0.724168	0.724168	0.724168	0.724168	0.724168	0.724168	0.724168	1.63797	2.12177	1.28268	2.74139	2.2845	0.724168	0.641461	0.641461	0.641461	1.14981	1.8626	0.829076	1.48943	0.744713	1.38629	2.56495	0.0185887	-0.309037	4.00733	3.91202	3.95124	3.4012	3.4012	3.91202	1.79176	-0.302098	-0.191479	3.61092	3.2581	0.335744	-0.307215	-0.259294
AAAAAGCTCAGTGATCCACTGAAG-1	PDS 1+5FU MCF7	9	2.34899	2.47994	1.79101	0.557977	0.557977	0.557977	0.557977	1.94454	0.557977	0.557977	0.557977	0.557977	0.557977	0.557977	0.557977	1.3754	1.8475	1.43897	2.02598	1.26207	0.557977	1.05173	0.905911	0.717917	0.717917	1.35887	0.717917	0.905911	1.62383	3.78419	1.09861	0.0185887	-0.35071	3.78419	3.04452	3.95124	3.89182	3.63759	1.79176	1.79176	-0.302098	-0.227847	2.83321	2.70805	-0.513407	-0.245944	-0.140267
AAAAAGCTCAGCTGGCCGTCAGGT-1	PDS 1+5FU MCF7	3	0.553094	0.553094	1.55618	0.553094	0.553094	0.553094	0.553094	0.553094	0.553094	0.553094	0.553094	0.553094	0.697927	0.553094	0.553094	2.21855	2.93309	2.54875	3.17027	2.36645	0.553094	0.784333	1.00794	1.04967	1.33272	1.21369	0.784333	1.12279	0.704523	3.97029	4.09434	0.357804	-0.175506	4.15888	3.63759	3.95124	3.93183	2.83321	4.00733	3.82864	-0.110207	-0.246539	3.61092	3.91202	0.707308	0.955701	0.355675
AAAAAGCTATTAAGGAATCGTGTT-1	PDS 1+5FU MCF7	0	0.622421	0.622421	1.17811	0.622421	0.622421	0.622421	0.622421	0.622421	0.622421	0.622421	0.622421	0.622421	0.622421	0.622421	0.622421	2.49664	2.67831	1.98095	2.9576	2.25997	0.622421	0.502052	1.26704	0.63352	0.818812	0.950279	0.889257	1.0041	1.93494	4.00733	2.48491	0.0376369	-0.249614	3.95124	3.85015	3.95124	3.89182	2.48491	3.85015	1.38629	-0.321516	-0.32501	3.52636	3.43399	-0.462763	-0.474269	-0.277051
AAAAAGCTACCTGCGGTTCAGAAG-1	PDS 1+5FU MCF7	0	0.863598	0.684385	1.00261	0.684385	0.684385	0.684385	0.684385	0.684385	0.684385	0.684385	1.8966	0.684385	0.684385	0.684385	0.863598	1.36877	2.13922	1.95327	2.7298	1.54798	0.684385	0.888889	0.888889	0.888889	0.888889	0.888889	0.888889	1.77778	0.888889	4.11087	2.70805	0.0746782	-0.269032	4.04305	3.63759	3.89182	3.8712	4.09434	3.82864	4.35671	-0.246009	-0.0896964	3.95124	3.85015	-0.0288988	0.360896	-0.0796426
AAAAAGCTAACTAAGAGTCAGTTG-1	PDS 1+5FU MCF7	3	0.718747	0.569593	1.36826	0.569593	0.569593	0.569593	0.569593	0.569593	0.569593	0.569593	0.569593	0.569593	0.718747	0.569593	0.718747	1.91256	2.74958	2.06815	3.26101	2.80111	0.569593	1.2938	0.793289	1.00102	1.16215	0.793289	0.793289	1.16215	1.00102	4.02535	3.93183	0.127788	-0.140415	4.09434	3.93183	3.98898	3.78419	3.98898	3.91202	3.95124	0.0233243	-0.0424435	4.04305	4.09434	0.697683	0.75503	0.241239
AAAAAGCGTTCCATTCATGACGTT-1	PDS 1+5FU MCF7	0	0.625708	0.625708	1.31142	0.625708	0.625708	0.625708	0.625708	0.625708	0.625708	0.625708	0.625708	0.625708	0.625708	0.625708	0.625708	2.32234	2.9046	1.83329	2.98541	2.12877	0.625708	0.574354	1.34095	1.20379	1.3797	0.936731	0.841413	1.14871	0.574354	3.97029	3.4012	-0.000829375	-0.249614	3.98898	3.73767	3.98898	3.95124	2.70805	3.95124	3.80666	-0.264358	-0.265587	2.89037	3.55535	-0.308613	-0.363727	-0.213938
AAAAAGCAAGAGGAGTTAGTCGGA-1	PDS 1+5FU MCF7	0	0.712057	0.712057	1.42411	0.712057	0.712057	0.712057	0.712057	0.712057	0.712057	0.712057	0.712057	0.712057	0.712057	0.712057	0.712057	1.90841	2.30437	1.55418	2.4815	2.08629	0.712057	0.641729	1.21466	1.21466	0.809772	0.641729	1.13666	0.940117	1.40068	3.95124	2.83321	0.0185887	-0.230566	4.07754	3.43399	3.91202	3.89182	3.55535	3.93183	2.07944	-0.246009	-0.246539	3.91202	3.93183	0.284451	-0.178503	-0.0729803
AAAAAGCGTTCCATTACCACTAGG-1	PDS 1+5FU MCF7	9	2.51845	2.46153	1.94803	0.485651	0.485651	0.485651	0.485651	2.01771	0.485651	0.485651	0.485651	0.485651	0.485651	0.485651	0.485651	1.51802	1.85872	1.53206	2.19695	1.69248	0.485651	0.739271	0.823018	0.636774	0.636774	1.82369	0.739271	1.14141	1.45979	4.04305	3.95124	-0.061454	-0.0264704	4.21951	3.93183	4.00733	3.8712	3.98898	3.95124	3.89182	-0.0338342	-0.0579477	3.97029	3.91202	0.453527	1.07219	0.634015
AAAAAGCGTACATCTTGGATAGGT-1	PDS 1+5FU MCF7	5	2.19217	0.60659	1.07442	0.60659	0.60659	0.60659	0.60659	0.60659	0.60659	0.60659	0.60659	0.60659	0.60659	0.60659	0.765432	1.93057	2.27877	1.87795	2.88536	2.07672	0.60659	0.642872	0.920287	0.891568	0.891568	0.826153	0.946877	1.16898	1.71169	4.02535	3.68888	0.0376369	-0.269032	4.2485	4.00733	3.95124	3.85015	4.07754	3.98898	3.17805	-0.142468	-0.304808	3.89182	3.17805	0.554433	-0.360824	0.379608
AAAAAGCGGTTCGTACAATGCATT-1	PDS 1+5FU MCF7	7	1.81261	2.27189	1.61211	0.448235	0.448235	0.448235	0.448235	0.448235	0.448235	0.448235	1.71552	0.448235	0.448235	0.448235	0.565609	1.89882	2.62464	1.84043	2.43419	2.05242	0.448235	0.752281	0.992435	0.583412	1.00479	1.21741	1.06404	1.31212	1.07352	4.26268	4.02535	0.21048	0.49049	4.59512	4.09434	4.06044	3.8712	4.17439	4.38203	4.36945	0.246468	0.113903	4.46591	3.8712	0.909545	1.85838	1.38967
AAAAAGCGGAATGCATAGTGATCC-1	PDS 1+5FU MCF7	10	0.532624	2.53091	1.82349	0.532624	0.532624	0.532624	0.532624	0.532624	0.532624	0.532624	0.532624	0.532624	0.672097	0.532624	0.532624	2.05276	2.49559	1.985	2.81442	2.0385	0.532624	0.469073	1.06098	0.68718	0.887857	0.938147	1.1268	1.06098	1.76899	4.04305	2.70805	0.16169	-0.106513	4.06044	3.7612	3.8712	3.95124	3.95124	4.02535	3.93183	-0.126207	-0.209498	3.89182	3.8712	0.0950872	0.638315	0.31687
AAAAAGCGCTGTAGTAGAGGTGAA-1	PDS 1+5FU MCF7	5	2.05644	0.68548	0.68548	0.68548	0.68548	0.68548	0.68548	0.68548	0.68548	0.68548	0.68548	0.68548	0.68548	0.68548	0.68548	1.55046	2.66843	1.37096	2.99747	1.64664	0.68548	0.864813	0.864813	1.26693	0.864813	0.864813	1.09127	1.09127	1.09127	3.98898	1.79176	0.056329	-0.269032	3.91202	1.94591	3.93183	3.8712	3.71357	3.3673	1.09861	-0.264358	-0.227847	3.91202	2.89037	-0.23224	-0.142912	-0.126163
AAAAAGCGCGCACATTCTTAGCGA-1	PDS 1+5FU MCF7	5	1.6504	1.3413	1.04373	0.639961	0.639961	0.639961	0.639961	0.639961	0.639961	0.639961	0.639961	0.639961	0.639961	0.639961	0.639961	1.77349	2.67674	1.27992	2.62766	2.08746	0.639961	0.685027	1.11723	0.685027	1.11723	1.29661	0.864408	1.11723	1.11723	3.09104	1.09861	0.0185887	-0.175506	3.95124	3.89182	3.93183	3.93183	3.91202	3.80666	3.91202	-0.264358	-0.32501	3.7612	1.94591	0.263771	0.167243	0.281168
AAAAAGCGCGCACATCAGTGCCAT-1	PDS 1+5FU MCF7	9	2.52027	2.14542	2.35723	0.470396	0.470396	0.470396	0.470396	2.12195	0.470396	0.470396	0.470396	0.470396	0.470396	0.470396	0.470396	1.55752	2.03536	1.42676	1.8543	1.98446	0.470396	0.807513	1.03276	0.632357	1.05877	1.15537	0.939276	1.25801	1.11593	3.09104	0.693147	-0.841613	-0.211874	3.93183	3.61092	3.7612	3.93183	4.12713	4.02535	3.58352	-0.175804	-0.246539	4.02535	3.85015	-0.391304	-0.0688037	-0.163257
AAAAAGCGCGAGTGTGTGTTCCAG-1	PDS 1+5FU MCF7	10	1.26101	2.5429	1.68985	0.630506	0.630506	0.630506	0.630506	1.11678	1.32148	0.630506	0.630506	0.630506	0.630506	0.630506	0.630506	1.32148	1.89152	1.37618	1.7995	1.59122	0.630506	0.990667	1.19778	0.990667	1.10289	0.676236	0.853314	0.990667	1.19778	3.98898	1.60944	0.110396	-0.288835	4.15888	2.99573	3.8712	3.91202	2.3979	3.89182	3.46574	-0.210291	-0.209498	3.21888	3.71357	-0.193773	0.0378547	0.0874115
AAAAAGCGCAATCGAGTACGCGAT-1	PDS 1+5FU MCF7	0	0.63566	0.63566	1.12591	0.63566	0.63566	0.63566	0.63566	0.63566	0.63566	0.63566	0.63566	0.63566	0.63566	0.63566	0.63566	2.14868	3.09933	2.11974	2.65875	2.13439	0.63566	0.583661	0.583661	0.855048	0.855048	0.855048	1.03381	1.2233	2.01043	3.85015	1.38629	0.056329	-0.249614	4.12713	3.17805	4.04305	3.97029	4.2485	3.82864	4.06044	-0.22799	-0.227847	4.27667	3.97029	0.136616	0.338103	0.207705
AAAAAGCGACGTGATCCACCATGC-1	PDS 1+5FU MCF7	11	0.641364	0.641364	1.61862	0.641364	0.641364	0.641364	0.641364	0.641364	0.641364	0.641364	0.641364	0.641364	0.641364	0.641364	0.641364	1.96581	2.95181	1.65401	3.12714	1.85533	0.641364	0.945071	0.945071	0.945071	1.3845	0.945071	0.945071	0.945071	0.945071	3.55535	1.38629	0.127788	-0.193524	3.95124	3.80666	3.80666	3.95124	3.3322	3.8712	2.99573	-0.210291	-0.285005	3.46574	2.56495	-0.242092	0.0494602	-0.145965
AAAAAGCGACGTACGTATTCAACG-1	PDS 1+5FU MCF7	5	2.08656	1.6602	1.68814	0.52164	0.52164	0.52164	0.52164	0.987354	0.52164	0.52164	0.52164	0.52164	0.52164	0.52164	0.52164	1.78588	2.30752	1.64559	2.74772	2.22316	0.52164	0.482734	1.01176	1.15961	1.43162	0.609142	0.913714	1.53638	0.85504	4.18966	4.06044	0.0185887	0.0476376	4.23411	3.97029	3.95124	3.89182	3.91202	4.12713	4.23411	0.153377	0.0458491	4.29046	3.85015	0.929685	1.31206	1.04882
AAAAAGCGTATAGCGGGACTCCTT-1	PDS 1+5FU MCF7	5	2.65013	1.66931	1.01804	0.694918	1.01804	0.694918	0.694918	0.694918	0.694918	0.694918	0.694918	0.694918	0.694918	0.694918	0.876889	1.45648	2.23057	1.01804	1.23087	1.71295	0.694918	0.637667	1.05914	0.956501	1.05914	0.824173	0.895079	1.35438	1.21391	2.56495	1.79176	-0.636818	-0.193524	3.8712	3.04452	3.82864	3.85015	4.17439	3.29584	3.46574	-0.192899	-0.884626	2.83321	2.83321	-0.313918	-0.423625	-0.273799
AAAAAGCTCTCAGTCTGAGATCAT-1	PDS 1+5FU MCF7	0	0.642165	0.810322	1.13743	0.642165	0.642165	0.642165	0.642165	0.642165	0.642165	0.642165	0.642165	0.642165	0.642165	0.642165	0.642165	0.642165	3.01222	2.44895	3.36437	2.38342	0.642165	1.00936	1.28895	0.834832	1.19437	1.13972	0.719085	1.24381	0.569862	1.79176	3.29584	-0.000829375	-0.12332	4.06044	3.82864	3.93183	3.89182	3.89182	3.97029	2.77259	-0.264358	-0.227847	3.7612	3.91202	0.39244	0.110989	0.1153
AAAAAGCAAGAGGAGGGTACTTCC-1	PDS 1+5FU MCF7	11	0.808424	1.18432	0.808424	0.808424	0.808424	0.808424	0.808424	0.808424	0.808424	0.808424	0.808424	0.808424	0.808424	0.808424	0.808424	1.18432	2.83317	1.69438	0.808424	2.12691	0.808424	1.17981	1.05976	1.05976	1.28131	0.723396	1.05976	0.912824	0.723396	4.00733	2.56495	-0.061454	-0.394195	3.95124	2.30259	3.95124	2.77259	0	3.17805	3.17805	-0.28305	-0.479161	3.93183	2.07944	0.166668	-0.35793	-0.11502
AAAAAGCAACTAATCCATCTCACG-1	PDS 1+5FU MCF7	8	1.91891	2.58414	1.82212	1.77288	1.39904	0.55469	0.439581	0.439581	0.439581	0.439581	0.439581	0.439581	0.439581	0.439581	0.55469	1.63152	2.00488	1.50495	2.32518	1.77288	0.439581	0.856888	1.28493	1.07529	1.23831	0.775754	0.725229	1.13755	0.906041	2.89037	3.21888	-0.000829375	-0.249614	4.09434	3.8712	4.30406	3.93183	2.19722	3.82864	2.19722	-0.00484662	-0.156388	3.78419	3.80666	0.615058	0.407672	0.331156
AAAAAGACTTGATCTTGACCTATG-1	PDS 1+5FU MCF7	7	1.54362	2.16897	1.61974	0.508926	0.508926	0.508926	0.508926	0.508926	0.508926	0.508926	0.508926	0.508926	0.508926	0.508926	0.745562	2.07933	2.44741	1.83921	2.61193	2.29248	0.508926	0.762402	1.0914	0.827994	0.827994	0.684823	1.05734	1.31525	1.4328	4.06044	3.93183	0.241732	0.0758085	4.07754	3.93183	4.02535	4.04305	4.06044	4.23411	3.93183	-0.0789546	-0.246539	3.98898	3.93183	0.711132	1.01674	0.728908
AAAAAGACTTCTTGGATAGACCGA-1	PDS 1+5FU MCF7	0	0.759806	0.759806	1.1131	0.759806	0.759806	0.759806	0.759806	0.759806	0.759806	0.759806	0.759806	0.759806	0.759806	0.759806	0.759806	1.3458	2.16852	1.51961	2.83167	1.82519	0.759806	0.667925	1.26424	0.667925	0.842828	0.978493	0.842828	1.39991	1.33585	3.98898	3.09104	-0.000829375	-0.175506	4.00733	2.56495	3.89182	3.93183	2.63906	3.55535	3.13549	-0.302098	-0.32501	3.8712	1.60944	-0.0993213	-0.296286	-0.189768
AAAAAGACTTCGCAGTCAGCGACC-1	PDS 1+5FU MCF7	5	2.6933	0.55536	1.56255	0.55536	0.55536	0.55536	0.55536	0.55536	0.55536	0.55536	0.55536	0.55536	0.55536	0.55536	0.55536	2.07809	2.62228	2.06124	2.35262	2.07809	0.55536	0.850587	1.07332	0.850587	1.04834	0.425294	0.753299	1.63345	1.36512	3.98898	3.49651	0.127788	-0.12332	4.18966	3.82864	4.14313	3.85015	3.93183	3.91202	3.91202	0.0641463	-0.191479	3.95124	3.85015	0.861459	0.742607	0.390528
AAAAAGACTGGTCAGTACGGTCGT-1	PDS 1+5FU MCF7	0	0.735681	0.735681	0.735681	0.735681	0.735681	0.735681	0.735681	0.735681	0.735681	0.735681	0.735681	0.735681	0.735681	0.735681	0.735681	1.60574	2.41804	1.54192	3.17157	1.81343	0.735681	0.871623	1.02224	0.880583	1.06655	1.04017	0.884932	1.0199	1.214	4.04305	1.38629	-0.000829375	-0.12332	3.93183	1.09861	3.93183	3.71357	2.19722	3.3322	3.21888	-0.28305	-0.122486	2.07944	2.70805	-0.242092	0.160382	-0.0584778
AAAAAGACTCTAGGATGATAGAGG-1	PDS 1+5FU MCF7	0	0.692666	0.692666	1.31107	0.692666	0.692666	0.692666	0.692666	0.692666	0.692666	0.692666	0.692666	0.692666	0.692666	0.692666	0.692666	1.6639	2.54911	1.6639	2.79359	2.1651	0.692666	0.643706	0.943013	0.643706	1.34915	0.643706	1.04984	0.943013	1.78387	3.97029	2.99573	0.0185887	-0.157806	4.11087	2.94444	3.93183	3.2581	3.98898	3.91202	2.63906	-0.22799	-0.432641	3.95124	2.30259	0.230384	-0.10405	-0.117794
AAAAAGACTCGTAGGAGGATTACT-1	PDS 1+5FU MCF7	5	2.40342	0.595924	1.91282	0.595924	0.595924	0.595924	0.595924	0.595924	0.595924	0.595924	0.595924	0.595924	0.595924	0.595924	0.595924	1.91282	2.19309	1.62498	2.44684	2.18348	0.595924	0.680806	0.974014	0.75793	1.01433	0.75793	0.75793	1.59102	1.46604	4.04305	3.93183	-0.000829375	-0.329657	4.02535	3.89182	4.09434	3.85015	3.3322	3.80666	3.4012	-0.264358	-0.32501	3.8712	3.43399	0.567737	-0.332251	0.0679934
AAAAAGACGCACACTGTAGAGAGC-1	PDS 1+5FU MCF7	0	0.615433	0.615433	1.55318	1.67818	0.615433	0.615433	0.615433	0.615433	0.615433	0.615433	0.615433	0.615433	0.615433	0.615433	0.615433	1.82516	1.94147	1.99167	2.92136	2.39575	0.615433	1.01901	1.2557	0.842808	0.842808	0.725955	0.725955	1.01901	1.56876	4.02535	2.77259	-0.000829375	-0.193524	4.27667	3.8712	3.71357	3.91202	3.93183	3.91202	3.80666	-0.158997	-0.191479	3.85015	3.97029	0.644046	0.462588	0.239297
AAAAAGACGATGGAACTATGGATG-1	PDS 1+5FU MCF7	4	2.89811	2.42914	1.80313	0.717779	1.41735	0.489961	0.489961	0.489961	0.489961	0.489961	0.489961	0.489961	0.489961	0.489961	0.489961	1.6104	2.12384	1.14392	1.9543	2.06265	0.489961	0.51657	0.842489	0.842489	1.16841	0.756761	1.03314	1.43154	1.4086	3.98898	3.3673	0.0926967	-0.211874	4.62497	3.93183	3.97029	3.8712	4.21951	3.97029	4.17439	-0.175804	-0.265587	3.85015	3.80666	0.102129	0.485231	0.159416
AAAAAGACGAGCTTCCACCTCAAC-1	PDS 1+5FU MCF7	0	0.676819	0.676819	1.10384	0.676819	0.676819	0.676819	0.676819	0.676819	0.676819	0.676819	0.676819	0.676819	0.85405	0.676819	0.676819	1.90429	2.241	1.81397	2.99873	2.22457	0.676819	0.841006	1.23205	1.06123	1.06123	1.06123	1.06123	0.841006	0.841006	3.98898	3.82864	0.0926967	-0.35071	3.97029	3.2581	3.80666	2.70805	3.49651	3.97029	1.79176	-0.28305	-0.265587	3.21888	1.09861	0.0554423	-0.366638	-0.293471
AAAAAGACGAATCGCTATACGTGG-1	PDS 1+5FU MCF7	5	2.5522	0.508927	1.88098	0.508927	0.508927	0.508927	0.508927	2.0947	0.508927	0.508927	0.508927	0.508927	0.508927	0.508927	0.508927	1.61974	2.43066	1.54363	2.59344	2.12396	0.508927	0.714711	1.00322	0.714711	1.13279	0.714711	0.714711	1.81803	1.18711	4.12713	3.93183	0.0746782	-0.0899838	4.51086	3.93183	4.12713	3.97029	2.07944	4.04305	4.51086	0.103367	0.213986	4.51086	4.00733	1.44632	1.26984	1.03532
AAAAAGAATTGGTGAATCTACATC-1	PDS 1+5FU MCF7	10	0.767637	2.50392	0.96865	0.767637	0.767637	0.767637	0.767637	0.767637	0.767637	0.767637	0.767637	0.767637	0.767637	0.767637	0.767637	1.53527	1.9373	1.25196	2.09322	1.12457	0.767637	0.743499	0.743499	0.743499	0.938191	1.31692	0.743499	0.743499	2.0274	3.95124	1.09861	-1.44775	-0.269032	3.80666	2.99573	3.85015	3.63759	2.19722	2.89037	1.94591	-0.321516	-0.782844	1.94591	2.07944	-0.526479	-0.573157	-0.323726
AAAAAGAATTAGAGGCTTAGAAGG-1	PDS 1+5FU MCF7	10	1.35595	2.03392	1.7837	0.677974	0.677974	0.677974	0.677974	1.10573	1.10573	0.677974	0.677974	0.677974	0.677974	0.677974	0.993213	1.20086	1.81707	1.28326	1.67119	1.47978	0.677974	0.814437	1.19313	0.814437	0.814437	0.814437	0.814437	1.19313	1.54156	3.29584	0.693147	-0.295069	-0.211874	3.97029	2.94444	3.89182	3.80666	1.38629	3.80666	2.99573	-0.246009	-0.455631	2.94444	3.49651	-0.475186	-0.235661	-0.290166
AAAAAGAATGCTGATATCAGTCGA-1	PDS 1+5FU MCF7	8	2.7191	2.31321	2.27524	1.23358	0.513527	0.513527	0.513527	0.513527	0.513527	0.513527	0.513527	0.513527	0.513527	0.513527	0.513527	1.46563	1.83786	1.52294	2.39788	1.50461	0.513527	0.740017	0.740017	0.859133	1.11002	1.1729	0.740017	1.59915	1.03874	4.00733	3.4012	-0.000829375	-0.140415	4.15888	3.63759	3.89182	4.02535	1.09861	4.02535	3.89182	-0.142468	-0.156388	3.91202	0.693147	0.160067	0.472715	0.161519
AAAAAGAATGCCTCAGTAACTCAT-1	PDS 1+5FU MCF7	5	1.88246	0.572735	1.29545	0.572735	0.572735	0.572735	0.572735	0.572735	0.572735	0.572735	0.572735	0.572735	0.572735	0.572735	0.572735	1.93598	2.81656	2.15992	2.57247	2.4552	0.572735	0.575853	0.709609	0.530235	1.04356	1.24429	0.914732	1.65009	1.33163	3.98898	2.56495	0.0185887	-0.0577229	3.82864	2.63906	4.00733	3.89182	0	3.98898	3.58352	-0.142468	-0.32501	3.71357	3.3673	0.0293701	-0.154635	0.051714
AAAAAGAATATCGCTCATACGCAG-1	PDS 1+5FU MCF7	9	2.72883	2.4319	2.28328	1.20509	0.516159	0.651321	0.516159	1.9893	0.516159	0.516159	0.516159	0.516159	0.516159	0.516159	0.516159	0.75616	1.77792	1.20509	2.47256	0.75616	0.516159	0.626259	0.790251	0.790251	1.02138	1.5805	0.626259	0.917453	1.64764	3.98898	3.21888	0.144882	-0.106513	4.33073	3.8712	4.18966	4.02535	4.12713	3.91202	4.02535	0.153377	0.189888	4.04305	3.91202	1.59641	1.50584	0.873913
AAAAAGAATAGACGCTTCCTTGAC-1	PDS 1+5FU MCF7	10	0.598519	2.38045	1.81537	0.598519	0.598519	0.598519	0.755247	0.598519	0.598519	0.598519	0.598519	0.598519	0.598519	0.598519	0.598519	1.68399	2.07385	2.21211	2.40076	1.90488	0.598519	0.588378	1.05466	0.882566	0.760467	0.825892	1.05466	1.08863	1.74476	4.00733	3.2581	0.0185887	-0.0264704	4.06044	3.82864	4.07754	3.4012	3.82864	4.06044	3.95124	-0.110207	-0.191479	4.02535	3.89182	0.482726	-0.0410538	-0.0224842
AAAAAGAAGGATACGCCACGTTCT-1	PDS 1+5FU MCF7	3	0.56082	0.56082	1.41535	0.56082	0.56082	0.56082	0.56082	0.56082	0.56082	0.56082	0.56082	0.56082	0.707676	0.56082	0.821587	2.21075	3.1441	2.16877	2.65654	2.78045	0.56082	0.778986	1.71078	1.16848	1.09345	0.778986	0.617332	1.23466	0.617332	3.89182	2.70805	-0.020632	-0.35071	4.14313	3.78419	4.02535	3.95124	3.98898	4.09434	4.00733	0.00933802	-0.0424435	4.00733	3.93183	0.224192	0.515852	0.427433
AAAAAGAAGGAAGTCACTCACGAA-1	PDS 1+5FU MCF7	11	0.760845	0.602955	1.67094	0.602955	0.602955	0.602955	0.602955	0.602955	0.602955	0.602955	0.602955	0.602955	0.883314	0.602955	0.760845	2.10129	3.43231	2.06427	2.24711	1.82883	0.602955	0.601488	0.601488	0.881163	1.06538	1.51799	0.881163	1.31284	1.13849	4.04305	4.26268	0.0376369	0.0476376	4.09434	3.7612	4.21951	3.91202	3.13549	4.07754	0	0.128685	-0.17378	3.8712	3.55535	0.57651	0.828256	0.385503
AAAAAGAACTTCTGCTGCCATCTC-1	PDS 1+5FU MCF7	9	2.56319	2.24946	2.33251	0.497259	0.497259	0.497259	0.497259	1.97195	0.497259	0.497259	0.497259	0.497259	0.497259	0.497259	0.627471	1.39908	1.69176	1.50824	1.79705	1.90315	0.497259	0.535944	1.01443	1.12329	1.16978	0.874086	0.676286	1.43641	1.16978	3.13549	1.38629	-1.98674	-0.329657	3.98898	2.19722	3.8712	3.3322	3.04452	3.4012	3.13549	-0.302098	-0.285005	3.13549	2.83321	-0.487765	-0.17609	-0.334017
AAAAAGAACACACTCAAGCAATCG-1	PDS 1+5FU MCF7	0	0.656534	0.656534	2.12469	0.656534	0.656534	0.656534	0.656534	0.656534	0.656534	2.05216	0.656534	0.656534	0.656534	0.656534	0.656534	1.16288	1.9696	2.03256	2.8709	1.31307	0.656534	0.705635	0.705635	0.705635	1.54016	0.890412	0.705635	1.15084	1.59605	3.55535	3.09104	-0.0825074	-0.140415	4.06044	3.61092	3.98898	3.49651	2.77259	3.93183	3.17805	-0.126207	-0.32501	3.4012	2.48491	0.0986145	-0.147585	-0.213938
AAAAAGTTGTTAGAGGGTAACTAC-1	PDS 1+5FU MCF7	0	0.648548	0.648548	1.46693	0.648548	0.648548	0.648548	0.648548	0.648548	0.648548	0.648548	0.648548	0.648548	0.648548	0.648548	0.648548	2.32109	2.5643	1.76848	2.98487	1.92337	0.648548	0.644304	0.813021	1.05081	1.05081	0.644304	1.28861	1.05081	1.45732	4.09434	3.93183	0.056329	-0.0112029	4.00733	3.82864	3.97029	3.8712	3.91202	3.82864	3.43399	-0.0789546	-0.209498	3.93183	3.89182	0.160067	0.436814	0.230512
AAAAAGAGCAAGTCCTGGTCCTAG-1	PDS 1+5FU MCF7	0	0.64941	0.64941	1.2292	0.64941	0.64941	0.64941	0.64941	0.64941	0.64941	0.64941	0.64941	0.64941	0.819464	0.64941	0.819464	1.99047	2.69807	1.90274	2.57533	2.27589	0.64941	0.968305	0.968305	1.22186	0.968305	0.968305	0.968305	0.968305	0.968305	3.98898	1.79176	0.056329	-0.269032	3.91202	3.82864	4.00733	3.73767	1.60944	3.89182	3.49651	-0.321516	-0.246539	3.95124	3.68888	0.0627684	0.0475353	0.0552248
AAAAAGAGCACACCTCAGTATGAT-1	PDS 1+5FU MCF7	10	0.569377	2.96805	2.55739	1.57788	0.569377	0.569377	0.569377	0.569377	0.569377	0.569377	0.569377	0.569377	0.569377	0.569377	0.569377	2.27751	2.29015	1.66824	0.834122	1.57788	0.569377	0.456977	0.768913	0.787238	1.10503	1.17184	0.836032	1.68438	1.18959	1.38629	1.60944	0.16169	-0.12332	3.97029	3.93183	4.00733	3.82864	2.48491	3.63759	1.09861	-0.158997	-0.285005	3.85015	1.38629	0.0103219	-0.340737	0.00859354
AAAAAGAGCACCAGCATGTCGCCT-1	PDS 1+5FU MCF7	4	2.86048	2.44003	2.27708	0.572526	0.722448	0.572526	0.572526	0.93375	0.572526	0.572526	1.14505	0.572526	0.572526	0.572526	0.572526	1.4449	1.9601	1.24963	1.4449	0.93375	0.572526	0.784362	0.910616	0.784362	1.01377	0.621592	0.910616	1.56872	1.40595	2.63906	0.693147	0.0376369	-0.211874	3.95124	1.94591	3.61092	3.3322	1.38629	3.61092	2.56495	-0.246009	-0.285005	3.3322	2.56495	-0.475186	-0.451796	-0.429845
AAAAAGAGCATTGTTAAGCAGCAT-1	PDS 1+5FU MCF7	0	0.629508	0.794351	1.19153	0.629508	0.629508	0.629508	0.629508	0.629508	0.629508	0.629508	0.629508	0.629508	0.629508	0.629508	0.629508	1.92947	3.25865	1.98588	2.89358	1.98588	0.629508	0.78524	0.78524	1.05088	0.481467	0.481467	1.66827	1.05088	1.69656	4.06044	3.29584	-0.000829375	-0.249614	3.8712	3.93183	3.97029	3.93183	2.56495	2.94444	0.693147	-0.28305	-0.432641	3.49651	3.85015	0.0255894	-0.411355	-0.174953
AAAAAGCAACACCTAGATCGTTGA-1	PDS 1+5FU MCF7	0	0.874667	0.874667	0.874667	0.874667	0.874667	0.874667	0.874667	0.874667	0.874667	0.874667	0.874667	0.874667	0.874667	0.874667	0.874667	1.10371	1.54925	1.28136	2.59395	1.10371	0.874667	0.936492	1.3017	0.806932	1.56082	0.724822	0.724822	1.21959	0.724822	3.71357	0	0.0376369	-0.249614	3.97029	0.693147	3.82864	3.04452	4.17439	4.14313	4.23411	-0.28305	-0.139293	2.99573	2.19722	-0.539724	-0.277443	-0.285227
AAAAAGATTCGAAGATCAGAGCGT-1	PDS 1+5FU MCF7	10	0.739853	1.40039	1.61485	0.739853	0.739853	0.739853	0.739853	0.739853	0.739853	0.739853	0.739853	0.739853	0.739853	0.739853	0.739853	1.67344	2.44971	1.20665	1.98291	1.61485	0.739853	0.959783	1.17854	1.02665	1.13402	0.879463	0.832319	1.1569	0.832319	2.70805	0.693147	-0.565359	-0.329657	3.89182	2.89037	3.89182	3.3673	1.94591	1.60944	2.30259	-1.36297	-0.69047	3.4012	1.38629	-0.494114	-0.573157	-0.542187
AAAAAGATTCGAAGAGCGACACAG-1	PDS 1+5FU MCF7	0	0.814573	0.645534	1.1434	0.645534	0.645534	0.645534	0.645534	0.645534	0.645534	0.645534	0.645534	0.645534	0.645534	0.645534	0.645534	1.91443	2.49637	1.89138	3.15299	2.32171	0.645534	0.669068	0.84427	0.84427	0.84427	0.980167	1.0912	1.46035	1.2664	4.04305	2.99573	0.16169	-0.193524	4.02535	3.85015	3.98898	3.95124	3.97029	4.12713	3.80666	-0.142468	-0.265587	3.8712	4.02535	0.446092	0.404981	0.250891
AAAAAGATGGAGGAAACACAGAAC-1	PDS 1+5FU MCF7	0	0.774973	0.614151	1.43387	0.614151	0.614151	0.614151	0.614151	0.614151	0.614151	0.614151	0.614151	0.614151	0.614151	0.614151	0.614151	2.1641	2.81214	2.0335	3.15792	1.95463	0.614151	0.835631	0.835631	1.08004	1.17296	1.08004	1.08004	1.08004	0.835631	2.19722	3.93183	0.127788	-0.249614	4.00733	3.85015	4.00733	3.93183	3.98898	3.82864	3.82864	-0.22799	-0.191479	3.93183	3.85015	-0.161288	0.185872	0.0862796
AAAAAGATCTGCGTAGGAAGAAGC-1	PDS 1+5FU MCF7	0	0.682741	0.682741	1.0002	0.682741	0.682741	0.682741	0.682741	0.682741	0.682741	0.682741	0.682741	0.682741	0.682741	0.682741	0.861523	1.64006	2.66634	1.72305	3.08853	2.04822	0.682741	0.656178	0.848097	0.984267	1.08989	0.761799	1.08989	1.17619	1.3937	4.44265	2.83321	0.0185887	-0.175506	4.06044	0.693147	4.11087	4.04305	2.89037	4.02535	2.30259	-0.210291	-0.17378	3.46574	3.3322	0.408065	0.110989	0.24993
AAAAAGATCTGCGTACCGTCAGGT-1	PDS 1+5FU MCF7	0	0.799037	0.799037	1.00827	0.799037	0.799037	0.799037	0.799037	0.799037	0.799037	0.799037	0.799037	0.799037	0.799037	0.799037	0.799037	1.80731	2.8738	1.41529	1.74402	1.17057	0.799037	0.774588	0.774588	0.977422	0.977422	0.774588	1.37198	0.977422	1.37198	3.95124	2.83321	-0.171455	-0.288835	4.00733	3.66356	3.8712	3.68888	3.68888	3.95124	2.3979	-0.22799	-0.32501	3.63759	0.693147	-0.481456	-0.346435	-0.388947
AAAAAGATCTCGTGATATTACAGC-1	PDS 1+5FU MCF7	5	2.56267	0.603712	1.7904	0.603712	0.603712	0.603712	0.603712	0.603712	0.603712	0.603712	0.603712	0.603712	0.603712	0.603712	0.603712	1.5236	2.32674	1.76885	2.36518	2.19204	0.603712	0.49947	0.99894	0.73171	0.884683	1.23118	0.884683	1.48125	1.28808	4.06044	1.79176	-0.020632	-0.269032	4.00733	3.49651	3.93183	3.93183	3.91202	3.97029	2.77259	-0.22799	-0.304808	3.71357	3.78419	-0.121014	0.107366	-0.0985365
AAAAAGATCTCGAACAGCTCTCCG-1	PDS 1+5FU MCF7	5	1.9746	1.33177	1.63372	0.527703	0.527703	0.527703	0.527703	1.15179	0.527703	0.527703	0.527703	0.527703	0.527703	0.527703	0.527703	1.83903	2.40034	1.78376	2.71171	2.20232	0.527703	0.918872	1.27321	0.869615	1.2528	0.749308	0.813773	1.2528	0.869615	3.98898	4.04305	0.110396	-0.106513	4.30406	3.85015	4.20469	3.8712	3.89182	3.93183	4.07754	0.0507232	0.0598353	4.18966	3.91202	0.405478	0.790481	0.615508
AAAAAGATCAGTCGAGACCGCTTC-1	PDS 1+5FU MCF7	0	0.764595	0.764595	0.764595	0.764595	0.764595	0.764595	0.764595	0.764595	0.764595	0.764595	0.764595	0.764595	0.764595	0.764595	0.964811	1.66885	2.18219	1.66885	2.77619	1.44722	0.764595	0.669871	1.18651	0.669871	1.4621	0.669871	0.981344	0.845283	1.51515	2.89037	2.30259	0.0185887	-0.175506	4.07754	3.80666	3.85015	3.97029	4.5326	3.71357	1.09861	-0.264358	-0.246539	3.66356	3.3322	-0.438372	-0.474269	-0.0703278
AAAAAGATAGTCTCCATCCGACCA-1	PDS 1+5FU MCF7	3	0.614051	0.614051	1.43364	0.614051	0.614051	0.614051	0.614051	0.614051	0.614051	0.614051	0.614051	0.614051	0.614051	0.614051	0.774847	1.54969	2.70758	1.95432	3.11234	2.80061	0.614051	0.628425	0.792984	1.11309	0.628425	0.792984	0.792984	1.50959	1.74152	3.95124	3.3673	-0.0408347	-0.230566	4.15888	3.8712	3.82864	3.95124	3.82864	3.82864	3.93183	-0.192899	-0.191479	3.93183	3.97029	0.405478	0.360896	0.0159106
AAAAAGCAAGAACCGGAGATGTAT-1	PDS 1+5FU MCF7	5	2.37917	0.498647	1.81055	1.69649	0.498647	0.498647	0.498647	0.498647	0.498647	0.498647	0.498647	0.498647	0.498647	0.498647	0.498647	1.86588	2.66911	1.81055	2.68895	2.10365	0.498647	0.613447	0.792592	0.613447	0.877644	1.67497	0.741695	1.22689	1.45931	3.49651	2.19722	0.0376369	-0.230566	4.14313	3.8712	3.66356	3.93183	2.94444	3.82864	3.91202	-0.246009	-0.156388	3.8712	3.68888	0.0480622	-0.064484	-0.254505
AAAAAGAGTTGAGCGAGTGTTCTG-1	PDS 1+5FU MCF7	9	2.40975	2.89859	1.49184	0.63898	1.20945	0.63898	0.63898	2.27533	0.63898	0.63898	1.20945	0.63898	0.63898	0.63898	0.63898	0.63898	1.13179	0.936088	1.57507	0.63898	0.63898	0.968305	1.22186	0.968305	0.968305	0.968305	0.968305	0.968305	0.968305	4.00733	2.48491	0.056329	-0.288835	3.93183	3.4012	3.93183	3.2581	3.2581	3.85015	1.60944	-0.175804	-0.17378	3.29584	2.94444	-0.252042	-0.00588987	-0.229347
AAAAAGAGTTATCGCTAGTAGTCT-1	PDS 1+5FU MCF7	0	0.701608	0.701608	1.58694	0.701608	0.701608	0.701608	0.701608	0.701608	0.701608	0.701608	0.701608	0.701608	0.701608	0.701608	0.701608	1.40322	2.35583	1.63806	2.71322	2.27056	0.701608	0.565	0.82771	0.565	1.00075	0.71295	1.00075	1.87076	1.45708	4.00733	2.3979	-0.000829375	-0.372216	4.00733	2.94444	3.8712	1.79176	1.60944	3.8712	2.48491	-0.4247	-0.32501	2.07944	2.77259	-0.237154	-0.411355	-0.318619
AAAAAGAGTGGAATGAGACATCCA-1	PDS 1+5FU MCF7	0	0.621516	0.621516	1.1764	0.621516	0.621516	0.621516	0.621516	2.12782	0.621516	1.40578	0.621516	0.621516	0.621516	0.621516	0.621516	1.77384	2.34389	1.45106	2.81156	1.72237	0.621516	0.592879	0.868552	1.05013	0.74813	0.74813	0.74813	1.52898	1.71507	4.11087	3.4012	0.144882	-0.175506	4.20469	3.8712	4.04305	3.89182	3.89182	3.78419	3.91202	-0.302098	-0.122486	3.8712	3.91202	0.59597	0.473973	0.240269
AAAAAGAGTGAACGGCCTCTGCAT-1	PDS 1+5FU MCF7	0	0.636808	0.636808	1.33469	0.636808	0.636808	0.636808	0.636808	0.636808	0.636808	0.636808	0.636808	0.636808	0.636808	0.636808	0.636808	2.21926	2.77506	1.91042	2.91588	2.10852	0.636808	0.752546	1.12121	0.837796	1.02738	1.1619	1.02738	1.42357	0.648208	0	0	0.0746782	-0.288835	3.89182	3.89182	3.91202	3.8712	3.91202	3.73767	3.82864	-0.210291	-0.265587	3.89182	2.56495	-0.402865	0.311825	0.239297
AAAAAGAGTCGTCCGACGCGTGAC-1	PDS 1+5FU MCF7	5	2.77406	2.02956	1.12951	0.804681	1.12951	0.637694	0.637694	0.637694	0.637694	0.637694	0.637694	0.637694	0.637694	0.637694	0.637694	0.934205	2.14123	1.53185	1.67773	1.64455	0.637694	0.81753	0.81753	1.03161	1.03161	0.81753	0.81753	1.63506	1.03161	3.46574	1.38629	-0.841613	-0.193524	4.02535	2.30259	3.93183	3.91202	3.3322	3.4012	3.17805	-0.28305	-0.265587	1.79176	2.70805	-0.414561	-0.253726	-0.310166
AAAAAGAGTAGAGGAACAGGAACT-1	PDS 1+5FU MCF7	3	0.603159	0.603159	1.36426	0.603159	0.603159	0.603159	0.603159	0.603159	0.603159	0.603159	0.603159	0.603159	0.603159	0.603159	0.603159	2.13668	2.72852	1.96742	2.91705	2.82287	0.603159	0.724601	1.28344	1.28344	1.06152	0.724601	0.914344	1.28344	0.724601	4.15888	3.04452	0.16169	-0.193524	4.23411	3.98898	4.41884	4.04305	4.2485	4.04305	3.82864	0.0773915	-0.0736961	4.14313	3.95124	1.05223	1.14358	0.660511
AAAAAGAGTACTCTCTAGATAGCC-1	PDS 1+5FU MCF7	0	0.60611	0.60611	1.62446	0.60611	0.60611	0.60611	0.60611	0.60611	0.60611	0.60611	0.60611	0.60611	0.60611	0.60611	0.60611	2.30303	2.50656	2.07507	3.07419	2.29448	0.60611	1.08532	1.08532	0.665458	0.974878	1.08532	0.665458	1.17869	1.25957	3.97029	2.70805	0.056329	-0.12332	4.18966	3.7612	3.97029	3.95124	3.93183	4.00733	3.93183	-0.142468	-0.156388	3.93183	3.91202	0.230384	0.390045	0.185392
AAAAAGAGGTGTACAACTTCAGTA-1	PDS 1+5FU MCF7	7	2.89013	2.77614	2.5275	0.498325	0.498325	0.498325	0.498325	0.498325	0.498325	0.498325	0.498325	0.498325	0.498325	0.498325	0.498325	1.586	2.0309	1.46007	2.24794	1.51147	0.498325	1.08606	1.52448	1.08606	0.860681	0.860681	0.860681	0.860681	0.860681	3.97029	3.97029	-0.020632	-0.230566	3.97029	3.82864	3.95124	3.93183	1.09861	3.8712	3.82864	-0.142468	-0.156388	3.78419	3.93183	0.205382	-0.0410538	0.0122588
AAAAAGAGGTACCAACCGACTTGG-1	PDS 1+5FU MCF7	0	0.790334	0.790334	1.15782	0.790334	0.790334	0.790334	0.790334	0.790334	0.790334	0.790334	0.790334	0.790334	0.790334	0.790334	0.790334	1.65646	1.15782	1.72503	2.59767	1.89852	0.790334	0.945071	0.945071	0.945071	0.945071	0.945071	0.945071	0.945071	1.3845	4.04305	1.94591	-0.349136	-0.230566	3.80666	3.3322	3.91202	3.13549	4.14313	4.00733	4.07754	-0.246009	-0.410168	3.3673	3.04452	-0.513407	-0.285475	-0.257695
AAAAAGAGGAGCAATCGTGTATTC-1	PDS 1+5FU MCF7	3	0.623432	0.623432	1.01677	0.623432	0.623432	0.623432	0.623432	0.623432	0.623432	0.623432	0.623432	0.623432	0.623432	0.623432	0.623432	2.37751	2.7024	2.09334	2.7878	2.55352	0.623432	0.829015	0.922928	0.714075	1.13178	1.3212	0.565891	0.922928	1.59218	4.00733	4.00733	0.0376369	-0.288835	4.12713	3.89182	4.07754	3.98898	3.89182	4.12713	3.46574	-0.192899	-0.285005	3.8712	3.93183	-0.00128365	0.417037	0.308743
AAAAAGAGCTCGTCTCGTTCCATT-1	PDS 1+5FU MCF7	5	1.97847	1.3107	1.69483	0.508239	0.508239	0.508239	0.508239	0.961989	0.508239	0.508239	0.508239	0.508239	0.508239	0.508239	0.508239	2.03296	2.61169	1.93821	2.70999	2.12109	0.508239	0.858339	1.1064	1.00068	1.14496	0.901344	0.833263	1.24224	0.912779	4.11087	4.12713	0.0926967	0.193591	4.36945	3.8712	4.12713	3.80666	4.07754	4.15888	4.12713	0.371631	0.249077	4.31749	3.97029	0.784694	1.11748	0.969645
AAAAAGAGTTCAACCCCAACGGAA-1	PDS 1+5FU MCF7	4	2.15969	2.86095	2.24801	0.55301	0.55301	0.55301	0.55301	0.979515	0.55301	0.55301	0.55301	0.55301	0.55301	0.55301	0.55301	1.45493	2.40567	1.42616	2.36609	0.697821	0.55301	0.580352	0.580352	0.580352	0.732322	1.65635	0.732322	1.92159	1.21636	4.00733	1.09861	0.110396	-0.230566	4.11087	3.91202	4.06044	3.91202	3.89182	3.8712	1.38629	-0.22799	-0.285005	2.94444	3.63759	-0.351863	-0.147585	-0.08232
AAAAAGCTCTTCAGCAGCCTCGCA-1	PDS 1+5FU MCF7	0	0.659712	0.659712	1.58474	0.659712	0.659712	0.659712	0.659712	0.659712	0.659712	0.659712	0.659712	0.659712	0.659712	0.659712	0.659712	1.76812	2.312	1.66493	3.05877	2.41721	0.659712	0.773896	1.68915	0.773896	0.976548	0.976548	0.773896	1.26217	0.773896	3.95124	3.7612	0.0376369	0.00383497	4.09434	3.97029	3.97029	3.95124	4.04305	4.09434	4.34381	0.0233243	-0.156388	4.02535	3.97029	0.724402	0.873973	0.448939
AAAAAGATAGACCGAAGGAATTGG-1	PDS 1+5FU MCF7	10	0.862608	1.79851	1.76294	0.683601	0.683601	0.683601	0.683601	0.683601	0.683601	0.683601	0.683601	0.683601	0.683601	0.683601	0.683601	1.72522	1.68506	1.49207	2.29537	2.07343	0.683601	0.754125	1.10477	0.9516	1.10477	0.9516	0.9516	1.22993	0.9516	3.71357	1.38629	-1.09944	-0.288835	3.91202	3.13549	3.8712	3.58352	2.30259	2.48491	3.46574	-0.957505	-0.227847	3.7612	2.19722	-0.438372	-0.448626	-0.370896
AAAAAGCTGCAAGCCTCTGTGAAG-1	PDS 1+5FU MCF7	0	0.682519	0.682519	1.4897	0.682519	0.682519	0.682519	0.682519	0.682519	0.682519	0.682519	0.682519	0.682519	0.682519	0.682519	0.682519	1.89143	2.5539	1.63953	2.97941	1.79566	0.682519	0.757804	0.757804	0.757804	0.956242	0.956242	0.956242	1.51561	1.34226	2.94444	2.63906	-0.171455	-0.309037	4.52179	3.29584	3.8712	3.78419	3.8712	3.82864	3.2581	-0.302098	-0.246539	3.8712	2.3979	0.363143	-0.0774994	-0.221613
AAAAAGTCCACCTCAATTAGCCAC-1	PDS 1+5FU MCF7	3	0.660978	0.660978	0.968315	0.660978	0.660978	0.660978	0.660978	0.660978	0.660978	0.660978	0.660978	0.660978	0.660978	0.660978	0.660978	1.73899	2.77069	2.18855	2.49271	2.6212	0.660978	0.754125	1.10477	0.9516	0.9516	0.9516	0.9516	1.10477	1.22993	4.02535	0.693147	0.0746782	-0.175506	3.95124	3.89182	4.04305	3.97029	3.3322	3.95124	3.3322	-0.126207	-0.285005	3.91202	3.85015	-0.0491015	0.155205	0.281168
AAAAAGTCATCTGTCAGTGAACGG-1	PDS 1+5FU MCF7	0	0.736857	0.92981	1.30515	0.736857	0.736857	0.736857	0.736857	0.736857	0.736857	0.736857	0.736857	0.736857	0.736857	0.736857	1.07948	1.30515	2.32453	1.39472	3.00302	1.39472	0.736857	1.04003	0.8242	0.8242	0.8242	0.8242	1.04003	0.8242	1.79895	3.66356	1.38629	-0.020632	-0.175506	3.85015	2.94444	3.85015	3.73767	1.94591	3.21888	0.693147	-0.246009	-0.285005	3.2581	3.21888	-0.608717	-0.266832	-0.0863495
AAAAAGTCAGGTGCATCATCATCT-1	PDS 1+5FU MCF7	3	0.592994	0.592994	1.34127	0.592994	0.592994	0.592994	0.592994	0.592994	0.592994	0.592994	0.592994	0.592994	0.592994	0.592994	0.592994	1.97747	2.93058	2.06657	2.78469	3.03954	0.592994	0.69551	1.53619	1.13785	1.25729	0.730702	0.858655	1.07011	0.713693	4.14313	4.38203	0.110396	-0.12332	4.33073	3.91202	4.09434	3.91202	3.85015	4.2485	3.97029	0.0507232	-0.027176	3.98898	3.98898	0.324571	0.876499	0.474611
AAAAAGTATGCCTTCTGGATTAGC-1	PDS 1+5FU MCF7	10	0.664478	2.3781	1.08372	0.664478	1.32896	0.664478	0.664478	0.664478	0.664478	0.664478	0.664478	0.664478	0.664478	0.664478	0.664478	1.74819	2.16743	1.39268	2.3024	1.63792	0.664478	0.980485	0.810947	0.553557	0.902813	1.10711	0.980485	1.20823	1.45637	3.2581	1.60944	0.127788	-0.35071	3.95124	3.58352	3.97029	3.89182	3.2581	3.82864	3.80666	-0.302098	-0.32501	3.97029	3.29584	0.00646832	-0.0202197	0.156254
AAAAAGTATGATGTGTCTACGCAA-1	PDS 1+5FU MCF7	0	0.641521	0.641521	1.40022	0.641521	0.641521	0.641521	0.641521	0.641521	0.641521	0.641521	0.641521	0.641521	0.641521	0.641521	0.809509	1.96629	2.48914	1.90252	2.9141	2.32932	0.641521	0.873873	1.1027	1.65406	0.873873	0.873873	0.873873	0.873873	0.873873	4.02535	4.00733	0.194479	-0.288835	4.12713	3.91202	4.09434	4.04305	3.95124	4.06044	3.82864	-0.0789546	-0.0736961	4.00733	3.98898	0.965833	0.993067	0.589831
AAAAAGTATGAGACCTCCTTCAAC-1	PDS 1+5FU MCF7	1	0.575391	0.575391	2.50304	0.575391	0.575391	0.575391	0.575391	0.575391	0.575391	0.575391	0.575391	0.575391	0.575391	0.575391	0.575391	2.15305	2.79044	1.86209	2.68052	2.50304	0.575391	0.509527	0.715212	0.807581	1.1361	1.06235	0.913318	1.70348	1.15244	4.04305	3.95124	0.056329	-0.193524	4.12713	3.93183	3.97029	3.89182	3.93183	0.693147	4.40672	-0.142468	-0.156388	3.91202	3.95124	0.676177	0.613462	0.35654
AAAAAGTAGTCAGACCATAGAGAT-1	PDS 1+5FU MCF7	3	0.708491	0.561466	1.47718	0.708491	0.561466	0.561466	0.561466	0.561466	0.561466	0.561466	0.561466	0.561466	0.561466	0.561466	0.561466	2.36866	2.92179	2.14888	3.09663	2.46349	0.561466	0.663911	1.08279	1.32782	1.44909	1.17595	0.663911	0.972612	0.663911	3.98898	3.98898	0.0376369	-0.211874	4.23411	4.02535	4.12713	3.97029	4.11087	4.00733	3.97029	-0.175804	-0.32501	4.06044	3.95124	0.296079	0.534968	0.407099
AAAAAGTAGCAGAGTATCACTTCC-1	PDS 1+5FU MCF7	0	0.83851	0.664503	1.08376	0.664503	0.664503	0.664503	0.664503	0.664503	0.664503	0.664503	0.664503	0.664503	0.664503	0.664503	0.664503	1.55143	2.60334	1.97068	3.06596	2.26076	0.664503	0.690719	0.547382	0.690719	1.03608	1.49262	0.547382	1.757	1.2381	3.97029	4.44265	-0.061454	-0.193524	4.17439	3.95124	4.21951	3.8712	2.83321	4.33073	4.26268	-0.0192354	-0.0896964	4.44265	3.93183	0.687965	0.518261	0.199649
AAAAAGTAGACCATGTATACGGAT-1	PDS 1+5FU MCF7	0	0.924739	0.732838	0.732838	0.732838	0.732838	0.732838	0.732838	0.732838	0.732838	0.732838	0.732838	0.732838	0.732838	0.732838	0.732838	2.37162	2.49324	1.65758	2.50894	1.38711	0.732838	0.544929	0.841349	1.06163	1.31771	0.841349	0.743944	1.01431	1.63479	3.71357	1.60944	-0.0825074	-0.175506	3.89182	4.20469	3.95124	3.93183	4.21951	3.95124	3.52636	-0.28305	-0.304808	3.55535	0.693147	-0.397068	-0.454976	-0.1853
AAAAAGTACTCGACCATGGAGAGT-1	PDS 1+5FU MCF7	7	2.56655	2.27511	2.35732	0.569988	0.451705	0.451705	0.451705	0.451705	0.451705	0.451705	0.451705	0.451705	0.569988	0.451705	0.451705	1.99816	2.43028	1.72262	2.42354	1.85918	0.451705	0.536336	0.743819	0.536336	0.963522	1.28016	1.03742	1.865	1.03742	3.97029	2.83321	-0.125993	-0.230566	4.00733	3.91202	3.95124	3.91202	3.93183	4.14313	3.80666	-0.126207	-0.285005	3.89182	3.09104	0.318937	0.112796	0.285817
AAAAAGTAATCTGGAGCGAAGCTC-1	PDS 1+5FU MCF7	5	2.63908	1.75994	1.54358	0.682437	0.682437	0.682437	0.682437	0.682437	0.682437	0.682437	0.682437	0.682437	0.682437	0.682437	0.682437	1.79544	1.43032	1.29171	2.04731	1.20876	0.682437	0.694902	0.694902	0.694902	1.3153	1.13334	0.694902	1.45645	1.3153	3.95124	2.89037	-0.0825074	-0.211874	3.89182	1.60944	3.91202	3.89182	1.94591	3.97029	0	-0.246009	-0.265587	3.09104	2.99573	-0.0450282	-0.217917	-0.104001
AAAAAGTAATCACGCATAGCCTAA-1	PDS 1+5FU MCF7	0	0.6521	0.822859	1.71563	0.6521	0.6521	0.6521	0.6521	0.6521	0.6521	0.6521	0.6521	0.6521	0.6521	0.6521	0.6521	1.56646	2.47778	2.20425	2.88921	1.9339	0.6521	0.869625	0.869625	1.0096	1.0096	1.12397	0.689161	1.30444	1.12397	4.12713	2.77259	-0.936923	-0.269032	3.95124	3.89182	3.97029	3.95124	3.85015	3.85015	2.56495	-0.302098	-0.304808	3.95124	2.30259	0.0179848	-0.135943	-0.0250126
AAAAAGTAACTCCGATATGTACCT-1	PDS 1+5FU MCF7	3	0.726863	0.843861	1.48551	0.576025	0.576025	0.576025	0.576025	0.576025	0.576025	0.576025	0.576025	0.576025	0.576025	0.576025	0.576025	2.02975	2.66428	2.06154	3.16201	2.65773	0.576025	0.467251	1.02377	0.89739	1.03219	0.854828	0.987434	1.28635	1.45079	4.00733	3.93183	0.0185887	-0.157806	4.21951	3.93183	4.07754	3.95124	3.98898	3.91202	1.60944	-0.00484662	-0.17378	3.91202	3.97029	0.701544	0.507372	0.253769
AAAAAGTAACGTGTCAGTTCAACC-1	PDS 1+5FU MCF7	9	2.50389	2.17423	1.99071	0.548266	0.548266	0.548266	0.548266	1.94222	0.548266	0.548266	0.548266	0.548266	0.548266	0.548266	0.548266	1.46943	1.72959	1.14911	1.78837	1.93193	0.548266	0.660191	1.2496	0.967163	1.3837	1.16936	1.07673	0.833069	0.660191	1.94591	1.38629	-1.85321	-0.288835	3.8712	2.07944	3.78419	3.09104	2.70805	3.55535	2.07944	-1.11785	-0.633312	2.48491	2.63906	-0.513407	-0.500586	-0.450939
AAAAAGGTTGCTCAGCCGAAGCGT-1	PDS 1+5FU MCF7	0	1.01099	0.801191	0.801191	0.801191	0.801191	0.801191	0.801191	0.801191	0.801191	0.801191	0.801191	0.801191	0.801191	0.801191	0.801191	1.17372	2.45569	1.4191	2.74295	1.17372	0.801191	0.789789	1.10861	1.10861	1.18468	0.789789	1.18468	0.916917	0.916917	3.49651	2.48491	0.056329	-0.309037	4.00733	3.04452	3.85015	3.89182	4.18966	4.04305	3.61092	-0.28305	-0.139293	3.8712	3.7612	-0.193773	0.0722749	-0.0743092
AAAAAGGTTGATGCACCTTAATTC-1	PDS 1+5FU MCF7	0	0.836647	0.663027	1.25497	0.663027	0.663027	0.663027	0.663027	0.663027	0.663027	0.663027	0.663027	0.663027	0.663027	0.663027	0.836647	1.9663	2.70213	1.86549	2.63702	1.9663	0.663027	0.995222	0.995222	1.49283	1.15542	0.788695	0.788695	0.995222	0.788695	2.89037	2.07944	0.0185887	-0.193524	3.97029	3.85015	3.93183	3.91202	3.91202	3.97029	2.48491	-0.22799	-0.285005	3.8712	1.38629	-0.397068	-0.178503	-0.207841
AAAAAGGTGGTACGGAGCACCGTG-1	PDS 1+5FU MCF7	0	0.733116	0.925089	1.76107	0.925089	0.733116	0.733116	0.733116	0.733116	0.733116	0.733116	0.733116	0.733116	0.733116	0.733116	0.733116	1.60014	2.17416	1.76107	2.58329	1.074	0.733116	0.728771	0.919607	1.37941	1.52743	0.728771	0.728771	1.06763	0.919607	4.00733	2.77259	0.0926967	-0.211874	3.8712	2.94444	3.93183	3.2581	1.94591	3.89182	3.4012	-0.382141	-0.432641	3.58352	2.70805	-0.262093	-0.233107	-0.128968
AAAAAGGTGCTCTTGCCGATCTCT-1	PDS 1+5FU MCF7	0	0.616154	0.616154	0.90265	0.616154	0.616154	0.616154	0.616154	0.616154	0.616154	0.616154	0.616154	0.616154	0.616154	0.616154	0.616154	2.22673	3.30121	2.22673	2.93685	2.08275	0.616154	0.551901	0.713321	0.916687	0.874742	0.77469	0.827851	1.15069	2.19012	3.93183	2.07944	0.0746782	-0.193524	4.14313	3.73767	3.97029	3.8712	3.97029	3.85015	3.89182	-0.192899	-0.191479	3.78419	3.93183	0.352274	0.35241	0.00368555
AAAAAGGTGCTAAGCCCTGTCGAC-1	PDS 1+5FU MCF7	0	0.889027	0.704537	0.889027	0.704537	0.704537	0.704537	0.704537	0.704537	0.704537	0.704537	0.704537	0.704537	0.704537	0.704537	0.889027	2.03808	2.70596	2.08941	2.28004	1.53776	0.704537	0.585248	1.10775	1.03662	1.2774	0.585248	0.857372	1.44262	1.10775	3.97029	0	0.110396	-0.193524	3.78419	3.78419	3.91202	3.46574	3.8712	3.78419	2.83321	-0.210291	-0.265587	3.80666	2.3979	0.266751	-0.230559	-0.00620328
AAAAAGGTGCCATGAAGGATTGAG-1	PDS 1+5FU MCF7	5	1.48323	1.33949	1.25347	0.707678	0.707678	0.707678	0.707678	0.892991	0.707678	0.707678	0.707678	0.707678	0.707678	0.707678	0.707678	1.74441	1.86185	1.15417	2.34318	1.89668	0.707678	0.755146	1.23159	1.10627	1.10627	0.952888	0.755146	1.33755	0.755146	3.29584	2.07944	-0.674558	-0.193524	3.98898	3.09104	3.93183	3.4012	2.63906	3.89182	3.63759	-0.302098	-0.191479	3.66356	2.3979	-0.414561	-0.261569	-0.330575
AAAAAGGTGCATCAATAACGGATA-1	PDS 1+5FU MCF7	5	1.84838	1.84838	1.5964	0.647634	0.647634	0.647634	0.647634	0.647634	0.647634	0.647634	0.647634	0.647634	0.647634	0.647634	0.647634	1.51204	2.0612	1.46486	2.18916	1.82218	0.647634	0.640678	1.0449	0.808446	0.938577	0.938577	0.640678	1.85335	1.1348	3.93183	0	0.0185887	-0.249614	3.93183	3.82864	3.93183	3.85015	2.30259	3.61092	1.79176	-0.264358	-0.191479	3.97029	3.09104	-0.179722	-0.256334	-0.300116
AAAAAGTCTGAGATAGATCGTTGA-1	PDS 1+5FU MCF7	0	0.981866	0.602029	1.06634	0.602029	0.602029	0.602029	0.602029	0.602029	0.602029	0.602029	0.602029	0.602029	0.602029	0.602029	0.759675	2.0076	2.67986	2.08601	3.18772	2.39441	0.602029	0.591173	0.964162	0.591173	1.11897	0.745977	0.591173	1.33715	2.06023	4.06044	3.95124	0.127788	-0.0899838	4.36945	3.80666	3.98898	4.06044	3.95124	3.85015	3.85015	-0.0192354	0.0316645	3.7612	3.89182	0.365842	0.573278	0.459911
AAAAAGTCTGATGAACAATCAAGT-1	PDS 1+5FU MCF7	3	0.55294	0.697733	1.62009	0.55294	0.55294	0.55294	0.55294	0.55294	0.55294	0.55294	0.55294	0.55294	0.697733	0.55294	0.55294	2.25917	3.30008	2.19277	3.21879	2.06072	0.55294	0.723036	1.18086	1.11312	1.23814	0.665759	0.890979	1.09406	1.09406	3.97029	3.98898	0.0376369	-0.12332	4.20469	3.68888	3.97029	4.04305	3.97029	3.91202	3.93183	-0.0486492	-0.227847	3.91202	3.95124	0.371219	0.677043	0.400503
AAAAAGTCTTAAGTGTAGATCTGT-1	PDS 1+5FU MCF7	11	0.92322	0.731634	1.53344	0.731634	0.731634	0.731634	0.731634	0.731634	0.731634	0.731634	0.731634	0.731634	0.731634	0.731634	0.731634	1.80346	2.90989	2.02754	1.19324	1.70816	0.731634	0.676011	0.784824	0.535726	0.873731	0.948901	0.784824	1.52899	1.86699	2.3979	2.99573	-0.061454	-0.416668	3.91202	3.4012	3.98898	3.78419	3.3322	4.06044	1.79176	-0.58978	-0.432641	3.58352	2.63906	-0.203252	-0.448626	-0.198763
AAAAAGTCTTAAGTGTCAACACTC-1	PDS 1+5FU MCF7	0	0.833018	0.833018	1.05115	0.833018	0.833018	0.833018	0.833018	0.833018	0.833018	0.833018	0.833018	0.833018	0.833018	0.833018	0.833018	1.66604	1.66604	0.833018	2.37747	1.74593	0.833018	0.814437	1.19313	1.02771	0.814437	0.814437	0.814437	1.19313	1.32829	3.52636	2.3979	-0.0408347	-0.309037	4.00733	3.17805	3.89182	3.93183	3.49651	3.93183	1.38629	-0.246009	-0.34563	3.09104	2.19722	0.13322	-0.321046	-0.264105
AAAAAGTTGATGAGTGAAGGATCA-1	PDS 1+5FU MCF7	0	0.817122	0.817122	0.817122	0.817122	0.817122	0.817122	0.817122	0.817122	0.817122	0.817122	0.817122	0.817122	0.817122	0.817122	0.817122	1.33267	2.29905	1.19706	2.81459	1.19706	0.817122	1.22186	0.968305	0.968305	0.968305	0.968305	0.968305	0.968305	0.968305	3.78419	3.29584	-0.0825074	-0.249614	4.00733	3.17805	3.95124	3.95124	3.58352	3.85015	2.56495	-0.28305	-0.285005	3.52636	1.94591	0.116067	-0.266832	-0.21241
AAAAAGCTGCAAGCCGGTCTCATG-1	PDS 1+5FU MCF7	0	0.625364	0.625364	0.916141	0.625364	0.625364	0.625364	0.625364	2.43441	0.625364	0.625364	0.625364	0.625364	0.789121	0.625364	0.625364	1.73304	2.40187	1.67606	2.66521	2.1276	0.625364	0.736931	0.929903	0.929903	1.30528	0.736931	0.736931	1.07958	1.54454	3.93183	0.693147	-0.377307	-0.193524	3.97029	3.61092	3.93183	2.30259	3.4012	3.85015	1.09861	-0.28305	-0.265587	3.55535	2.94444	0.0664114	-0.261569	-0.134601
AAAAAGTTCGGAGTCCGTCTGCTG-1	PDS 1+5FU MCF7	0	0.642133	0.642133	1.28427	0.642133	0.642133	0.642133	0.642133	0.642133	0.642133	0.642133	0.642133	0.642133	0.642133	0.642133	0.642133	2.23782	2.62358	1.72101	2.97005	2.32061	0.642133	0.530891	0.940337	0.530891	0.940337	1.06178	0.865846	1.1127	2.01722	4.00733	3.78419	0.144882	-0.12332	4.12713	3.80666	4.02535	2.70805	3.93183	3.91202	3.98898	-0.175804	-0.209498	3.29584	3.8712	0.0627684	0.0378547	0.232471
AAAAAGTTCGCTGAGTTAGCGTCT-1	PDS 1+5FU MCF7	3	0.773687	0.613132	1.22626	0.613132	0.613132	0.613132	0.613132	0.613132	0.613132	0.613132	0.613132	0.613132	0.613132	0.613132	0.613132	2.23648	2.9074	1.9165	2.58663	2.70353	0.613132	0.721562	0.921427	0.978587	1.09183	0.514051	0.921427	1.49264	1.35848	4.06044	2.19722	0.0376369	-0.106513	4.17439	3.8712	4.02535	3.85015	4.00733	4.06044	3.93183	-0.22799	-0.209498	3.98898	3.93183	0.513425	0.56067	0.513034
AAAAAGTTCCGCCAGATATCCGAT-1	PDS 1+5FU MCF7	5	1.7016	0.549629	2.48637	0.549629	0.549629	0.549629	0.549629	0.549629	0.549629	0.549629	0.549629	0.549629	0.549629	0.549629	0.549629	1.73389	2.56349	1.98631	2.85689	2.22848	0.549629	0.72294	0.788965	1.03165	1.05909	0.817594	0.817594	1.42056	1.34161	4.07754	4.04305	0.16169	-0.157806	4.27667	4.09434	4.00733	4.04305	4.02535	3.93183	4.09434	-0.264358	-0.0121382	4.07754	3.98898	0.381885	0.14477	0.173008
AAAAAGTTCCATACCGTGCTCTTG-1	PDS 1+5FU MCF7	0	0.628435	0.628435	1.54908	0.628435	0.628435	0.628435	0.628435	0.628435	0.628435	0.628435	0.628435	0.628435	0.628435	0.628435	0.628435	1.50961	2.76192	2.09565	3.2888	2.22622	0.628435	0.785257	0.785257	1.39088	0.990884	0.785257	0.785257	0.990884	1.48633	4.18966	4.02535	0.110396	-0.0264704	4.23411	3.43399	3.93183	0	3.7612	4.57471	4.12713	-0.0636871	-0.246539	3.52636	4.00733	0.864737	0.398219	0.417724
AAAAAGTTACTAGTCCTGATCCGA-1	PDS 1+5FU MCF7	4	2.2045	2.88563	2.55605	0.506764	0.506764	0.506764	0.506764	0.506764	0.506764	1.44633	0.506764	0.506764	0.506764	0.506764	0.506764	1.18315	1.93952	1.30689	2.04929	1.81366	0.506764	0.740584	0.740584	0.740584	0.934513	1.61644	1.08494	0.934513	1.20784	3.95124	0.693147	-0.020632	-0.12332	3.91202	3.61092	3.91202	3.97029	3.85015	3.82864	3.93183	-0.158997	-0.191479	3.91202	3.3322	-0.0950386	0.362304	0.0862796
AAAAAGTTAACGTTCATAGCTTGC-1	PDS 1+5FU MCF7	9	2.69946	2.41048	2.31774	0.544916	0.544916	0.544916	0.544916	2.2792	0.544916	0.544916	0.544916	0.544916	0.544916	0.544916	0.544916	1.08983	1.65279	1.30898	1.88812	1.08983	0.544916	0.596181	0.770283	0.663717	1.12778	0.513522	1.00314	1.80873	1.51666	4.02535	2.07944	0.127788	-0.288835	4.02535	3.95124	3.89182	3.93183	1.94591	3.98898	1.60944	-0.28305	-0.410168	3.82864	3.93183	0.330173	-0.108544	-0.0124338
AAAAAGTGTTGTCGAAACAGCAGT-1	PDS 1+5FU MCF7	11	0.66471	0.66471	2.21662	0.66471	0.66471	0.66471	0.838771	0.66471	0.66471	0.66471	0.66471	0.66471	0.66471	0.66471	0.66471	1.84207	3.13522	1.71422	1.78152	1.84207	0.66471	0.408794	0.666714	0.666714	0.924635	0.817588	1.05424	1.75906	1.70225	4.07754	2.3979	0.144882	-0.211874	3.78419	3.55535	3.89182	0.693147	1.60944	3.85015	3.04452	-0.58978	-0.366683	3.66356	3.4012	0.116067	-0.261569	-0.144538
AAAAAGTGTGGACAAGTGCTCTTG-1	PDS 1+5FU MCF7	0	0.795558	0.795558	1.00388	0.795558	0.795558	0.795558	0.795558	0.795558	0.795558	0.795558	0.795558	0.795558	0.795558	0.795558	0.795558	0.795558	2.63415	1.73643	2.91495	1.00388	0.795558	0.860681	0.860681	1.08606	0.860681	1.08606	0.860681	0.860681	1.52448	3.66356	2.63906	0.0185887	-0.329657	3.85015	2.77259	3.97029	3.43399	3.04452	3.89182	3.82864	-0.22799	-0.227847	3.49651	2.56495	-0.0209306	0.10373	-0.110874
AAAAAGGTGACTCTCTACGTTGGA-1	PDS 1+5FU MCF7	2	2.28753	2.30769	2.6348	0.972513	1.3243	0.464007	0.464007	1.75653	0.464007	0.464007	0.464007	0.464007	0.464007	0.464007	0.679757	1.34227	1.82912	0.972513	1.73626	1.66063	0.464007	0.995579	0.857845	0.995579	0.857845	0.66372	0.931648	1.7022	0.995579	4.07754	3.91202	0.16169	-0.0899838	4.43082	3.89182	3.98898	3.97029	4.02535	4.11087	4.17439	-0.22799	-0.0579477	4.11087	3.8712	0.182982	0.296921	0.632048
AAAAAGTGTCTACACTTCAGTGCC-1	PDS 1+5FU MCF7	0	1.77054	0.737058	1.20209	0.737058	0.737058	0.737058	0.737058	0.737058	0.737058	0.737058	0.737058	0.737058	0.737058	0.737058	0.737058	1.86013	2.13215	1.77054	2.52339	0.737058	0.737058	1.04823	0.9029	0.9029	1.16698	0.715532	0.715532	1.04823	1.49968	3.95124	2.63906	-0.061454	-0.249614	3.95124	3.49651	3.98898	3.85015	3.17805	3.97029	1.79176	-0.361522	-0.139293	3.49651	3.52636	-0.036931	-0.00792446	-0.0944577
AAAAAGTGGATTAGCTGCGCACTG-1	PDS 1+5FU MCF7	0	0.670247	0.670247	1.61005	0.670247	0.670247	0.670247	0.670247	0.670247	0.670247	0.670247	0.670247	0.670247	0.670247	0.670247	0.670247	1.8858	2.56522	1.61005	2.67341	2.25053	0.670247	0.694398	0.83957	0.598121	0.993458	1.43769	0.598121	1.76652	1.07212	3.91202	2.07944	0.0185887	-0.269032	4.04305	4.2485	3.95124	3.85015	3.4012	3.89182	2.70805	-0.264358	-0.366683	3.13549	2.94444	-0.351863	-0.304471	-0.241847
AAAAAGTGCTCACACTCGTACCTT-1	PDS 1+5FU MCF7	0	0.635658	0.635658	1.27132	0.635658	0.635658	0.635658	0.635658	0.635658	0.635658	0.635658	0.635658	0.635658	0.635658	0.635658	0.635658	2.17623	2.78902	2.40633	2.97158	1.67237	0.635658	0.468961	0.996057	0.658271	1.15057	0.867682	1.07509	1.61097	1.1724	3.63759	3.13549	-0.125993	-0.211874	3.8712	3.4012	3.95124	3.93183	3.04452	3.80666	0.693147	-0.302098	-0.410168	3.21888	2.48491	-0.134259	-0.429817	-0.288517
AAAAAGTGCCGACTATGAGGTCTC-1	PDS 1+5FU MCF7	5	2.00882	1.69611	1.58168	0.516037	0.516037	0.516037	0.516037	1.08156	0.516037	0.516037	0.516037	0.516037	0.516037	0.516037	0.651166	1.79838	2.24087	1.73273	2.78896	2.16313	0.516037	0.737534	1.23312	0.855951	1.21201	0.855951	0.737534	1.46347	0.904434	3.95124	4.02535	0.110396	0.0758085	4.38203	3.98898	4.04305	4.00733	3.8712	4.12713	4.00733	0.400618	0.22582	4.02535	3.97029	0.874509	1.32825	0.883144
AAAAAGTGCAGATGCCCACGTTCT-1	PDS 1+5FU MCF7	3	0.589896	0.589896	1.58101	0.589896	0.589896	0.589896	0.589896	0.589896	0.589896	0.589896	0.589896	0.589896	0.589896	0.589896	0.589896	2.26565	2.96258	1.96714	2.99195	2.43376	0.589896	0.763737	0.935735	0.950033	1.11801	0.963695	0.888357	1.30578	1.07465	4.00733	2.94444	0.144882	-0.106513	4.06044	3.93183	4.00733	3.91202	3.91202	3.89182	3.29584	0.0233243	-0.0736961	3.98898	3.89182	-0.0697208	0.0417382	0.134908
AAAAAGTGATGGACACAAGCGCAT-1	PDS 1+5FU MCF7	7	1.87098	2.49463	1.92516	0.485458	0.485458	0.485458	0.485458	0.485458	0.485458	0.485458	0.485458	0.485458	0.485458	0.485458	0.485458	1.8018	2.69065	1.85798	2.52771	2.09285	0.485458	0.621321	0.92131	0.678066	0.971048	1.10622	0.860916	1.27865	1.56246	4.00733	3.95124	0.0746782	-0.157806	4.04305	4.2485	3.73767	3.8712	4.02535	4.18966	3.98898	-0.110207	0.0872343	4.02535	3.80666	0.819541	0.850081	0.582273
AAAAAGTGATCTCGGTCGCGTCAT-1	PDS 1+5FU MCF7	3	0.595217	0.595217	1.56597	0.595217	0.595217	0.595217	0.595217	0.595217	0.595217	0.595217	0.595217	0.595217	0.595217	0.595217	0.595217	2.31705	2.90214	2.06241	2.9463	2.30179	0.595217	0.498074	0.858035	0.911218	0.858035	1.10028	0.838063	1.18485	1.75144	3.98898	3.8712	0.0376369	-0.35071	3.8712	4.06044	3.91202	3.8712	3.43399	3.8712	3.66356	-0.210291	-0.246539	3.98898	3.97029	-0.138714	0.187549	0.19458
AAAAAGTGATAGAGGAGTGACGAT-1	PDS 1+5FU MCF7	5	2.09791	0.481418	2.10154	1.72295	0.481418	0.481418	0.481418	2.19276	0.607482	0.481418	0.481418	0.481418	0.481418	0.481418	0.481418	2.08681	2.27558	1.6681	1.55797	1.98621	0.481418	0.705364	0.867938	0.541631	0.902718	1.317	0.687394	1.4084	1.56955	3.97029	2.56495	0.144882	0.0758085	4.20469	3.82864	3.93183	3.85015	3.97029	4.27667	3.8712	-0.142468	0.00267692	3.97029	3.89182	1.005	0.400929	0.550747
AAAAAGTGAGGTCTCTCGCCAAGC-1	PDS 1+5FU MCF7	0	0.739447	0.739447	0.739447	0.739447	0.739447	0.739447	0.739447	0.739447	0.739447	0.739447	0.739447	0.739447	0.739447	0.739447	0.933079	1.86616	2.19294	1.67253	2.81995	1.7264	0.739447	0.784623	1.10136	0.910919	1.01411	0.621799	0.621799	1.10136	1.84404	3.97029	1.60944	0.110396	-0.175506	4.04305	4.09434	3.89182	3.93183	0	3.97029	1.60944	-0.192899	-0.285005	2.30259	3.80666	0.397675	-0.200482	0.255683
AAAAAGTGAACTTGCTTCCAGATT-1	PDS 1+5FU MCF7	3	0.744799	0.59024	1.52217	0.59024	0.59024	0.59024	0.59024	0.59024	0.59024	0.59024	0.59024	0.59024	0.59024	0.59024	0.744799	2.22594	2.79884	2.25901	2.8804	2.19972	0.59024	0.869625	1.12397	0.689161	1.0096	1.0096	0.869625	1.73925	0.689161	3.97029	2.77259	0.144882	-0.193524	4.14313	3.63759	3.98898	3.95124	3.63759	4.09434	3.95124	-0.246009	-0.209498	3.3322	2.63906	-0.313918	0.127133	0.0303862
AAAAAGTGAACGGTTGTGAGGACG-1	PDS 1+5FU MCF7	0	0.70669	0.70669	0.891743	0.70669	0.70669	0.70669	0.70669	0.70669	0.70669	0.70669	0.70669	0.70669	0.70669	0.70669	0.70669	1.64992	2.4628	2.50344	2.75987	1.59843	0.70669	0.885631	0.885631	1.11754	0.885631	0.885631	0.885631	0.885631	1.56867	2.99573	2.3979	0.056329	-0.175506	3.46574	2.94444	3.91202	3.95124	3.13549	4.00733	4.14313	-0.302098	-0.246539	3.17805	3.85015	-0.217641	-0.01816	-0.183815
AAAAAGTGTCAACCTTCGCTGTAA-1	PDS 1+5FU MCF7	10	1.22586	2.4355	1.22586	0.584884	0.584884	0.584884	0.584884	0.584884	0.584884	0.584884	1.44172	0.584884	0.584884	0.584884	0.584884	1.40499	2.23851	1.50836	2.4726	2.10358	0.584884	0.861965	0.861965	0.683091	0.861965	1.29295	0.861965	1.36618	1.20992	4.09434	3.17805	-0.0825074	-0.0419746	4.20469	4.04305	3.91202	3.89182	3.55535	3.98898	4.00733	-0.22799	-0.17378	3.98898	2.56495	-0.11228	0.449784	0.22066
AAAAAGGTCTACCAAAAGGAACAG-1	PDS 1+5FU MCF7	0	0.697103	0.697103	1.62754	0.697103	0.697103	0.697103	0.697103	0.697103	0.697103	0.697103	0.697103	0.697103	0.697103	0.697103	0.697103	1.57675	2.23758	1.71834	2.73958	2.15816	0.697103	0.572885	0.572885	0.572885	1.29579	0.934336	1.01472	1.69898	1.33753	3.95124	3.68888	0.056329	-0.157806	4.12713	3.85015	3.98898	2.89037	1.60944	3.89182	3.8712	-0.192899	-0.34563	3.89182	3.82864	-0.0993213	-0.0818758	-0.105372
AAAAAGTGAGTGACTCGATTGAAC-1	PDS 1+5FU MCF7	0	0.662004	0.662004	1.44493	0.662004	0.662004	0.662004	0.662004	0.662004	0.662004	0.662004	0.662004	0.662004	0.662004	0.662004	0.969819	1.67071	2.53367	2.00793	3.08761	1.70724	0.662004	0.734417	1.0759	1.0759	1.30083	1.0759	1.0759	0.926731	0.734417	4.2485	4.23411	0.357804	-0.106513	4.18966	4.14313	4.11087	4.02535	4.12713	4.06044	4.11087	0.0641463	0.347517	4.33073	3.82864	0.980518	1.16144	0.87185
AAAAAGGTCGAGTACTGATTGCTG-1	PDS 1+5FU MCF7	0	0.635931	0.635931	1.64	0.635931	0.635931	0.635931	0.635931	0.635931	0.635931	0.635931	0.635931	0.635931	0.635931	0.635931	1.03716	1.94916	2.67716	1.67309	2.83511	2.10562	0.635931	0.772749	1.48101	1.13817	1.13817	1.10621	0.597881	0.993058	0.772749	3.91202	3.21888	-0.0408347	-0.249614	3.98898	3.66356	3.89182	3.91202	3.85015	3.95124	2.94444	-0.246009	-0.227847	3.78419	2.89037	-0.00128365	-0.299007	0.0012225
AAAAAGGAGTCCAATATAGTCAGT-1	PDS 1+5FU MCF7	3	0.592615	0.747797	1.34041	0.592615	0.592615	0.592615	0.592615	0.592615	0.592615	0.592615	0.592615	0.592615	0.592615	0.592615	0.592615	2.40901	2.90944	2.06525	2.84713	2.42127	0.592615	0.865969	1.34567	1.27541	1.19508	0.909528	0.527504	1.0197	0.861145	3.78419	0	-0.020632	-0.269032	4.00733	3.80666	3.85015	3.80666	3.80666	3.85015	3.2581	-0.28305	-0.34563	3.61092	1.94591	-0.165865	-0.442317	-0.339203
AAAAAGGAGCATACACGTTCGTAC-1	PDS 1+5FU MCF7	0	0.729707	0.729707	0.920788	0.729707	0.729707	0.729707	0.729707	0.729707	0.729707	0.729707	0.729707	0.729707	0.729707	0.729707	0.729707	1.98979	2.7828	1.70366	1.95572	2.0531	0.729707	0.849572	1.38559	1.07204	1.07204	1.07204	0.849572	0.849572	0.849572	3.98898	3.73767	0.0185887	-0.211874	3.98898	3.73767	3.93183	3.93183	1.60944	3.91202	1.94591	-0.22799	-1.03878	2.94444	1.38629	0.0103219	-0.408311	-0.109496
AAAAAGGAGCATACAATCCACAGT-1	PDS 1+5FU MCF7	10	0.54359	2.41223	2.30745	0.54359	0.96283	0.54359	0.54359	0.54359	0.54359	0.54359	0.54359	0.54359	0.54359	0.54359	0.54359	1.69912	2.65507	1.73006	2.7495	1.69912	0.54359	0.648985	0.828747	0.903168	0.880158	0.903168	0.732801	1.45726	1.64571	4.06044	3.17805	0.0185887	-0.0737233	4.2485	3.89182	4.14313	3.95124	3.95124	4.20469	3.98898	-0.0192354	-0.139293	3.85015	3.93183	1.1937	0.534968	0.434653
AAAAAGGAGAATCAGGTCTTATGC-1	PDS 1+5FU MCF7	5	2.43857	0.654328	0.825669	0.654328	0.654328	0.654328	0.654328	0.654328	0.654328	0.654328	0.654328	0.654328	0.654328	0.654328	0.654328	0.825669	2.72467	2.32998	2.8514	1.57181	0.654328	0.648292	0.949731	0.949731	0.818054	0.648292	0.648292	1.51358	1.82403	4.29046	3.2581	0.0926967	-0.249614	4.14313	3.04452	3.93183	3.97029	3.04452	3.95124	4.49981	-0.28305	-0.027176	2.94444	3.95124	0.221081	0.311825	0.0159106
AAAAAGGACTCTCACGCACAGTAA-1	PDS 1+5FU MCF7	0	0.666446	0.666446	1.55596	0.666446	0.666446	0.666446	0.666446	0.666446	0.666446	0.666446	0.666446	0.666446	0.666446	0.666446	0.840961	1.84688	2.29558	1.78617	3.03552	1.97644	0.666446	0.916713	0.916713	0.916713	0.916713	0.916713	0.916713	1.15676	1.34296	4.04305	2.99573	0.0926967	-0.193524	3.98898	3.85015	4.04305	3.82864	1.94591	3.98898	3.8712	-0.192899	-0.209498	3.55535	3.93183	0.224192	0.0797656	0.0146948
AAAAAGGACGGTGCTCATAGTATG-1	PDS 1+5FU MCF7	0	0.727647	0.727647	1.06598	0.727647	0.727647	0.727647	0.727647	0.727647	0.727647	0.727647	0.727647	0.727647	0.727647	0.727647	0.727647	1.74793	2.39163	1.74793	2.61704	1.87653	0.727647	0.607457	1.84244	1.21491	1.35446	0.785127	0.705236	1.00896	0.481399	4.02535	3.3322	0.056329	-0.211874	4.07754	3.4012	3.98898	3.80666	1.79176	3.80666	3.85015	-0.28305	-0.227847	4.14313	1.79176	-0.0865279	0.0378547	-0.223155
AAAAAGGACGCTTGCAACGCCTAC-1	PDS 1+5FU MCF7	5	1.65589	1.61056	1.411	0.572421	0.572421	0.572421	0.572421	1.14484	0.572421	0.572421	0.572421	0.572421	0.722315	0.572421	0.572421	1.82182	2.15874	1.63372	2.74745	1.93492	0.572421	0.733748	1.18364	0.851557	1.37895	0.851557	0.449895	1.50027	1.05038	4.11087	3.55535	0.0376369	-0.211874	4.20469	4.06044	4.07754	3.95124	4.02535	3.98898	4.31749	0.0233243	-0.156388	4.26268	3.93183	0.202213	0.92011	0.4442
AAAAAGGACGCCGTACTCTTCAGC-1	PDS 1+5FU MCF7	10	1.24715	2.26417	1.24715	0.623577	0.623577	0.623577	0.623577	0.623577	0.623577	0.623577	0.623577	0.623577	0.623577	0.623577	0.623577	1.98463	2.12152	2.00158	2.01803	1.89137	0.623577	0.607805	0.890419	1.15045	1.07657	0.607805	0.991288	1.59909	1.07657	4.18966	2.99573	0.0185887	-0.211874	4.02535	2.99573	3.97029	3.91202	0.693147	3.95124	3.89182	-0.246009	-0.366683	3.85015	3.13549	0.368534	0.310344	0.216692
AAAAAGGACCTTGTGTATTGCTAC-1	PDS 1+5FU MCF7	4	2.71864	2.45329	1.53724	0.878447	1.17562	0.538617	0.538617	0.538617	0.538617	0.538617	0.538617	0.538617	0.538617	0.538617	0.538617	1.51545	2.11016	1.21828	1.89794	1.87707	0.538617	0.757625	1.12878	0.978874	1.20742	0.517159	0.757625	1.41021	1.24231	3.97029	2.48491	-0.020632	-0.0737233	4.20469	3.71357	4.02535	3.93183	4.09434	3.80666	4.02535	-0.302098	-0.32501	3.2581	3.2581	-0.242092	0.0082375	-0.0729803
AAAAAGGACCTTGTGCCATAGCCA-1	PDS 1+5FU MCF7	0	0.73063	0.73063	1.46126	0.73063	0.73063	0.73063	0.73063	0.73063	0.73063	0.73063	0.73063	0.73063	0.73063	0.73063	0.73063	1.7551	2.21608	1.92224	2.50138	1.53133	0.73063	0.707174	1.30843	1.47443	0.91401	0.707174	0.707174	0.91401	1.2676	3.78419	3.21888	0.0376369	-0.175506	3.8712	3.91202	3.97029	3.93183	3.93183	3.8712	2.19722	-0.22799	-0.209498	3.91202	3.8712	0.0141607	-0.119869	-0.126163
AAAAAGGATACCGGAGCCGCCTAA-1	PDS 1+5FU MCF7	10	1.19991	1.90603	1.35487	0.677437	0.677437	0.677437	0.677437	0.677437	0.677437	0.677437	0.677437	0.677437	0.677437	0.677437	0.677437	1.53227	2.17446	1.66987	1.95968	2.00904	0.677437	0.788695	1.15542	0.995222	0.788695	0.788695	0.995222	1.49283	0.995222	4.06044	1.94591	-0.0408347	-0.269032	3.89182	1.79176	3.97029	3.80666	0	3.89182	3.52636	-0.264358	-0.227847	3.3322	2.83321	-0.247055	-0.212904	-0.108119
AAAAAGGACATAACGATATAGCGT-1	PDS 1+5FU MCF7	0	0.657303	0.657303	1.31461	0.657303	0.657303	0.657303	0.657303	0.657303	0.657303	0.657303	0.657303	0.657303	0.657303	0.657303	0.657303	1.82155	2.82309	2.07356	2.62921	2.19192	0.657303	0.797694	1.15234	1.01153	1.2011	0.706333	0.896807	1.09388	1.14032	4.00733	2.63906	0.16169	-0.175506	4.09434	3.7612	4.09434	3.21888	3.09104	4.06044	3.17805	-0.264358	-0.366683	3.78419	3.97029	0.126394	-0.17609	-0.0136846
AAAAAGGAAGAGCACTGTCAACCT-1	PDS 1+5FU MCF7	10	0.652589	2.66252	2.53038	1.53373	0.517165	0.517165	0.517165	0.517165	0.517165	0.517165	0.517165	0.517165	0.517165	0.517165	0.84346	1.89491	2.61584	1.58513	2.64917	0.757633	0.517165	0.771529	0.771529	0.565135	0.872545	0.683283	0.872545	2.01995	1.44348	0	4.26268	-0.020632	0.103207	4.20469	4.44265	4.02535	4.04305	0	0	0	-0.0789546	-0.0424435	4.48864	3.91202	0.593826	0.923325	0.453656
AAAAAGGAACAACCAGTACGCGAT-1	PDS 1+5FU MCF7	5	2.13309	0.512259	1.34772	0.512259	0.512259	0.512259	0.512259	0.512259	2.07151	0.512259	0.512259	0.512259	0.512259	0.512259	0.512259	1.91681	2.93707	1.96747	2.6307	1.77497	0.512259	0.782245	1.1198	0.849544	0.702647	0.782245	0.605227	1.32917	1.82912	3.61092	2.3979	-0.061454	-0.249614	3.97029	3.80666	3.89182	3.8712	3.71357	3.78419	3.89182	-0.175804	-0.285005	3.91202	2.30259	0.0406272	0.0300421	-0.0985365
AAAAAGGAACAACCACCGAAGCGT-1	PDS 1+5FU MCF7	3	0.580822	0.580822	1.49788	0.580822	0.580822	0.580822	0.580822	0.580822	0.580822	0.580822	0.580822	0.580822	0.580822	0.580822	0.580822	2.20694	3.1934	2.61258	2.96371	1.90904	0.580822	0.539136	0.885974	0.771786	1.02341	0.980352	0.747702	1.29508	1.75656	4.06044	2.56495	0.0926967	-0.0899838	4.20469	3.89182	3.98898	3.80666	3.93183	4.07754	3.89182	-0.321516	-0.304808	3.8712	3.89182	0.569938	0.128911	0.168846
AAAAAGCTTAGGACTCAGGATCAA-1	PDS 1+5FU MCF7	3	0.571431	0.571431	1.33413	0.571431	0.571431	0.571431	0.571431	0.571431	0.571431	0.571431	0.571431	0.571431	0.571431	0.571431	0.837131	1.87818	2.97876	2.01356	3.17766	2.92339	0.571431	0.683388	0.683388	0.683388	1.11456	1.11456	0.86234	1.36678	1.4916	4.30406	2.56495	0.0185887	-0.193524	4.31749	3.98898	4.27667	4.02535	3.93183	3.93183	3.93183	0.177475	0.0598353	3.98898	4.00733	0.463355	0.929725	0.618173
AAAAAGCTTACCTAGTGTGCCATG-1	PDS 1+5FU MCF7	0	0.775351	0.614451	1.34114	0.614451	0.614451	0.614451	0.614451	0.614451	0.614451	0.614451	0.614451	0.614451	0.614451	0.614451	0.900155	1.97228	2.41476	1.93838	3.22969	2.36813	0.614451	0.828568	0.828568	0.656624	1.16304	0.656624	0.656624	0.961937	2.24801	4.26268	3.93183	0.31584	-0.0577229	4.41884	4.06044	3.98898	4.00733	4.18966	4.00733	4.11087	-0.0486492	0.00267692	4.17439	3.95124	1.59799	1.54107	0.971983
AAAAAGCTGTCACTTCATAAGATC-1	PDS 1+5FU MCF7	5	1.89647	1.54128	1.47076	0.735378	0.735378	0.735378	0.735378	0.735378	0.735378	0.735378	0.735378	0.735378	0.735378	0.735378	0.735378	1.39192	2.27666	0.927943	1.7169	1.54128	0.735378	0.87034	0.87034	0.87034	1.09825	1.27503	0.87034	0.87034	1.27503	3.3673	1.09861	-0.636818	-0.309037	4.02535	2.63906	3.8712	3.82864	2.48491	3.71357	3.13549	-0.264358	-0.32501	3.52636	2.3979	-0.330004	-0.140583	-0.293471
AAAAAGCTGGACACTAGTTGCCTT-1	PDS 1+5FU MCF7	3	0.736653	0.583783	1.36297	0.583783	0.583783	0.583783	0.583783	0.583783	0.583783	0.583783	0.583783	0.583783	0.583783	0.583783	0.583783	2.47807	3.17573	1.93295	3.1537	2.06805	0.583783	1.09834	1.29175	0.661265	1.22349	1.1438	0.991898	0.928203	0.661265	3.97029	3.97029	-0.061454	-0.175506	4.14313	3.98898	4.04305	3.85015	2.89037	4.00733	3.95124	-0.142468	-0.122486	3.91202	3.8712	0.0950872	0.809547	0.0073688
AAAAAGGTCGTTGCGTCCAACGTG-1	PDS 1+5FU MCF7	0	0.750641	0.750641	1.09967	0.750641	0.750641	0.750641	0.750641	0.750641	0.750641	0.750641	0.750641	0.750641	0.750641	0.750641	0.750641	0.947203	2.48543	1.97488	2.5856	1.89441	0.750641	0.956899	1.11093	1.23677	1.11093	0.758325	0.956899	1.11093	0.758325	3.63759	2.19722	0.110396	-0.175506	4.09434	3.85015	3.95124	3.95124	3.98898	2.99573	1.09861	-0.192899	-0.32501	3.97029	3.73767	-0.303336	0.24768	0.167802
AAAAAGCTGCGTCACCTTCTCATC-1	PDS 1+5FU MCF7	10	0.622753	2.9743	1.98201	0.622753	0.622753	0.622753	0.622753	0.622753	0.622753	0.622753	0.622753	0.622753	0.622753	0.622753	0.622753	1.45395	2.03133	1.69814	2.25058	1.77737	0.622753	0.761503	0.761503	0.983885	1.17573	0.519807	0.847769	2.10203	0.847769	3.68888	2.77259	-0.000829375	-0.230566	4.00733	2.19722	3.93183	3.8712	2.56495	2.94444	2.48491	-0.302098	-0.958734	3.46574	2.56495	0.482726	-0.35793	-0.0743092
AAAAAGCTGCAGAGCCCACGGATC-1	PDS 1+5FU MCF7	3	0.60612	0.60612	1.27037	0.60612	0.60612	0.60612	0.60612	0.60612	0.60612	0.60612	0.60612	0.60612	0.60612	0.60612	0.764839	2.08779	2.85263	2.22085	2.64591	2.64133	0.60612	0.611485	1.08309	0.997289	1.08309	0.611485	0.771608	1.50729	1.33466	3.66356	2.63906	0.0185887	-0.249614	4.00733	3.7612	4.00733	3.91202	3.91202	4.06044	3.93183	-0.0486492	-0.227847	3.71357	3.82864	0.355002	-0.200482	-0.141689
AAAAAGGACAATGTTACTTCTAAC-1	PDS 1+5FU MCF7	0	0.67905	0.67905	1.53592	0.67905	0.67905	0.67905	0.67905	0.67905	0.67905	0.67905	0.67905	0.67905	0.67905	0.67905	0.67905	1.78653	2.43025	1.98958	2.73868	1.93804	0.67905	0.393836	0.787673	0.745449	1.19455	1.25345	0.69758	1.57089	1.35658	3.97029	2.3979	0.0185887	-0.175506	4.15888	3.55535	4.15888	3.95124	3.93183	3.95124	2.63906	-0.110207	-0.479161	3.95124	3.91202	0.497012	0.1164	0.00614256
AAAAAGGATCTTCGCATCAGTCGA-1	PDS 1+5FU MCF7	5	1.82537	1.17963	0.912683	0.723284	0.723284	0.723284	0.723284	1.05959	0.723284	0.723284	0.723284	0.723284	0.723284	0.723284	0.912683	1.44657	1.97227	0.912683	2.3407	1.86528	0.723284	0.741731	0.741731	1.40394	1.40394	0.741731	0.741731	1.48346	0.741731	2.63906	2.3979	-0.406295	-0.230566	4.04305	2.56495	3.89182	3.09104	2.30259	3.7612	3.7612	-0.264358	-0.156388	3.63759	2.56495	-0.362974	-0.28279	-0.367325
AAAAAGGACCAACAGCATAGTATG-1	PDS 1+5FU MCF7	0	0.841864	0.841864	0.841864	0.841864	0.841864	0.841864	0.841864	0.841864	0.841864	0.841864	0.841864	0.841864	0.841864	0.841864	0.841864	1.23331	1.8375	1.23331	2.33301	1.68373	0.841864	0.968305	0.968305	0.968305	0.968305	0.968305	0.968305	0.968305	1.22186	2.30259	1.94591	-0.148465	-0.288835	3.82864	2.56495	3.93183	0	2.19722	3.43399	3.85015	-0.28305	-0.285005	3.09104	2.48491	-0.308613	-0.261569	-0.361991
AAAAAGGATTATGCGTAAGTGTAG-1	PDS 1+5FU MCF7	9	2.55362	2.42893	2.21259	0.532558	0.532558	0.532558	0.532558	2.14786	0.532558	0.532558	0.532558	0.532558	0.532558	0.532558	0.672014	1.16239	1.57938	1.31274	1.81186	1.59767	0.532558	0.830799	0.964528	0.830799	1.2462	1.16617	1.16617	0.830799	0.964528	2.83321	1.60944	-2.1409	-0.288835	3.97029	3.63759	3.89182	3.43399	3.09104	3.8712	3.09104	-0.175804	-0.32501	3.78419	3.61092	-0.468955	-0.251125	-0.183815
AAAAAGGTAGAGAGCATCAGTCGA-1	PDS 1+5FU MCF7	0	0.700513	0.700513	1.46821	0.700513	0.700513	0.700513	0.700513	0.700513	0.700513	0.700513	0.700513	0.700513	0.700513	0.700513	0.700513	2.12473	2.22949	1.72675	2.44127	1.9993	0.700513	0.759649	1.34552	0.95857	1.34552	1.11287	0.759649	0.95857	0.759649	2.89037	3.85015	0.0926967	-0.157806	4.02535	3.8712	4.04305	3.93183	3.93183	4.14313	3.52636	-0.175804	-0.388189	3.89182	3.13549	0.214831	-0.210407	-0.0288173
AAAAAGGTAAGTGAGCCATCTAGG-1	PDS 1+5FU MCF7	0	0.621726	0.621726	1.72295	0.621726	0.621726	0.621726	0.621726	0.621726	0.621726	0.621726	0.621726	0.621726	0.621726	0.621726	0.78453	2.08761	2.55278	1.94336	2.92928	2.1667	0.621726	0.833668	1.38469	0.660666	0.833668	0.660666	0.833668	1.2505	1.54247	4.12713	3.98898	0.257	-0.0577229	4.29046	3.91202	4.07754	3.93183	4.00733	4.23411	4.17439	0.0904636	-0.0896964	3.93183	3.8712	0.893772	0.681141	0.754196
AAAAAGGATGTTACATCCTTAGGT-1	PDS 1+5FU MCF7	0	0.662727	0.662727	1.17385	0.662727	0.662727	0.662727	0.662727	0.662727	0.662727	0.662727	0.662727	0.662727	0.662727	0.662727	0.662727	1.89146	2.79585	2.05174	2.96793	1.86464	0.662727	0.834464	1.41303	0.801296	1.39455	0.382316	1.20607	1.13381	0.834464	4.04305	0	-0.0408347	-0.249614	4.06044	3.91202	4.00733	3.89182	2.94444	3.17805	2.48491	-0.175804	-0.227847	3.85015	2.63906	-0.170462	-0.285475	-0.161804
AAAAAGGGTTCGCAACACGCGTAA-1	PDS 1+5FU MCF7	0	0.932998	0.932998	0.932998	0.932998	0.932998	0.932998	0.932998	0.932998	0.932998	0.932998	0.932998	0.932998	0.932998	0.932998	0.932998	0.932998	1.36682	0.932998	2.24122	0.932998	0.932998	0.968305	0.968305	0.968305	0.968305	0.968305	0.968305	0.968305	1.22186	3.73767	3.49651	-0.020632	-0.269032	3.95124	2.19722	3.98898	3.89182	1.38629	3.78419	3.66356	-0.22799	-0.246539	3.8712	2.19722	-0.500504	-0.193101	-0.198763
AAAAAGGGTTCAGACTATTACTCG-1	PDS 1+5FU MCF7	11	0.751847	0.751847	2.39287	0.751847	0.751847	0.751847	0.751847	0.751847	0.751847	0.751847	0.751847	0.751847	0.948725	0.751847	0.751847	1.42309	2.70407	1.85328	0.751847	1.64102	0.751847	0.854905	1.07877	0.854905	0.854905	0.854905	0.854905	1.39429	1.25241	4.02535	2.30259	0.144882	-0.157806	3.93183	3.43399	3.98898	3.85015	4.57471	3.55535	3.7612	-0.22799	-0.0579477	4.06044	3.63759	0.163373	0.540868	0.146704
AAAAAGGGTGGAGCTTATTACTCG-1	PDS 1+5FU MCF7	0	0.692407	0.692407	1.01436	0.692407	0.692407	0.692407	0.692407	0.692407	0.692407	0.692407	0.692407	0.87372	0.692407	0.692407	0.692407	1.38481	2.30898	1.74744	2.94508	2.56989	0.692407	0.711792	0.898181	0.711792	1.04276	0.898181	0.898181	1.34727	1.49185	4.02535	1.60944	-0.0408347	-0.329657	3.89182	3.89182	3.85015	3.8712	3.71357	3.78419	2.3979	-0.302098	-0.17378	3.97029	3.17805	-0.0491015	0.293914	-0.0985365
AAAAAGGGTCCTAAGCGTTAATGG-1	PDS 1+5FU MCF7	0	1.12181	0.592678	0.868257	0.592678	0.592678	0.592678	0.592678	0.592678	0.592678	0.592678	0.592678	0.592678	0.592678	0.592678	0.966615	2.00339	2.79242	1.88629	3.2363	2.45672	0.592678	0.76663	1.25032	0.76663	0.96738	0.76663	0.76663	1.35789	1.35789	3.95124	4.12713	0.110396	-0.175506	4.12713	3.8712	3.80666	3.91202	4.04305	3.95124	4.02535	0.103367	-0.027176	4.23411	3.93183	0.513425	1.00201	0.573963
AAAAAGGGAGACACAGTGTACCGT-1	PDS 1+5FU MCF7	0	0.721684	0.721684	0.910664	0.721684	0.721684	0.721684	0.721684	0.721684	0.721684	0.721684	1.05725	0.721684	0.721684	0.721684	0.721684	1.27828	2.59559	1.99996	2.93368	1.51258	0.721684	0.612286	0.975795	0.875982	0.975795	1.22457	0.912242	0.791091	1.63224	3.29584	2.63906	0.0185887	-0.230566	3.91202	0	3.98898	3.78419	2.3979	3.55535	3.7612	-0.302098	-0.191479	0.693147	2.07944	-0.152197	-0.0452732	-0.213938
AAAAAGGTAAGTGAGGTCGTTGCG-1	PDS 1+5FU MCF7	0	0.873486	0.692222	1.12896	0.692222	0.692222	0.692222	0.692222	0.692222	0.692222	0.692222	0.692222	0.692222	0.692222	0.692222	0.873486	1.74697	2.47739	2.30836	2.82111	1.31023	0.692222	1.00102	1.00102	0.793289	1.16215	1.2938	0.793289	0.793289	1.16215	4.06044	2.63906	0.056329	-0.230566	3.95124	2.89037	4.00733	3.95124	3.3673	3.80666	3.43399	-0.210291	-0.209498	2.77259	3.68888	-0.506935	-0.060183	-0.141689
AAAAAGGCTTCTACGAGACATATC-1	PDS 1+5FU MCF7	5	1.961	1.65816	1.61636	0.512375	0.512375	0.512375	0.512375	1.02475	0.512375	0.512375	0.512375	0.512375	0.512375	0.512375	0.646546	1.97472	2.19645	1.68407	2.72534	2.31459	0.512375	0.747187	1.01334	0.95415	1.30599	0.92074	0.687997	1.30599	1.06461	4.11087	4.09434	0.0746782	0.00383497	4.40672	4.04305	4.09434	3.93183	3.89182	3.98898	4.45435	-0.175804	-0.0424435	4.34381	3.97029	0.625508	1.08592	0.763445
AAAAAGGCTGGTAACGTCTTATGC-1	PDS 1+5FU MCF7	0	0.697002	0.697002	1.23456	0.697002	0.697002	0.697002	0.697002	0.697002	0.697002	0.697002	0.697002	0.697002	0.697002	0.697002	0.879519	1.67432	2.54241	2.09101	2.5761	1.75904	0.697002	0.695073	0.550832	0.975658	1.15449	0.806955	1.20228	1.04261	1.5721	1.09861	1.60944	-0.406295	-0.269032	3.98898	2.48491	3.93183	3.82864	3.91202	3.4012	1.60944	-0.28305	-0.246539	2.19722	3.89182	-0.242092	-0.243363	0.0668394
AAAAAGGGAACCTAGCCAACGGAA-1	PDS 1+5FU MCF7	0	0.640749	0.808536	1.2128	0.640749	0.640749	0.640749	0.640749	0.640749	0.640749	0.640749	0.640749	0.640749	0.640749	0.640749	0.808536	2.02134	2.66813	1.53919	3.06025	2.34773	0.640749	0.646976	0.947802	0.947802	1.05517	0.816392	0.646976	1.14595	1.79293	4.02535	2.56495	0.127788	-0.0112029	4.07754	4.07754	4.02535	3.93183	3.71357	4.18966	3.91202	0.0773915	-0.122486	3.89182	3.43399	1.11149	0.607977	0.547182
AAAAAGGCTGAGCAGGCGCTCTAT-1	PDS 1+5FU MCF7	3	0.567784	0.567784	1.52174	0.567784	0.567784	0.567784	0.567784	0.567784	0.567784	0.567784	0.567784	0.567784	0.567784	0.567784	0.831788	2.17306	3.18749	2.17306	3.01099	2.31397	0.567784	0.84695	1.31058	1.28007	1.1746	0.84695	1.03861	0.982935	0.519305	3.97029	3.93183	-0.020632	-0.0899838	4.18966	4.00733	3.97029	3.93183	3.93183	3.97029	3.89182	-0.0636871	-0.139293	3.82864	3.89182	-0.0822996	0.223737	0.0930517
AAAAAGGCTCTGTGTTAATTCGTG-1	PDS 1+5FU MCF7	10	0.662559	2.34711	2.00961	0.662559	0.662559	0.662559	0.662559	0.662559	0.662559	0.662559	0.662559	0.662559	0.662559	0.662559	0.662559	1.98768	1.44614	1.32512	2.48902	1.80669	0.662559	0.758325	1.23677	1.11093	0.956899	1.11093	0.758325	1.11093	0.956899	3.97029	2.56495	0.0185887	-0.211874	4.00733	3.98898	3.85015	3.98898	2.77259	3.7612	3.82864	-0.192899	-0.209498	3.8712	2.63906	-0.408696	-0.173683	-0.174953
AAAAAGGCGAGCAAGGCATGTGGT-1	PDS 1+5FU MCF7	8	2.2503	2.38937	1.82518	1.80926	0.457589	0.457589	0.457589	0.457589	0.457589	1.66147	0.457589	0.457589	0.457589	0.457589	0.457589	1.54676	2.10066	1.60365	2.01107	1.48086	0.457589	0.61386	0.949894	0.666673	1.08881	0.821524	0.752773	1.50555	1.60092	4.04305	3.3322	0.241732	-0.175506	4.09434	3.46574	3.73767	3.8712	2.94444	3.95124	3.49651	-0.22799	-0.246539	3.8712	3.21888	0.251759	-0.0452732	0.225598
AAAAAGGCCTAACGGGCCGTCTTC-1	PDS 1+5FU MCF7	2	1.85183	2.5401	1.94115	1.95448	0.505407	0.505407	0.505407	2.33766	0.505407	0.505407	0.505407	0.505407	0.505407	0.505407	0.505407	1.48082	1.3034	1.42201	1.86797	1.21408	0.505407	0.577094	1.02217	0.577094	0.728212	1.45642	0.9412	1.48827	1.20953	3.98898	1.94591	-0.020632	-0.309037	4.02535	2.48491	3.80666	3.8712	3.61092	3.97029	2.94444	-0.175804	-0.304808	2.70805	2.94444	0.080852	-0.384286	-0.0769723
AAAAAGGCCATACAAGTGAACCAC-1	PDS 1+5FU MCF7	5	1.77592	1.14767	1.24641	0.70369	0.70369	0.70369	0.70369	0.887958	0.70369	0.70369	0.70369	0.70369	0.70369	0.70369	0.70369	1.59165	1.9799	1.24641	2.51844	1.64292	0.70369	0.739462	0.933097	0.933097	1.30977	1.20601	0.739462	1.39965	0.739462	3.98898	2.30259	0.0376369	-0.269032	3.97029	2.19722	3.98898	3.78419	2.30259	3.89182	4.27667	-0.192899	-0.122486	3.09104	2.19722	-0.138714	0.0475353	-0.145965
AAAAAGGCAGGAGAATTGAGACGG-1	PDS 1+5FU MCF7	10	0.676019	2.22194	1.74339	0.676019	0.676019	0.676019	0.676019	0.676019	0.676019	0.676019	0.676019	0.676019	0.676019	0.676019	0.853042	1.27956	1.84339	1.62392	2.45458	1.81183	0.676019	1.18159	0.806562	0.806562	1.01777	1.01777	0.806562	1.18159	1.18159	3.95124	1.09861	-0.565359	-0.193524	3.98898	3.80666	3.97029	3.97029	2.99573	2.77259	3.55535	-0.321516	-0.0736961	3.8712	1.79176	-0.397068	-0.369558	-0.323726
AAAAAGGCAGCTTGACGGTAGCTT-1	PDS 1+5FU MCF7	0	0.671493	0.671493	1.09516	0.671493	0.671493	0.671493	0.671493	0.671493	0.671493	0.671493	0.671493	0.671493	0.671493	0.671493	0.671493	2.19031	2.65502	1.94249	2.85612	1.83105	0.671493	0.615419	0.685135	0.530093	1.03551	1.21523	1.06019	2.11435	0.74408	3.61092	2.48491	0.0376369	-0.309037	3.80666	2.89037	3.91202	3.66356	1.79176	4.00733	2.56495	-0.210291	-0.32501	3.09104	2.89037	-0.156732	-0.458165	-0.311851
AAAAAGGATTCTCGGCGTCGTCAA-1	PDS 1+5FU MCF7	11	0.697822	0.697822	3.03563	0.697822	0.697822	0.697822	0.697822	0.697822	0.697822	0.697822	0.697822	0.697822	0.697822	0.697822	0.697822	1.46257	3.01391	1.96338	0.697822	1.87026	0.697822	0.668436	1.09017	1.09017	0.668436	0.843472	1.09017	1.09017	1.45897	4.04305	3.95124	-0.000829375	-0.175506	4.14313	3.7612	4.00733	3.98898	3.98898	0	3.95124	-0.264358	-0.139293	3.85015	3.95124	0.112601	0.0241424	0.26709
AAAAAGGATTGAGTAACCGGAAGG-1	PDS 1+5FU MCF7	5	2.27752	1.34053	1.04314	0.639596	0.639596	0.639596	0.639596	0.639596	0.639596	0.639596	0.639596	0.639596	0.80708	0.639596	0.639596	1.77248	1.93996	1.39602	2.44791	2.10222	0.639596	0.846233	1.06783	0.846233	1.23971	1.06783	0.846233	1.23971	0.846233	3.93183	3.13549	0.0746782	-0.193524	4.02535	3.91202	3.97029	3.8712	3.8712	3.8712	4.04305	-0.0944588	-0.17378	3.91202	3.80666	0.547715	0.190893	0.104237
AAAAAGGCAATCACGTCGTCATTC-1	PDS 1+5FU MCF7	0	0.665794	0.665794	1.33159	0.665794	0.665794	0.665794	1.64116	0.840138	0.665794	0.665794	0.665794	0.665794	0.665794	0.665794	0.665794	1.926	1.4532	1.84508	2.95913	2.01942	0.665794	0.676916	0.676916	0.785875	1.25244	0.536443	0.785875	1.17087	2.11466	4.00733	3.91202	-0.0825074	-0.269032	4.04305	3.8712	3.98898	3.85015	3.93183	3.97029	2.48491	-0.246009	-0.410168	3.09104	3.71357	0.211692	0.123568	0.0714477
AACAAAGCAGGAGAAAGATACGTT-1	PDS 2 MCF7	5	2.79221	0.425673	2.00117	0.425673	0.425673	0.425673	0.425673	0.425673	0.425673	0.425673	0.425673	0.425673	0.537139	0.425673	0.623599	2.18741	3.24704	1.87999	2.94099	2.55404	0.425673	0.87054	1.16749	0.640701	0.985642	0.772287	1.02873	1.34757	1.18704	2.3979	4.11087	0.0185887	0.0618222	4.35671	4.20469	3.91202	3.98898	4.30406	4.18966	3.98898	-0.0944588	-0.304808	3.91202	3.46574	-0.0862858	-0.3175	-0.284454
AACAAAGGACTATTCGGTCTCATG-1	PDS 2 MCF7	7	2.5635	2.18195	1.39418	0.450331	1.13651	0.450331	0.659722	0.450331	0.450331	0.450331	0.450331	0.450331	0.568254	0.450331	0.450331	1.9378	2.64475	1.22798	2.71581	2.2146	0.450331	0.660191	1.3837	1.2496	1.2496	0.660191	0.660191	0.967163	1.16936	4.06044	4.30406	0.056329	-0.0899838	4.31749	3.91202	3.95124	4.04305	4.11087	1.09861	3.82864	0.141107	-0.0121382	4.07754	4.00733	0.249598	0.775686	0.387022
AACAAAGGAAGGTATTGATACCGT-1	PDS 2 MCF7	2	2.52122	2.58155	2.34452	1.46703	0.321655	0.405883	0.321655	1.68703	0.321655	1.55272	0.321655	0.321655	0.569729	0.321655	0.772671	1.55849	2.20322	1.02372	1.97763	1.47473	0.321655	0.46492	1.30809	0.974427	1.08546	1.22317	0.681096	1.28841	0.974427	3.73767	3.3322	0.0185887	-0.175506	4.18966	3.98898	3.89182	3.91202	1.94591	3.8712	2.19722	0.289953	-0.265587	4.00733	2.89037	-0.501053	-0.367428	-0.221473
AACAAAGCTTCACTCACGTGCTCG-1	PDS 2 MCF7	6	2.32774	2.33775	2.31087	1.5173	1.36208	1.70454	0.304148	1.82903	1.58	0.304148	0.304148	0.304148	0.304148	0.304148	0.383791	1.40331	2.02093	0.749716	1.71883	1.10434	0.304148	0.637367	0.637367	1.05864	0.73996	1.27473	0.95605	1.42115	1.27473	3.95124	3.98898	-0.674558	-0.140415	4.14313	3.78419	3.97029	3.85015	3.68888	3.95124	2.83321	-0.302098	-0.285005	2.3979	1.09861	-0.311489	-0.532157	-0.378658
AACAAAGCTTCACTCAACGTTCTT-1	PDS 2 MCF7	10	0.78793	2.58213	2.00571	0.41628	0.41628	2.24071	0.41628	0.41628	0.41628	0.41628	0.41628	0.41628	0.41628	0.41628	0.609839	2.00188	3.0002	1.34717	2.59521	2.16875	0.41628	0.618219	1.09929	0.89466	0.938773	0.884896	0.990423	1.24697	1.32678	3.95124	3.82864	0.0185887	-0.211874	4.00733	2.19722	3.89182	3.8712	3.55535	3.98898	2.89037	-0.28305	-0.265587	3.58352	2.94444	0.0801349	-0.590144	-0.384756
AACAAAGCGACACAGTTCCAGATT-1	PDS 2 MCF7	6	2.07947	2.207	1.85123	0.978079	0.889284	1.73936	1.77857	1.44328	0.329834	0.329834	0.261387	0.382925	0.591221	0.382925	0.610265	1.7103	2.12931	1.20751	1.7085	1.82141	0.261387	0.682485	0.986423	0.682485	0.981907	0.931496	0.995216	1.32086	1.41913	3.98898	4.40672	0.0746782	0.26505	4.35671	4.23411	4.09434	4.02535	3.29584	4.5326	4.18966	0.447139	0.100657	4.47734	3.89182	0.874278	0.21675	0.64857
AACAAAGCGTAACAACAACCTGGT-1	PDS 2 MCF7	6	2.5188	2.40907	2.09737	0.398161	0.315535	2.17742	0.315535	2.24705	0.315535	0.315535	0.315535	0.315535	0.315535	0.315535	0.462251	1.71721	2.3385	1.33393	2.08491	1.79783	0.315535	0.442127	1.01337	0.884254	1.06345	1.15094	0.87304	1.62075	0.952068	3.95124	3.61092	-0.171455	-0.12332	4.44265	3.8712	3.93183	4.02535	4.12713	4.12713	3.89182	-0.0789546	-0.246539	3.95124	3.63759	0.0643313	-0.0674493	-0.222772
AACAAAGCAGCTCTTACGAATCGC-1	PDS 2 MCF7	10	0.696574	2.68511	2.26265	0.427102	0.427102	0.427102	0.427102	0.427102	0.427102	0.427102	0.427102	0.427102	0.538943	0.427102	0.808415	2.09331	3.00896	1.8093	2.92234	2.34077	0.427102	0.913167	1.14924	0.785067	1.14924	1.21639	0.757577	1.27175	0.757577	3.93183	3.97029	-0.000829375	-0.157806	4.02535	3.8712	4.00733	3.93183	4.07754	4.17439	3.89182	0.128685	-0.122486	3.91202	3.93183	0.0482738	0.118868	-0.116762
AACAAAGCCATCGCTCGTGGTACC-1	PDS 2 MCF7	6	2.38436	2.31429	2.28694	0.468362	1.62811	1.66179	0.319707	1.61027	0.319707	0.319707	0.605138	0.319707	0.319707	0.319707	0.723132	1.53149	2.18208	1.05081	2.04268	1.67405	0.319707	0.60661	0.648236	0.558556	1.10833	1.24923	1.08999	1.24923	1.48982	4.12713	4.06044	0.0185887	0.142948	4.26268	3.97029	4.02535	3.97029	4.02535	4.11087	3.85015	-0.0338342	0.0172757	4.06044	3.97029	0.53544	0.724335	0.348112
AACAAAGCACATGTTTAAGGTCCG-1	PDS 2 MCF7	2	2.37443	2.33234	1.95759	1.64575	0.378163	0.299687	1.39937	1.72373	0.299687	1.54573	0.299687	0.299687	0.378163	0.299687	0.378163	1.45732	2.29753	1.17775	2.01762	1.63979	0.299687	0.633508	0.73548	0.633508	1.23752	1.43286	1.09579	1.13555	1.09579	4.04305	4.21951	0.0926967	0.16859	4.62497	3.97029	4.18966	3.95124	4.30406	4.33073	3.52636	0.246468	0.113903	4.23411	3.8712	0.176395	0.713973	0.41421
AACAAAGCCAACAATTATCTAGGT-1	PDS 2 MCF7	1	1.09356	0.634792	1.98151	0.433313	0.433313	0.54678	0.634792	0.54678	0.433313	0.634792	0.433313	0.433313	0.433313	0.54678	0.706703	2.42759	3.3211	1.82418	3.13093	2.76995	0.433313	0.879413	1.46841	1.00379	1.36055	0.713527	1.00379	1.21377	0.356763	4.15888	4.09434	0.0376369	0.142948	4.27667	4.02535	4.06044	4.00733	4.02535	4.21951	4.06044	0.153377	-0.156388	4.00733	3.93183	0.386799	-0.0917627	-0.121451
AACAAAGCGTGAGCTAGCGGAACA-1	PDS 2 MCF7	4	1.96329	2.55727	1.91987	0.73001	1.54124	1.18482	0.780867	0.844081	0.42204	1.31032	0.42204	0.334459	0.334459	0.42204	0.334459	1.48881	2.40185	1.25151	2.11198	1.63784	0.334459	1.13474	1.07327	0.845319	1.12034	0.875992	0.733056	1.5313	0.685982	3.97029	4.18966	0.0185887	-0.0264704	4.35671	3.91202	3.91202	3.91202	3.85015	4.00733	3.98898	-0.00484662	-0.156388	3.93183	3.09104	0.173225	0.113607	0.180523
AACAAAGGACTCCTTTAACGGATA-1	PDS 2 MCF7	1	0.559943	0.559943	2.65518	0.559943	0.559943	0.559943	0.559943	0.559943	0.559943	0.559943	0.559943	0.559943	0.559943	0.559943	0.559943	2.19371	3.07251	1.52687	3.06508	2.28778	0.559943	0.768012	0.768012	0.768012	0.969123	0.768012	1.45368	1.25257	1.25257	3.68888	4.06044	-0.988216	-0.230566	4.00733	3.55535	3.97029	1.60944	3.78419	4.06044	3.09104	-0.210291	-0.227847	3.46574	2.19722	-0.345568	-0.386377	-0.347242
AACAAAGGTGAGCGTGCTTACTAG-1	PDS 2 MCF7	8	2.73025	2.62757	2.758	1.84362	0.370411	0.370411	0.467406	0.370411	0.370411	0.467406	0.370411	0.370411	0.370411	0.370411	0.740821	1.5755	2.4337	1.2602	2.08367	1.82611	0.370411	0.531122	0.866223	0.531122	0.866223	1.49436	0.940747	1.61095	1.15926	3.98898	4.11087	-0.531458	-0.193524	4.07754	3.78419	3.71357	1.09861	0.693147	3.93183	3.97029	-0.0338342	-0.191479	3.97029	1.60944	-0.283533	-0.328929	-0.239822
AACAAAGGAGACACAGCTAGTGGA-1	PDS 2 MCF7	6	2.37496	2.3934	2.18722	0.341551	0.341551	1.83678	0.341551	2.15917	0.341551	1.61272	0.341551	0.341551	0.341551	0.341551	0.430989	1.54508	2.05564	1.33387	2.01555	1.2729	0.341551	0.525176	0.908405	0.908405	1.05035	1.34689	0.832384	1.11545	1.31294	3.3322	3.66356	0.0746782	-0.211874	4.07754	3.8712	3.95124	3.95124	1.38629	4.07754	2.70805	-0.0338342	-0.366683	4.02535	2.70805	0.00414903	-0.423583	-0.146438
AACAAAGGAGCATCTGGTAGTGTT-1	PDS 2 MCF7	1	0.945689	0.837523	1.65711	0.472845	0.596664	0.472845	0.472845	0.472845	0.472845	0.472845	0.472845	0.472845	0.596664	0.472845	0.837523	2.25148	3.43535	1.64785	3.32859	2.77288	0.472845	0.733527	1.02306	0.574419	1.04096	0.679707	1.05783	1.31489	1.5756	3.89182	4.18966	0.194479	0.287779	4.82831	3.98898	4.30406	4.2485	4.57471	4.29046	4.15888	0.189309	0.0172757	4.07754	4.29046	0.851984	0.798812	0.634323
AACAAAGGAGTACAGGAAGTGTGA-1	PDS 2 MCF7	1	0.968364	0.834395	2.22557	0.511607	0.511607	0.511607	0.511607	0.511607	0.511607	0.511607	0.511607	0.511607	0.749491	0.511607	0.511607	2.21367	3.18703	1.46015	3.13564	2.52836	0.511607	0.939484	1.472	1.25265	1.41661	0.626323	0.626323	1.0403	0.626323	3.93183	4.09434	0.0926967	-0.0899838	4.33073	3.89182	3.95124	3.89182	3.49651	4.06044	3.97029	0.381387	-0.0736961	3.21888	3.8712	0.116067	-0.271497	-0.136845
AACAAAGGATACCTAACGACATCT-1	PDS 2 MCF7	8	2.38711	2.46308	2.10375	1.22215	1.74097	0.373794	0.296225	0.373794	0.373794	1.89265	0.296225	0.296225	0.483122	0.296225	0.691601	1.6038	2.39839	1.11714	2.03973	1.77287	0.296225	0.811538	0.938349	0.743624	1.08939	1.19345	0.996509	1.56857	0.65857	3.98898	2.89037	-0.061454	0.0186501	4.27667	3.73767	3.98898	3.89182	2.83321	4.18966	2.99573	-0.0944588	-0.156388	4.23411	3.3673	-0.0760503	-0.157338	-0.14885
AACAAAGGATACCTAGGTGTGACC-1	PDS 2 MCF7	4	0.84311	2.06191	1.61799	0.402266	1.72112	1.91737	0.402266	0.402266	0.402266	1.74992	0.402266	0.402266	0.402266	0.402266	0.589309	1.68254	2.50745	1.42502	2.48169	1.77084	0.402266	0.935797	1.37832	0.840574	1.14756	0.724031	0.573781	1.14756	1.25237	3.95124	4.02535	-0.125993	-0.140415	4.06044	3.04452	3.93183	4.00733	4.60517	4.09434	3.21888	-0.175804	-0.156388	3.63759	3.55535	-0.154397	-0.115355	-0.197097
AACAAAGGTACTTCCTCCAAGTAA-1	PDS 2 MCF7	2	2.21007	2.29863	2.1747	1.82058	1.31211	0.860816	1.33461	1.76217	0.297573	0.563243	0.375496	0.297573	0.375496	0.375496	0.435937	1.299	2.06417	1.16581	1.83208	1.35899	0.297573	0.613178	1.15993	1.00545	1.07942	1.1218	0.68264	1.15993	1.17765	4.06044	3.93183	0.056329	-0.0899838	4.31749	4.12713	3.93183	4.02535	3.91202	4.26268	3.91202	-0.0944588	-0.0424435	3.93183	3.98898	0.261294	0.450682	0.285971
AACAAAGGTCGGTCTTAGGATTAG-1	PDS 2 MCF7	4	2.48255	2.43974	2.3408	0.316243	0.316243	0.316243	0.399054	0.316243	0.316243	2.03315	1.70457	0.316243	0.316243	0.316243	0.632486	1.39893	2.52601	1.34778	2.29294	1.97459	0.316243	0.92533	1.46661	0.733306	0.733306	1.07427	0.733306	1.60056	0.733306	4.00733	4.2485	0.056329	0.103207	4.45435	4.04305	3.93183	3.95124	4.21951	4.41884	3.8712	0.141107	-0.0121382	4.00733	3.95124	-0.0945503	0.0470977	0.00943278
AACAAAGTAATCAGCGTCTTCATA-1	PDS 2 MCF7	6	2.30601	2.11168	2.07248	1.12437	1.35247	1.72453	0.308247	1.77995	1.33132	0.308247	0.308247	0.308247	0.451573	0.308247	0.54598	1.42573	1.8567	1.21139	1.77042	1.54468	0.308247	0.698295	0.881151	1.02298	1.02298	1.02298	0.698295	1.63032	1.02298	4.00733	4.18966	0.0926967	0.11663	4.12713	4.17439	3.97029	4.00733	4.20469	4.26268	4.29046	-0.0338342	0.0316645	4.36945	4.04305	0.556218	0.834324	0.419697
AACAAAGTAGAGAGCTGCTCCTCC-1	PDS 2 MCF7	1	0.768077	0.820783	2.1068	0.433637	0.433637	0.547189	0.547189	0.433637	0.547189	0.433637	0.433637	0.433637	0.768077	0.547189	1.11831	2.13956	3.33718	1.82939	3.26408	2.45535	0.433637	0.803652	1.42544	0.803652	1.24358	0.872792	0.932685	0.803652	1.11455	4.02535	4.62497	-0.0408347	0.229959	4.38203	4.06044	4.06044	4.15888	4.48864	4.21951	3.98898	0.419487	-0.0424435	4.07754	3.91202	0.134386	0.255934	0.0508319
AACAAAGTAGCATACTCCGGAGCT-1	PDS 2 MCF7	9	2.58572	2.28658	2.30937	0.283718	0.283718	0.358012	0.283718	1.97032	0.283718	1.66256	0.283718	0.283718	0.358012	0.358012	0.415639	1.76796	2.52878	1.14117	2.0272	1.70652	1.40326	0.51657	1.35906	0.651839	0.914971	1.27333	0.756761	1.16841	1.35906	4.00733	4.00733	-0.148465	-0.140415	4.47734	4.04305	4.07754	3.97029	3.95124	4.12713	3.29584	0.300535	-0.122486	3.95124	3.93183	0.779361	0.243043	0.117779
AACAAAGTCAATACAAGTCTGGAA-1	PDS 2 MCF7	7	2.07198	2.67213	1.96244	0.412564	0.412564	0.412564	0.412564	0.412564	0.412564	0.412564	0.412564	0.412564	0.520598	0.412564	0.520598	2.02377	2.97288	1.7548	2.78509	2.1147	0.412564	0.746292	0.670353	0.915174	0.998756	1.0992	0.959058	1.61241	0.998756	2.89037	3.98898	-0.061454	0.0186501	4.15888	3.85015	4.06044	4.02535	4.02535	3.98898	2.94444	0.0641463	-0.105957	3.91202	3.8712	0.0766445	-0.154576	-0.0890784
AACAAAGCACAACTCTCGAACGCT-1	PDS 2 MCF7	4	2.30361	2.55796	2.00834	0.984518	0.448291	0.355262	0.355262	0.355262	0.355262	2.3623	0.355262	0.355262	0.448291	0.355262	0.520449	1.38296	2.95166	1.33461	2.35572	1.72289	0.355262	0.793619	0.997052	0.836367	1.05124	1.05849	1.00753	1.30766	0.948042	3.98898	4.31749	0.056329	-0.0899838	4.18966	3.93183	4.12713	3.93183	3.8712	4.14313	3.89182	0.189309	-0.191479	3.91202	3.8712	-0.117636	0.236534	-0.00510538
AACAAAGTATGATCTAAGCAATCG-1	PDS 2 MCF7	0	1.3081	0.943216	2.28666	0.57833	0.57833	0.729772	0.57833	0.729772	0.57833	0.57833	0.57833	0.57833	0.57833	0.57833	0.729772	1.85634	0.943216	1.62718	3.41444	2.75656	0.57833	1.12306	1.30384	1.12306	0.890007	0.890007	0.890007	0.890007	0.890007	3.43399	3.93183	-0.377307	-0.0899838	4.12713	3.89182	3.85015	3.93183	2.70805	4.00733	3.78419	-0.0789546	-0.265587	3.71357	3.89182	0.254	-0.234963	-0.328277
AACAAAGTATGTATCAATAACTCC-1	PDS 2 MCF7	5	2.31462	0.56236	1.50721	0.56236	0.56236	0.56236	0.56236	0.56236	0.56236	0.56236	0.56236	0.56236	0.709619	0.56236	0.917169	1.81992	2.71721	1.77405	2.81808	1.86201	0.56236	1.12222	1.56427	1.26488	1.16437	0.726793	0.346768	1.08391	0.726793	3.93183	3.7612	0.056329	-0.0112029	4.06044	3.7612	3.93183	3.95124	3.95124	3.98898	2.48491	-0.264358	-0.227847	4.04305	2.83321	-0.229862	-0.355553	0.0176464
AACAAAGGAGACACACGGAAGACG-1	PDS 2 MCF7	1	0.831314	0.643192	1.96448	0.509718	0.509718	0.509718	0.509718	0.509718	0.509718	0.509718	0.509718	0.509718	0.509718	0.643192	0.643192	2.00316	3.16778	1.95083	3.39308	2.6043	0.509718	1.30622	1.30622	0.800906	1.17331	0.800906	0.800906	0.800906	1.01063	3.97029	4.41884	0.0746782	-0.0577229	4.2485	4.02535	3.91202	4.06044	4.48864	4.30406	4.04305	0.0233243	0.0736287	4.2485	3.93183	0.168452	0.209109	0.00943278
AACAAAGCAACACCTTTGATGCTG-1	PDS 2 MCF7	6	2.40347	2.31549	2.12424	0.972521	0.418842	2.01735	0.331924	1.94793	0.331924	1.19955	0.331924	0.331924	0.331924	0.331924	0.331924	1.47752	1.94164	1.12926	2.1202	1.61696	0.331924	0.619242	0.845397	0.800079	0.885935	1.5276	0.689392	1.37878	1.25357	3.98898	3.97029	0.194479	0.241794	4.21951	3.97029	3.91202	3.89182	4.04305	4.30406	3.97029	-0.126207	-0.0579477	3.91202	3.91202	0.5299	0.736857	0.248531
AACAAACTGGAGCGATACGAACTC-1	PDS 2 MCF7	1	0.643205	0.509728	2.12731	0.509728	0.509728	0.509728	0.509728	0.509728	0.509728	0.509728	0.509728	0.643205	0.643205	0.509728	0.902852	2.22127	3.46731	1.60801	3.14624	2.44175	0.509728	0.986307	1.20333	0.87526	1.34832	0.611418	1.08447	0.966802	0.924091	3.91202	4.00733	0.0185887	-0.140415	4.36945	3.8712	3.98898	3.97029	4.18966	4.02535	3.63759	-0.0944588	-0.156388	3.58352	3.21888	0.0172211	-0.111384	-0.222772
AACAAAGATGCGGTTACTCGTAGG-1	PDS 2 MCF7	10	1.08537	2.54329	2.20974	2.00013	0.440316	0.440316	0.440316	0.440316	0.440316	0.440316	0.440316	0.440316	0.718125	0.440316	0.440316	1.90174	2.93955	1.25668	2.42375	1.87657	0.440316	0.910868	1.24353	1.60347	1.01405	0.621764	0.910868	0.784579	0.910868	4.07754	4.11087	0.178219	0.0758085	4.34381	4.02535	4.04305	3.93183	4.11087	4.14313	4.02535	0.289953	0.177618	4.04305	3.93183	0.685954	0.726052	0.363424
AACAAACTAGTATAGATAAGTTCG-1	PDS 2 MCF7	6	2.47144	2.59444	2.34774	0.499595	1.08537	1.75243	0.341026	2.05827	0.341026	0.341026	0.341026	0.341026	0.499595	0.341026	0.430327	1.68941	2.30365	1.18165	2.0487	0.945067	0.341026	0.606883	1.1487	0.606883	1.07494	1.73207	0.606883	1.07494	1.1487	3.91202	3.93183	-0.636818	-0.12332	4.17439	3.89182	3.95124	3.89182	3.98898	4.04305	1.38629	-0.175804	-0.227847	2.3979	3.2581	0.122767	-0.452889	-0.267993
AACAAAGTGACGTAAACGTCTATG-1	PDS 2 MCF7	8	2.62012	2.54057	2.04033	2.10137	1.03886	0.338938	0.427692	0.338938	1.56577	0.338938	0.338938	0.338938	0.641539	0.338938	0.427692	1.42988	2.31792	1.39167	2.03741	1.35192	0.338938	0.500143	1.13125	0.815699	1.31584	1.31584	0.815699	1.60538	0.500143	3.98898	1.09861	-0.466919	-0.140415	4.06044	3.97029	3.46574	3.93183	3.95124	4.09434	3.4012	-0.192899	-0.285005	3.3673	1.60944	0.00790138	-0.473547	-0.270718
AACAAACTCCAGCGTACACACGTC-1	PDS 2 MCF7	1	0.994379	0.806946	1.69788	0.455582	0.455582	0.455582	0.455582	0.455582	0.455582	0.455582	0.455582	0.455582	0.57488	0.667415	0.86232	2.38815	3.29566	1.87513	3.31695	2.68656	0.455582	0.537573	0.787531	1.01751	0.787531	0.876744	0.787531	1.46587	1.7397	4.14313	3.97029	0.056329	0.229959	4.51086	3.98898	3.98898	4.00733	4.5326	4.27667	4.04305	0.0773915	-0.0424435	4.00733	3.8712	0.453739	0.517665	0.245279
AACAAACTCGTGTCCATCACCGCA-1	PDS 2 MCF7	2	2.43305	2.30804	2.2994	1.48505	1.37179	0.458797	1.207	1.89798	0.313177	0.731181	0.313177	0.313177	0.554714	0.313177	0.395186	1.28274	2.06202	0.959903	1.9091	1.43026	0.395186	1.03316	1.09168	0.545839	0.79964	1.09168	0.688772	1.55785	1.19138	3.29584	3.97029	0.056329	-0.0899838	4.09434	3.73767	3.95124	3.95124	3.93183	3.95124	3.63759	-0.0192354	-0.156388	3.93183	3.95124	-0.130457	-0.112706	-0.0632488
AACAAACTCTCAGTCTCCTCGTCG-1	PDS 2 MCF7	6	2.5268	2.36786	2.18515	0.615986	0.37769	1.9947	1.35171	2.0782	0.37769	0.37769	0.37769	0.37769	0.37769	0.37769	0.75538	1.14557	2.08386	1.06266	1.78908	1.13307	0.37769	0.497612	0.881392	0.627916	1.08612	1.25583	1.08612	1.43949	1.12553	3.98898	4.02535	0.0185887	-0.106513	4.15888	3.93183	3.95124	3.66356	4.02535	4.06044	3.17805	-0.22799	-0.156388	3.97029	1.79176	0.035604	-0.123344	-0.0947829
AACAAACTGACGATGCAAGAACCG-1	PDS 2 MCF7	8	2.44604	2.46604	2.34539	1.43749	1.33357	0.313531	1.33089	0.313531	1.90231	0.313531	0.313531	0.313531	0.511347	0.313531	0.313531	1.59346	2.1023	1.13841	1.99415	1.3227	0.313531	0.758692	1.11747	0.758692	0.93038	0.587004	0.974993	1.37959	1.49318	4.06044	3.95124	0.110396	-0.0419746	4.38203	3.95124	3.97029	3.95124	3.89182	4.14313	3.97029	-0.0636871	-0.0896964	3.93183	2.83321	-0.479481	-0.0302242	-0.0777661
AACAAACTGATCCGAAGGTCAGCA-1	PDS 2 MCF7	1	0.722089	0.803889	1.93708	0.492902	0.492902	0.621974	0.492902	0.492902	0.492902	0.492902	0.492902	0.492902	0.621974	0.492902	0.492902	2.34458	3.24503	1.93106	3.34515	2.54074	0.492902	0.789219	1.31086	0.625441	1.36512	0.789219	0.625441	1.18383	1.31086	3.7612	4.09434	-0.061454	-0.140415	4.12713	3.78419	3.82864	4.00733	3.97029	4.00733	3.17805	-0.28305	-0.388189	3.63759	3.3322	-0.206386	-0.144967	-0.203454
AACAAACTGCGTCACCATTATGTC-1	PDS 2 MCF7	1	1.05052	0.817462	1.74676	0.501224	0.501224	0.501224	0.501224	0.501224	0.501224	0.501224	0.501224	0.501224	0.501224	0.501224	0.887791	2.1319	3.26702	1.76617	3.26418	2.54738	0.501224	0.869473	1.16361	1.42882	1.00907	0.780999	0.672716	1.00907	1.06623	4.02535	4.00733	0.056329	0.103207	4.41884	3.8712	4.12713	3.91202	4.06044	4.27667	3.91202	0.257518	0.0736287	4.02535	3.89182	0.222771	0.621263	0.177913
AACAAACTGCTGCTTGGTGAGTTC-1	PDS 2 MCF7	8	2.6094	2.40959	2.39873	1.7675	0.659603	0.439735	0.348482	0.348482	0.348482	0.348482	1.62533	0.348482	0.439735	0.348482	0.730384	1.65762	2.53269	1.05698	2.027	1.46393	0.348482	0.561431	1.06267	0.708447	0.915655	1.1767	0.915655	0.994431	1.66501	3.43399	3.93183	-0.061454	-0.211874	4.12713	2.94444	3.98898	3.93183	4.06044	4.09434	3.29584	-0.192899	-0.105957	4.02535	3.09104	-0.163247	-0.237957	-0.198365
AACAAACTTCCTGATCCTCGACCT-1	PDS 2 MCF7	8	2.41405	2.41796	2.19639	2.07451	0.270632	1.86843	0.270632	0.270632	0.270632	0.341499	0.341499	0.396469	0.631849	0.512249	0.6671	1.69109	2.42528	1.32414	2.07462	1.63695	0.270632	0.654576	0.962763	0.676826	0.928005	1.50495	0.865188	1.26726	1.14042	4.23411	4.14313	-0.000829375	0.287779	4.78749	3.89182	3.93183	4.20469	4.02535	4.46591	4.00733	0.53415	0.0458491	4.21951	3.85015	0.397004	0.583743	0.417643
AACAAAGAACTGCAATCGTACCTT-1	PDS 2 MCF7	6	2.0531	2.1644	1.81944	1.40865	0.476502	1.37981	1.78133	1.4295	0.269021	1.08206	0.269021	0.339467	0.5092	0.339467	0.608487	1.49762	2.03343	1.19752	2.01636	1.7115	0.269021	0.640169	0.86969	0.685118	0.975785	1.24653	0.986593	1.27999	1.31613	4.68213	4.48864	0.544682	0.980926	5.01728	4.2485	4.63473	4.06044	3.43399	4.89784	4.56435	0.852604	0.57896	4.77912	4.06044	1.36859	2.40303	1.9805
AACAAAGAATCAACCCTGATGCAC-1	PDS 2 MCF7	5	2.46853	0.585623	1.58887	0.464095	0.464095	0.464095	2.13325	0.464095	0.464095	0.464095	0.464095	0.464095	0.585623	0.464095	0.822025	1.89617	2.67766	1.43679	2.78457	2.05947	0.464095	0.769969	1.03044	0.691621	1.10223	1.16373	0.769969	1.63583	0.836212	3.98898	0	0.056329	-0.0264704	4.47734	3.98898	4.02535	3.98898	3.91202	4.15888	3.95124	-0.00484662	0.0458491	3.8712	3.89182	0.381658	0.136549	0.143351
AACAAAGACACGCAATGTAGCAAG-1	PDS 2 MCF7	8	2.85464	2.51093	2.27535	1.61847	0.341315	0.341315	1.76892	0.430691	0.341315	0.341315	0.341315	0.341315	0.341315	0.341315	0.500017	1.72996	2.36406	1.22757	2.39913	1.54185	0.341315	0.883565	0.730785	0.883565	1.25893	1.25893	1.08879	0.730785	1.16465	3.97029	3.91202	-1.44775	-0.0899838	4.09434	3.29584	3.93183	3.98898	4.20469	4.15888	3.63759	0.223995	-0.191479	3.97029	3.95124	0.261294	-0.0536387	-0.109769
AACAAAGACAGGTTAAATCTGACC-1	PDS 2 MCF7	4	2.25955	2.13735	1.74167	0.277891	1.50388	0.350659	1.15189	0.277891	1.39865	0.277891	1.18666	0.277891	0.582433	1.73565	0.716653	1.47884	2.20035	1.14921	2.04722	1.58043	0.277891	0.578557	0.916992	0.812108	1.20627	1.10139	0.578557	1.64902	1.15711	4.27667	4.64439	0.127788	0.142948	4.61512	4.61512	3.93183	4.02535	4.62497	4.20469	4.61512	0.419487	-0.0121382	4.69135	3.95124	0.13768	0.59684	0.316766
AACAAAGACGCCGTACTAACCGGT-1	PDS 2 MCF7	12	1.29068	0.549173	1.90309	0.435209	0.63757	0.435209	0.435209	0.435209	0.435209	0.435209	0.435209	0.82376	0.709796	0.435209	0.82376	2.40306	3.58317	2.01542	2.13122	2.76179	0.435209	0.788506	1.14673	0.903859	1.19303	0.886306	0.895229	1.58028	0.606063	4.00733	4.06044	0.0185887	-0.0264704	4.46591	3.91202	3.89182	3.98898	4.20469	4.33073	4.02535	-0.126207	-0.0424435	3.89182	3.95124	0.0818756	-0.0133156	0.0458741
AACAAAGACGCTTGCAAGACGAAG-1	PDS 2 MCF7	4	2.77703	2.97139	1.61513	0.474735	0.474735	0.474735	0.474735	0.474735	0.474735	1.83587	0.474735	0.474735	0.474735	0.474735	0.474735	1.80385	2.21418	1.1404	2.21674	1.35492	0.474735	0.546184	0.967424	0.546184	1.14475	1.37841	0.967424	1.55884	0.890787	3.95124	3.85015	0.0185887	-0.0737233	4.00733	3.98898	3.93183	3.89182	3.3673	4.11087	1.79176	-0.28305	-0.17378	3.95124	2.77259	-0.211038	-0.320752	-0.0665803
AACAAAGACTCAGTGAGATCTTCA-1	PDS 2 MCF7	11	0.710996	0.918949	1.96362	0.563451	0.710996	0.563451	0.563451	0.563451	0.563451	0.563451	0.563451	0.563451	0.918949	0.563451	0.998009	1.94082	3.32267	1.92903	3.42322	0.710996	0.563451	1.00242	0.775581	0.775581	0.900422	0.775581	0.900422	1.435	1.435	3.97029	3.95124	0.0926967	0.0896018	4.20469	3.93183	3.91202	0	4.07754	4.5326	4.04305	0.0773915	0.0598353	4.02535	3.93183	0.517603	0.6696	0.251772
AACAAAGACTCTCACGAGTCCAAT-1	PDS 2 MCF7	2	2.09846	2.10582	2.04521	1.44468	0.28562	0.360412	1.2772	1.47046	1.51466	1.34863	0.360412	0.28562	0.57124	0.28562	0.418425	1.54434	2.21323	1.20495	1.9667	1.48461	0.28562	0.911565	1.08946	1.13795	1.16998	0.9803	0.867179	0.964172	0.879395	4.12713	4.20469	0.0926967	0.11663	4.36945	4.11087	4.06044	3.97029	4.04305	4.18966	4.17439	-0.0486492	0.388339	4.33073	3.89182	0.400803	0.990306	0.637629
AACAAAGACTTCACCCAGTCGGTA-1	PDS 2 MCF7	11	0.595856	0.751886	1.87972	0.595856	0.595856	0.595856	0.595856	0.595856	0.595856	0.595856	0.595856	0.595856	0.595856	0.595856	0.595856	2.34168	3.10784	1.82632	2.98372	1.78757	0.595856	0.731068	1.15872	0.579358	1.0966	0.848744	0.579358	1.35264	1.65352	3.61092	3.91202	-0.000829375	-0.106513	3.93183	3.4012	3.95124	3.43399	3.29584	3.93183	3.09104	-0.246009	-0.304808	3.8712	3.55535	-0.316657	-0.288698	-0.23718
AACAAAGAGACATTGATCACTTCC-1	PDS 2 MCF7	1	0.86402	0.529771	1.83564	0.529771	0.668497	0.529771	0.529771	0.529771	0.529771	0.529771	0.529771	0.529771	0.529771	0.529771	0.86402	2.39987	3.21981	1.76664	3.08311	2.29227	0.529771	0.642468	1.13797	1.04782	1.04782	0.642468	0.941199	1.13797	1.40229	4.04305	3.93183	0.16169	0.0476376	4.21951	3.95124	4.02535	4.43082	4.18966	4.2485	3.97029	0.0641463	-0.139293	4.06044	3.97029	0.188974	0.225277	0.169164
AACAAAGAGCCATCCAACGCATTG-1	PDS 2 MCF7	8	2.49155	2.61979	1.81566	1.83016	0.464352	0.36799	0.36799	0.36799	0.36799	1.92794	0.36799	0.36799	0.464352	0.36799	0.696527	1.71632	2.44332	1.20033	2.22233	1.3235	0.36799	1.21832	1.0494	0.831634	1.35634	0.831634	0.831634	1.0494	0.831634	4.02535	4.04305	-0.0825074	0.181169	4.36945	3.93183	3.93183	4.00733	4.14313	4.11087	3.98898	0.0233243	-0.0424435	4.02535	3.93183	0.454937	0.442364	0.331815
AACAAAGAGCCATCCACCTCCTAG-1	PDS 2 MCF7	1	1.14399	0.906589	1.70288	0.453294	0.453294	0.453294	0.453294	0.453294	0.453294	0.453294	0.453294	0.453294	0.739291	0.571994	0.739291	2.05908	3.30772	1.84266	3.39818	2.78891	0.453294	0.55664	1.0536	0.702402	1.11328	0.815463	0.985945	1.33715	1.43552	4.04305	4.02535	0.056329	0.0618222	4.70048	4.02535	4.26268	4.26268	4.11087	4.43082	4.02535	0.419487	0.00267692	3.97029	3.93183	0.8439	0.555666	0.240381
AACAAAGAGGTGAGCGGAGCTCAA-1	PDS 2 MCF7	7	2.37684	2.35164	1.98596	0.385988	0.385988	0.487063	0.385988	0.385988	0.385988	0.385988	0.385988	0.385988	0.565463	0.565463	0.808994	2.01208	2.84293	1.68785	2.79136	2.12052	0.385988	0.623953	0.914074	0.78734	1.18101	0.623953	1.10517	1.30774	1.45675	3.93183	4.11087	0.0376369	0.0186501	4.38203	3.97029	3.93183	4.38203	4.14313	4.12713	4.30406	0.0371176	-0.122486	3.95124	3.78419	0.190535	0.20815	0.0867756
AACAAAGAGTCTTCGCTGACGGAT-1	PDS 2 MCF7	1	0.900673	0.659731	2.14867	0.450337	0.450337	0.450337	0.568261	0.450337	0.450337	0.450337	0.450337	0.450337	0.852392	0.450337	0.943862	2.32275	3.29444	1.77523	3.34942	2.42953	0.450337	0.877011	1.16779	0.811685	1.17316	0.405842	1.04084	1.42946	1.09422	4.00733	4.38203	0.127788	0.363491	4.8828	4.07754	4.12713	4.11087	4.15888	4.31749	4.04305	0.410097	0.388339	4.15888	3.91202	0.484438	1.25456	0.90951
AACAAAGAGTGCATAGGATTACGC-1	PDS 2 MCF7	1	1.14749	0.971183	2.26594	0.444954	0.444954	0.651846	0.56147	0.444954	0.444954	0.444954	0.444954	0.444954	0.56147	0.444954	0.788122	2.42865	3.48203	2.1165	2.84364	1.95229	0.444954	0.96478	1.21347	1.11296	1.19359	0.867232	0.836223	1.03902	0.772721	3.97029	3.93183	0.0926967	-0.0112029	4.46591	3.97029	3.89182	0	3.93183	4.48864	3.93183	0.103367	-0.105957	3.93183	3.91202	0.628236	0.230921	0.0468676
AACAAAGATACTGTGGTAATATCG-1	PDS 2 MCF7	1	1.11653	0.766859	1.89321	0.43295	0.43295	0.63426	0.63426	0.43295	0.43295	0.546322	0.43295	0.63426	0.944981	0.546322	1.04002	2.12735	3.07411	1.79463	3.27094	2.2135	0.43295	1.0353	1.0836	0.718635	1.4531	0.672488	1.05216	1.26609	0.718635	3.97029	4.17439	0.0376369	0.0476376	4.77068	4.12713	3.91202	4.15888	4.66344	4.55388	4.09434	0.351828	-0.0579477	4.18966	3.95124	0.830005	0.390951	0.179654
AACAAAGATAGTTCTGCGAAGACA-1	PDS 2 MCF7	2	2.47504	0.572457	2.56191	1.59223	0.351	0.442913	0.351	2.20053	0.351	1.79453	0.442913	0.351	0.351	0.351	0.351	1.73183	2.38779	1.44469	2.16868	1.62149	0.351	1.02799	0.972889	1.16259	0.910415	0.838294	1.26699	0.910415	0.910415	3.93183	4.17439	-0.020632	0.0186501	4.52179	3.82864	4.00733	3.93183	4.20469	4.29046	3.95124	0.0641463	0.152617	0	3.89182	0.251068	0.351826	0.231338
AACAAAGATCTGTTCAATACTCCG-1	PDS 2 MCF7	4	2.26389	2.42641	2.16402	1.28822	0.356462	0.356462	1.76305	0.356462	0.356462	0.356462	0.356462	0.356462	0.356462	0.356462	0.778034	1.74409	2.49285	1.57177	2.0857	2.07504	0.356462	0.562379	1.06446	0.562379	0.99611	1.45032	1.22748	1.313	0.82387	3.93183	3.89182	0.0376369	0.0186501	4.14313	3.93183	3.97029	3.98898	4.02535	4.18966	3.3322	-0.0338342	-0.0896964	3.93183	3.93183	-0.00150602	-0.0363329	-0.103978
AACAAAGATCTGTTCCTAGACATG-1	PDS 2 MCF7	6	2.50613	2.23892	1.95573	1.6625	1.3056	1.74013	0.333254	1.69141	0.333254	0.333254	0.333254	0.333254	0.488208	0.333254	0.488208	1.35469	2.41868	0.753773	1.96566	1.43131	0.333254	0.512373	0.948003	0.662233	1.00089	1.43841	0.662233	1.5313	1.24455	4.2485	4.17439	-0.000829375	-0.157806	4.30406	3.97029	4.00733	4.02535	4.60517	4.35671	4.14313	-0.110207	-0.027176	4.02535	3.89182	0.069627	0.277655	0.101927
AACAAAGATGTCTAGCCTGTCATT-1	PDS 2 MCF7	1	0.918198	0.962227	1.68215	0.459099	0.459099	0.672568	0.672568	0.459099	0.579318	0.459099	0.459099	0.459099	0.672568	0.459099	0.459099	2.36065	3.55302	1.66696	3.15159	2.6808	0.459099	0.981541	1.20659	0.883664	1.25981	0.704021	0.984163	1.20564	0.774567	3.93183	3.58352	0.056329	-0.193524	4.15888	3.95124	3.98898	3.91202	3.8712	4.11087	2.30259	-0.00484662	-0.285005	3.04452	2.77259	-0.239408	-0.46787	-0.375623
AACAAAGTGACTCTCCCACACAGA-1	PDS 2 MCF7	1	0.931535	0.836746	1.65227	0.571168	0.571168	0.571168	0.571168	0.571168	0.571168	0.571168	0.571168	0.571168	0.720734	0.571168	0.720734	1.5027	3.4369	1.63014	3.30091	2.12865	0.571168	0.70303	0.986827	0.816192	1.11428	0.70303	1.21604	0.70303	1.75757	4.04305	3.93183	0.0746782	-0.0737233	4.20469	3.85015	4.00733	3.97029	1.09861	4.23411	3.82864	-0.192899	-0.209498	3.95124	2.19722	0.373896	-0.279279	-0.00929826
AACAAATGGTAACCATACGACCAT-1	PDS 2 MCF7	1	0.904178	0.602785	1.9266	0.477696	0.477696	0.602785	0.602785	0.477696	0.477696	0.477696	0.477696	0.477696	0.477696	0.602785	1.08048	2.11313	3.24145	1.84106	3.21285	2.45627	0.477696	0.407124	0.721116	0.7706	1.20739	0.814248	0.920857	1.56367	1.595	3.3673	4.23411	0.0185887	0.0758085	4.40672	3.71357	3.97029	3.85015	4.41884	4.12713	4.47734	-0.142468	-0.17378	4.12713	3.73767	0.104232	-0.0814534	-0.0103492
AACAAAGTGCACGAGCTGTACGAC-1	PDS 2 MCF7	2	2.51701	2.47076	2.11319	1.5762	0.974075	0.395166	1.03965	1.68746	1.19858	0.949258	0.395166	0.395166	0.498644	0.395166	0.395166	1.15782	1.93347	0.699936	1.79748	1.03965	0.395166	0.569131	1.24222	0.928212	1.00807	0.928212	0.928212	0.928212	1.46773	3.97029	3.04452	-0.000829375	-0.211874	3.91202	2.99573	3.8712	3.71357	2.48491	3.93183	2.48491	-0.22799	-0.285005	3.3673	2.89037	-0.178925	-0.418182	-0.375623
AACAAATCGCTGTAAAATCTCCTA-1	PDS 2 MCF7	2	2.52254	2.56225	2.07317	0.464278	1.71001	0.367932	0.367932	1.67809	0.367932	1.39803	0.367932	0.367932	0.464278	0.367932	0.464278	1.4276	2.22461	1.22695	1.93184	1.4369	0.367932	0.505296	0.956418	0.956418	1.01059	0.956418	0.740245	1.21381	1.66081	3.93183	3.55535	-0.531458	-0.0112029	4.35671	3.93183	3.91202	3.95124	3.98898	4.04305	3.95124	-0.246009	-0.246539	3.93183	3.3673	-0.150002	-0.132747	-0.113259
AACAAATCTACGCAAGAGCATACA-1	PDS 2 MCF7	7	2.46666	2.66654	2.27525	0.555965	0.440592	0.440592	0.440592	0.440592	0.440592	0.440592	0.645455	0.440592	0.440592	0.440592	0.645455	1.74723	2.6951	1.33636	2.46837	1.88873	0.440592	0.616357	0.841458	0.530901	0.918307	1.20078	1.16594	1.74397	0.982283	3.7612	3.13549	-0.104014	-0.0899838	3.97029	3.09104	3.8712	3.85015	3.7612	3.93183	2.07944	-0.246009	-0.191479	2.77259	3.63759	-0.134767	-0.369135	-0.19078
AACAAATCTAGCTGGCATCTCACG-1	PDS 2 MCF7	4	2.91515	2.89534	2.19064	0.431032	0.431032	0.431032	0.431032	0.431032	0.543902	1.27829	0.431032	0.431032	0.431032	0.431032	0.431032	1.23019	2.59576	1.33443	2.1847	1.82219	0.431032	0.954945	0.954945	0.954945	0.954945	0.756776	0.954945	1.71172	0.756776	3.89182	2.83321	0.127788	-0.0419746	4.09434	3.55535	3.97029	3.98898	3.2581	4.11087	4.00733	-0.0944588	0.378289	4.11087	3.2581	0.0337808	0.489816	0.20116
AACAAATGAACGTCAGGATGCGAA-1	PDS 2 MCF7	8	2.41806	2.59135	1.33018	1.39679	0.346331	0.346331	0.346331	0.346331	0.346331	1.56451	1.25161	0.346331	0.564842	0.346331	0.928218	1.57747	2.37225	1.28003	2.35763	1.77408	0.346331	1.06505	0.653032	0.653032	1.06505	1.23605	0.956674	1.06505	1.30606	4.02535	4.02535	0.056329	0.129876	4.27667	3.93183	3.91202	4.07754	3.91202	4.2485	3.91202	0.341778	-0.105957	3.8712	3.93183	0.296987	0.0288947	0.0762239
AACAAATGAAGACCACAGTCCTAA-1	PDS 2 MCF7	5	2.93143	0.612951	1.96041	0.418404	0.418404	0.682388	0.418404	0.418404	0.418404	0.418404	0.418404	0.418404	0.612951	0.418404	0.741096	2.18476	3.03904	1.63919	3.03127	2.28844	0.418404	0.69291	0.874355	0.874355	1.13009	0.874355	0.874355	1.45227	1.22731	3.93183	4.12713	0.0185887	-0.0264704	4.15888	3.93183	3.93183	3.95124	3.93183	4.39445	3.8712	0.381387	0.152617	4.00733	3.82864	0.117746	0.295401	0.102867
AACAAATGAGAGGACTGCGTATCT-1	PDS 2 MCF7	1	0.753892	0.514611	1.67859	0.514611	0.514611	0.514611	0.514611	0.514611	0.514611	0.514611	0.514611	0.839295	0.514611	0.514611	0.839295	2.2872	3.45618	1.65182	3.0361	2.46997	0.514611	0.881073	1.19065	0.983133	1.16262	0.757876	0.884146	1.11748	1.02302	4.04305	4.20469	0.127788	0.0476376	4.18966	3.95124	3.95124	3.98898	4.2485	4.18966	4.09434	0.428789	0.177618	4.09434	3.46574	0.243699	0.534425	0.223047
AACAAATGAGTGACTTTGAGACGG-1	PDS 2 MCF7	7	2.63403	2.5253	2.90022	0.413055	0.413055	0.521218	0.413055	0.413055	0.413055	0.413055	0.413055	0.413055	0.521218	0.413055	0.413055	1.86329	3.10137	1.32584	2.36059	1.63803	0.413055	0.655888	1.24146	0.960859	0.960859	0.960859	1.43158	0.827639	0.960859	4.00733	4.02535	0.056329	-0.175506	4.14313	3.21888	3.95124	3.97029	3.97029	4.02535	2.48491	-0.126207	-0.246539	3.49651	3.89182	0.427006	-0.395111	-0.265275
AACAAATGATCTCGGCTAATACGC-1	PDS 2 MCF7	2	2.36578	2.31193	2.20126	1.81625	0.363559	0.363559	0.288113	1.70221	0.363559	1.91243	0.288113	0.288113	0.576227	0.288113	0.363559	1.52398	2.32745	1.19973	2.08281	1.64458	0.288113	0.530723	0.884906	0.637445	0.94492	1.20867	1.04286	1.19704	1.55344	4.07754	3.52636	-0.104014	-0.0577229	4.70048	3.89182	3.95124	4.00733	3.97029	4.18966	3.95124	-0.0338342	-0.122486	3.91202	3.8712	0.153994	0.118868	0.0829515
AACAAATGATGTGTGAGTCGATCA-1	PDS 2 MCF7	1	0.956062	0.637375	1.91212	0.505107	0.505107	0.505107	0.505107	0.505107	0.505107	0.505107	0.505107	0.505107	0.637375	0.505107	0.823795	2.22721	2.91021	1.68439	3.46351	2.66624	0.505107	0.705958	1.41192	1.25042	1.03421	1.15137	0.705958	1.03421	0.705958	4.15888	4.39445	0.257	0.276479	4.7185	4.30406	4.00733	4.04305	4.54329	4.40672	4.15888	0.341778	0.237517	4.23411	3.93183	0.43559	1.00079	0.477502
AACAAATGCCGAACTTCTCATCGG-1	PDS 2 MCF7	1	0.935622	0.935622	1.98777	0.573674	0.573674	0.573674	0.573674	0.573674	0.573674	0.573674	0.573674	0.573674	0.573674	0.573674	0.723896	1.47945	2.8597	1.61408	3.4103	2.3011	0.573674	0.69757	1.23557	0.880236	1.67568	0.69757	0.69757	1.23557	0.880236	3.91202	3.97029	0.0185887	-0.0737233	4.09434	3.93183	3.93183	3.93183	4.36945	4.20469	3.95124	-0.00484662	-0.139293	3.95124	3.93183	0.1261	-0.00259479	-0.0845381
AACAAATGCCGACTATAGACACGT-1	PDS 2 MCF7	6	1.84729	2.11269	1.86311	0.400872	0.400872	1.62956	1.68038	0.400872	0.400872	0.400872	0.400872	0.400872	0.400872	0.400872	0.653794	1.81343	2.58618	1.29731	2.56806	1.93512	0.400872	0.654395	0.97498	1.01036	1.17522	0.446694	0.654395	1.01036	2.0736	3.97029	4.26268	0.0926967	0.129876	4.64439	4.34381	4.06044	3.98898	4.23411	4.33073	4.07754	0.0507232	-0.122486	4.38203	3.89182	0.549703	0.730047	0.358346
AACAAATGCTGCGTCGTCCTTCAT-1	PDS 2 MCF7	1	1.014	0.636261	2.31128	0.434315	0.636261	0.548045	0.434315	0.434315	0.434315	0.434315	0.434315	0.434315	0.548045	0.434315	0.636261	2.09459	3.47004	2.01128	3.0851	2.72648	0.434315	0.885104	1.38624	1.04879	1.14654	0.854111	1.101	1.1869	0.391317	4.07754	3.93183	-0.000829375	-0.0112029	4.33073	3.89182	4.11087	4.07754	4.20469	4.06044	3.97029	0.116106	-0.0736961	3.95124	3.7612	0.414614	0.192676	0.0298417
AACAAATGGAGTGGAATTGCCGAC-1	PDS 2 MCF7	1	0.904142	0.606849	2.10529	0.522711	0.414239	0.414239	0.414239	0.522711	0.414239	2.21624	0.414239	0.414239	0.675595	0.414239	1.02109	2.09669	3.30443	1.68821	2.88758	2.06336	0.414239	0.818078	1.05698	0.558425	1.21885	1.11685	0.558425	1.40931	1.26308	3.97029	4.00733	0.0926967	0.0476376	4.34381	3.91202	4.12713	4.04305	3.97029	4.29046	3.89182	0.257518	-0.156388	4.07754	3.95124	0.315056	0.305029	0.164761
AACAAATGGTCCTAGGGTAGCATC-1	PDS 2 MCF7	4	2.6055	2.6549	2.30823	0.33389	1.50186	0.33389	0.33389	0.33389	0.33389	2.12279	0.33389	0.33389	0.48914	0.33389	0.33389	1.65141	2.63065	1.18894	2.10779	1.73044	0.33389	1.00395	1.00395	0.615567	0.901789	0.901789	1.09032	1.4787	1.00395	4.12713	4.21951	-0.104014	-0.0419746	4.23411	3.95124	3.91202	3.89182	3.97029	4.26268	3.97029	0.128685	0.294029	4.04305	3.91202	0.184275	0.238398	0.0428875
AACAAATGGTCGCTAACGCACACT-1	PDS 2 MCF7	1	0.888576	0.765645	2.21425	0.469453	0.469453	0.469453	0.592384	0.469453	0.469453	0.469453	0.469453	0.469453	0.469453	0.592384	0.687737	2.29891	3.14481	1.8725	3.24541	2.53266	0.469453	0.714548	0.755022	0.553043	1.01178	1.01178	1.04617	1.53063	1.37702	4.11087	4.02535	0.194479	0.0758085	4.41884	3.91202	4.11087	3.98898	3.98898	4.31749	3.93183	-0.0192354	0.492699	3.97029	3.93183	-0.261227	0.646343	0.274173
AACAAATGGTGGTAATAGTGCACT-1	PDS 2 MCF7	2	2.31787	2.3649	2.2747	1.22682	1.35902	0.327861	1.59575	1.00491	0.327861	1.60827	0.327861	0.327861	0.327861	0.327861	0.413714	1.45032	2.17849	0.948433	1.8979	1.27212	0.327861	0.626498	0.768271	0.384136	1.11122	1.48551	1.0808	1.28098	1.26258	3.8712	3.82864	0.0746782	-0.0737233	4.60517	3.52636	3.98898	3.91202	4.26268	4.02535	3.13549	-0.175804	-0.227847	4.14313	2.99573	0.0246149	0.0965855	-0.0230478
AACAAATTACTTACGCCACAAGGT-1	PDS 2 MCF7	4	2.59429	2.58637	2.17739	0.357388	0.357388	0.357388	0.357388	0.357388	0.357388	1.59813	0.357388	0.357388	0.450973	0.450973	0.67646	1.78694	2.68015	1.42955	2.48928	2.07606	0.357388	0.605638	0.892111	0.745226	0.953321	1.06882	1.09537	1.28865	1.35086	4.04305	4.27667	0.226228	0.363491	4.77912	4.20469	4.2485	4.18966	4.5326	4.66344	4.20469	0.177475	0.213986	4.14313	3.95124	0.176395	1.01588	0.941678
AACAAATTAGCGTCTAGTCTGGAA-1	PDS 2 MCF7	8	2.64309	2.7817	2.34475	1.84578	1.40741	0.51559	0.408595	0.51559	0.408595	0.408595	0.408595	0.408595	0.408595	0.408595	0.51559	1.53496	2.15567	1.11417	2.0368	1.27717	0.408595	0.616457	0.903093	1.0054	0.777882	1.62186	0.777882	1.29203	1.0054	3.95124	3.71357	-0.000829375	-0.157806	3.97029	3.8712	4.02535	3.95124	0	4.07754	2.3979	-0.246009	-0.388189	3.82864	3.7612	-0.154397	-0.315878	-0.0145642
AACAAATTAGGAAGGGCGAACTCG-1	PDS 2 MCF7	6	2.15156	2.406	1.67269	1.44078	0.380597	1.18965	1.61229	1.40668	0.380597	0.761194	0.380597	0.380597	0.557564	0.380597	0.557564	1.07084	2.17248	1.11513	2.09337	1.60563	0.380597	0.559939	0.820296	0.559939	0.913222	1.05985	0.913222	1.57544	1.59809	4.00733	4.12713	-0.000829375	0.0758085	4.18966	3.46574	3.93183	3.58352	2.3979	4.12713	4.04305	-0.126207	-0.0736961	4.11087	3.93183	-0.17442	0.235601	0.220545
AACAAATTCATCCAACTGTGCTCA-1	PDS 2 MCF7	1	0.920942	0.7617	1.74584	0.519941	0.656092	0.519941	0.519941	0.519941	0.519941	0.519941	0.519941	0.519941	0.7617	0.519941	0.920942	1.95325	2.82602	1.90508	3.24893	2.50039	0.519941	0.780446	0.984813	1.14333	0.984813	0.780446	0.780446	1.27285	1.27285	4.04305	4.23411	0.056329	-0.0112029	4.11087	2.19722	3.8712	4.07754	4.17439	4.20469	3.97029	-0.210291	-0.105957	4.07754	3.93183	0.331449	0.300664	0.196896
AACAAATTCCAATTCCCGGTGGTT-1	PDS 2 MCF7	4	2.41069	2.66831	2.20125	0.453899	0.859136	0.453899	1.23771	0.453899	0.453899	0.453899	0.453899	0.453899	0.453899	0.453899	0.453899	1.59941	2.62607	1.02666	2.07565	2.03272	0.453899	0.465379	0.824299	0.465379	1.01576	1.48114	0.975389	1.42641	1.34624	2.83321	0	-0.295069	-0.12332	4.04305	3.52636	3.82864	2.94444	4.12713	3.97029	2.94444	-0.22799	-0.285005	3.55535	2.63906	-0.488669	-0.3175	-0.288612
AACAAATTCCAGATTAAGAGAACT-1	PDS 2 MCF7	1	0.725591	0.495293	1.7726	0.495293	0.495293	0.495293	0.495293	0.495293	0.495293	0.495293	0.495293	0.495293	0.495293	0.495293	0.62499	2.48199	3.44291	1.75457	3.47583	2.80625	0.495293	0.740081	1.46139	0.956206	1.4982	0.740081	0.823919	0.956206	0.823919	3.95124	3.95124	0.0376369	0.103207	4.54329	3.97029	3.93183	3.97029	3.91202	4.46591	4.09434	0.0233243	0.126975	4.04305	3.97029	-0.568712	0.461169	0.433959
AACAAATTCGCTGAGGATCTGTTC-1	PDS 2 MCF7	1	0.869517	0.781039	1.76527	0.533142	0.533142	0.533142	0.533142	0.533142	0.533142	0.533142	0.533142	0.533142	0.533142	0.781039	0.944324	2.17279	3.16508	1.54227	3.07518	2.37322	0.533142	0.563471	0.971035	0.527288	1.01281	1.37353	1.0315	1.47708	1.04328	4.09434	4.29046	-0.0408347	0.155851	4.43082	4.02535	4.15888	3.89182	4.74493	4.15888	4.18966	-0.0944588	0.0316645	4.35671	3.89182	-0.211038	0.511307	0.247719
AACAAATTCTGGTGCAGAGGACGT-1	PDS 2 MCF7	1	1.03256	0.724688	2.58501	0.409141	2.23317	0.516278	0.409141	0.516278	0.409141	0.409141	0.516278	0.409141	0.59938	0.409141	0.409141	1.95408	3.19124	1.71874	2.80447	2.28899	0.409141	0.70062	0.88355	0.730383	1.08069	0.950437	1.23	1.39826	1.02605	4.00733	3.93183	-0.020632	-0.0577229	4.34381	3.89182	3.98898	3.91202	4.02535	4.44265	4.06044	0.0904636	-0.0121382	4.00733	3.91202	0.518727	0.272269	0.159451
AACAAATTGATGAGTGACTGCCTG-1	PDS 2 MCF7	4	1.94214	2.64061	1.86412	0.593362	1.47064	1.13959	0.945637	0.945637	0.511094	1.13959	0.511094	0.405033	0.405033	0.405033	0.405033	1.2151	2.42408	0.810065	2.29992	1.49699	0.405033	0.570836	0.930993	0.836259	1.29115	1.29115	0.836259	1.67252	0.570836	3.71357	2.89037	-0.841613	-0.157806	4.09434	2.48491	3.91202	3.91202	3.04452	4.00733	2.48491	-0.22799	-0.285005	3.09104	1.38629	-0.458364	-0.500471	-0.395517
AACAAATTGCGAACATGCAGATGC-1	PDS 2 MCF7	1	0.712787	0.486553	1.91213	0.486553	0.486553	0.486553	0.486553	0.486553	0.486553	0.486553	0.486553	0.486553	0.613962	0.613962	1.16878	2.09757	3.3731	1.77477	3.18991	2.63078	0.486553	0.713344	1.02056	0.862477	1.06281	1.22888	1.02056	1.22888	0.862477	3.95124	3.98898	0.0926967	0.103207	4.68213	3.8712	4.06044	3.93183	3.97029	4.34381	3.98898	0.00933802	0.126975	4.14313	4.00733	0.524329	0.770777	0.5758
AACAAATTGGAGAACCCATCTAGG-1	PDS 2 MCF7	11	1.09973	0.524703	1.91392	0.524703	0.524703	0.662101	0.524703	0.524703	0.524703	0.524703	0.524703	0.524703	0.662101	0.662101	0.929377	1.99371	3.10862	1.77362	3.45577	1.8684	0.524703	0.831634	0.831634	0.831634	1.57411	0.831634	1.21832	1.0494	0.831634	3.95124	4.06044	0.056329	0.25349	4.36945	3.95124	4.12713	3.95124	4.21951	4.18966	3.95124	0.165499	0.22582	4.12713	4.36945	-0.449449	0.956828	0.431258
AACAAATTGTAATGCCGCGTGAGA-1	PDS 2 MCF7	0	0.656405	0.961616	1.07055	0.656405	0.656405	0.656405	0.656405	0.656405	0.656405	0.656405	0.828291	0.656405	1.16265	0.828291	0.828291	1.24244	2.71455	1.53252	3.19482	1.78991	0.656405	0.885631	0.885631	0.885631	0.885631	0.885631	0.885631	1.11754	1.56867	3.95124	3.61092	-1.04228	0.0758085	4.12713	0	4.00733	0	4.07754	4.18966	4.02535	-0.0486492	-0.156388	4.00733	3.91202	-0.0167444	0.0515971	-0.122627
AACAAACTAACCGGTAACTGCGAC-1	PDS 2 MCF7	9	2.44062	2.40789	2.17793	0.401566	0.711272	0.401566	0.401566	1.88992	1.53141	0.876482	0.401566	0.401566	0.401566	0.401566	0.401566	1.2668	2.04089	1.01344	1.65676	1.3748	0.401566	0.960272	0.884201	0.542146	1.08429	1.18332	0.794229	1.18332	1.36822	3.95124	3.93183	-0.0408347	-0.211874	3.89182	3.97029	3.91202	3.89182	3.89182	4.02535	3.2581	-0.210291	-0.139293	3.73767	3.3673	-0.316657	-0.37256	-0.305419
AACAAATCCTCTAGTGGTTGCTAT-1	PDS 2 MCF7	4	0.869711	2.77853	2.4393	0.362052	0.362052	0.590481	0.456858	0.362052	0.362052	1.93144	2.04936	0.362052	0.362052	0.362052	0.530396	1.82872	2.8603	1.17168	2.11195	1.6746	0.362052	0.525048	0.875443	0.820584	1.05879	1.64609	0.970281	1.50998	0.593792	3.98898	4.00733	0.0746782	-0.249614	4.15888	3.8712	3.93183	3.91202	3.98898	4.12713	3.97029	0.0773915	-0.17378	3.91202	3.7612	0.0319543	-0.134097	-0.156123
AACAAAGTGACTCTCCTTCACTGT-1	PDS 2 MCF7	1	0.991302	1.15305	2.02712	0.438269	0.438269	0.553034	0.642052	0.438269	0.438269	0.438269	0.438269	0.553034	0.438269	0.438269	1.08032	2.43449	3.50688	1.82085	3.41881	1.68329	0.438269	0.735817	0.990015	0.801579	1.14553	0.66001	1.07898	1.47794	1.11012	4.00733	3.93183	0.0376369	0.16859	4.44265	3.4012	4.07754	4.00733	3.98898	4.65396	3.91202	0.331626	0.0172757	4.04305	4.02535	0.842275	0.324012	0.195185
AACAAATCCGGAGCTAGGATCATG-1	PDS 2 MCF7	8	2.43719	2.25573	1.65751	1.91255	0.465663	0.369029	1.27868	0.369029	1.73102	1.46344	0.369029	0.369029	0.369029	0.369029	0.369029	1.5469	1.98364	1.18452	1.99972	1.28606	0.369029	0.854491	0.95129	0.736018	0.95129	0.854491	0.95129	1.16656	1.53457	3.97029	3.17805	0.0746782	-0.175506	4.26268	3.89182	3.95124	3.95124	3.98898	4.09434	3.93183	-0.22799	0.0316645	3.91202	3.98898	0.00414903	-0.299801	-0.168363
AACAAATCATGCAGGAGCCGGATC-1	PDS 2 MCF7	7	2.8457	2.49251	2.46432	0.432246	0.432246	0.545434	0.432246	0.432246	0.432246	0.432246	0.432246	0.432246	0.432246	0.432246	0.432246	1.83109	2.73704	1.40993	2.46581	1.85998	0.432246	0.488238	0.953746	0.732357	0.929447	1.61835	1.01796	1.26208	0.997827	3.98898	3.43399	0.0185887	-0.193524	3.95124	3.98898	3.91202	3.95124	3.93183	3.95124	2.3979	-0.302098	-0.227847	3.2581	2.56495	-0.0760503	-0.398626	-0.246458
AACAAAGTGCGTTCCTCCGATAAC-1	PDS 2 MCF7	8	2.62245	2.6413	2.30198	1.50724	0.332722	0.332722	0.332722	0.332722	0.332722	1.79982	0.332722	0.332722	0.542646	0.332722	0.629773	1.50932	2.42458	1.32332	2.09024	1.94923	0.332722	0.624392	0.943701	0.624392	1.19668	0.724644	1.02608	1.69891	1.16121	3.85015	2.63906	0.0926967	-0.0577229	4.17439	3.82864	3.93183	3.95124	3.8712	4.09434	3.82864	0.0773915	-0.122486	3.95124	3.63759	0.362139	-0.0253639	-0.106291
AACAAAGTGCTCTTGGCTCAATGA-1	PDS 2 MCF7	8	2.69152	2.36293	2.46174	1.60939	0.364992	0.364992	0.364992	0.364992	0.364992	1.48371	0.364992	0.364992	0.460569	0.364992	0.364992	1.59875	2.6407	1.24177	2.26582	1.70822	0.364992	0.782902	1.00611	0.782902	1.00611	1.18327	0.605736	1.37004	1.26294	3.98898	3.95124	0.16169	-0.0419746	4.44265	3.8712	4.07754	4.02535	4.02535	4.20469	2.89037	-0.264358	-0.0896964	3.82864	3.93183	-0.130457	0.0770833	0.253389
AACAAAGTGTACCGTAACTTAGCT-1	PDS 2 MCF7	6	2.3098	2.16045	2.04991	0.302714	1.33908	2.03766	1.81248	0.381983	0.302714	1.567	0.302714	0.302714	0.381983	0.302714	0.302714	1.44578	2.31548	1.06668	1.93972	1.55943	0.302714	0.614492	0.905378	0.825622	1.02912	1.17946	0.815762	1.34526	1.2849	4.11087	4.12713	0.056329	0.129876	4.17439	4.09434	4.02535	3.89182	4.14313	4.14313	4.00733	-0.00484662	-0.122486	3.98898	3.68888	0.192094	0.0770833	0.322059
AACAAAGTGTCCGTGGTTAGATTG-1	PDS 2 MCF7	6	2.34046	2.29442	2.06423	1.73299	1.43786	1.5942	1.17479	1.89748	0.299866	0.299866	0.299866	0.299866	0.378388	0.299866	0.378388	1.33889	2.01731	0.889295	1.79694	1.36582	0.299866	0.700338	0.603238	0.779674	1.04343	1.00196	1.14837	1.46526	1.25773	4.00733	3.93183	0.0376369	-0.106513	4.29046	3.93183	3.97029	3.95124	3.8712	4.11087	3.29584	-0.0789546	-0.246539	3.49651	3.8712	-0.156602	-0.335519	-0.197097
AACAAAGTGTCTGGAGGTAGCATC-1	PDS 2 MCF7	2	2.57876	2.35462	2.7116	0.468716	0.371448	0.468716	0.371448	1.55021	0.371448	1.86413	0.371448	0.371448	0.371448	0.657926	0.892283	1.40082	2.55115	1.44124	1.99664	0.605806	0.371448	0.667693	1.27107	1.00154	0.86298	0.86298	0.86298	1.23538	1.23538	4.02535	4.12713	0.0746782	-0.0112029	4.40672	3.95124	4.00733	4.07754	4.11087	4.26268	3.93183	0.141107	-0.105957	3.98898	3.89182	-0.080132	0.770231	0.337772
AACAAAGTTACTACTATCTGGTAG-1	PDS 2 MCF7	4	2.46254	2.79432	1.79936	0.405481	1.66081	0.405481	0.405481	0.405481	0.405481	1.71417	0.405481	0.405481	0.405481	0.405481	0.405481	1.26743	2.71415	1.06679	2.37192	1.66081	0.405481	0.872417	0.872417	0.691374	0.691374	1.12758	1.30863	1.12758	1.30863	3.98898	4.06044	-0.0825074	-0.0899838	4.21951	3.68888	3.97029	3.98898	4.17439	4.30406	3.71357	-0.192899	-0.246539	3.95124	3.4012	-0.126165	-0.266857	-0.0369891
AACAAAGTTAGAGACTCTGCAACA-1	PDS 2 MCF7	1	0.693266	0.896033	1.89242	0.5494	0.5494	0.5494	0.5494	0.5494	0.5494	0.5494	0.5494	0.5494	0.5494	0.5494	0.896033	2.22171	2.67401	1.89242	3.11281	2.3815	0.5494	0.696453	1.23359	0.878826	1.39291	1.02029	0.878826	1.02029	0.878826	4.12713	4.06044	0.056329	-0.0112029	4.20469	3.91202	4.00733	4.06044	4.06044	4.18966	3.95124	-0.126207	0.0458491	4.02535	3.93183	0.377785	0.488367	0.278121
AACAAAGTTAGATTGACCGATCGA-1	PDS 2 MCF7	2	2.36697	2.44386	1.81452	1.88064	1.20516	0.574114	0.574114	1.5119	0.352017	1.25349	0.352017	0.352017	0.444195	0.444195	0.444195	1.21253	1.98481	0.907816	1.83395	1.21973	0.352017	0.742828	0.667241	0.862095	0.57473	1.35074	0.954606	1.06338	1.78438	3.98898	2.63906	-0.466919	-0.157806	3.97029	3.85015	3.93183	3.93183	3.71357	4.09434	2.94444	-0.22799	-0.304808	2.70805	2.48491	-0.562067	-0.391608	-0.278937
AACAAAGTTAGATTGAGGAGGTGA-1	PDS 2 MCF7	2	2.65601	2.67817	2.35492	0.378803	0.378803	0.378803	1.53587	1.99214	0.378803	0.378803	0.378803	0.378803	0.617802	0.378803	0.378803	1.44979	2.00162	1.27193	2.155	1.60469	0.378803	0.832768	1.13691	1.07596	1.19142	1.28576	0.568453	1.19142	0.717308	3.97029	4.00733	0.0376369	0.0476376	4.09434	3.89182	4.02535	3.97029	3.93183	4.09434	3.91202	-0.246009	-0.191479	3.91202	3.52636	0.492545	0.116767	0.256615
AACAAAGTTAGATTGCGGAACGAG-1	PDS 2 MCF7	1	0.940687	0.496984	2.25446	0.627125	0.496984	0.627125	0.496984	0.496984	0.496984	0.496984	0.496984	0.496984	0.496984	0.496984	0.627125	2.32331	3.23551	1.74171	3.12217	2.54904	0.496984	0.531587	0.778761	0.866981	0.866981	1.31035	0.778761	1.37091	1.49567	3.95124	3.95124	-0.0825074	-0.0737233	4.48864	3.73767	4.02535	4.00733	3.93183	4.31749	3.8712	-0.0338342	-0.191479	3.78419	2.99573	0.152375	-0.153197	-0.0391512
AACAAAGTTCACTCCATGGAGGAA-1	PDS 2 MCF7	0	0.49785	0.729337	1.59801	0.49785	1.9914	0.49785	0.49785	2.08689	0.49785	0.49785	0.49785	0.49785	0.49785	0.49785	0.729337	1.59801	3.13395	1.16234	2.90485	2.10028	0.49785	0.697369	1.39474	1.13736	0.879981	0.697369	0.697369	0.697369	1.79845	2.48491	3.98898	0.056329	-0.106513	4.34381	2.94444	3.97029	3.93183	0	3.97029	3.17805	-0.264358	-0.246539	3.98898	3.09104	-0.258779	-0.199717	-0.15734
AACAAATAACACGAGGGATAATAC-1	PDS 2 MCF7	7	2.22535	2.64868	1.67441	0.401209	0.401209	0.401209	0.401209	0.506269	0.401209	0.401209	0.506269	0.58776	0.401209	0.401209	0.654343	1.88616	2.80477	1.64331	2.96755	2.27821	0.401209	0.685413	0.962098	0.885883	1.22859	0.795739	0.885883	1.37083	1.18557	4.04305	4.06044	-0.0408347	0.0758085	4.45435	3.82864	4.15888	4.06044	3.97029	4.49981	3.95124	0.235294	-0.246539	3.98898	3.95124	0.160446	0.298036	0.204559
AACAAATAACCGTGACGATACTCT-1	PDS 2 MCF7	2	2.47339	2.31969	2.3532	1.64877	0.283383	0.357589	0.415148	1.96024	0.283383	1.20292	0.283383	0.283383	0.593943	0.415148	0.357589	1.63864	2.29918	1.22394	2.20229	1.70451	0.283383	0.573778	0.904215	0.73211	0.867276	1.22039	1.05492	1.27112	1.37619	4.15888	4.07754	-0.000829375	0.26505	4.89784	3.89182	3.95124	4.23411	3.98898	4.31749	3.21888	0.331626	-0.027176	3.97029	3.91202	0.764533	0.426291	0.421064
AACAAATAACTCCGAGCGCTAGAA-1	PDS 2 MCF7	1	0.842793	0.516756	1.76916	0.516756	0.516756	0.516756	0.516756	0.516756	0.516756	0.516756	0.516756	0.516756	0.652074	0.516756	0.516756	2.37832	3.26129	1.85855	3.43011	2.50608	0.516756	0.683797	0.683797	1.0257	0.883795	0.793864	0.883795	0.883795	2.16146	4.02535	4.34381	0.0926967	0.471971	4.46591	4.17439	4.66344	3.95124	4.38203	4.34381	4.14313	0.257518	0.0172757	4.15888	3.93183	0.696356	0.55363	0.329572
AACAAATAAGTACACCTGCGTCAC-1	PDS 2 MCF7	6	2.44889	2.44369	1.88666	1.01493	0.366237	1.87604	0.366237	1.66363	0.366237	1.42568	0.366237	0.366237	0.366237	0.366237	0.46214	1.246	2.25942	0.92428	1.75092	1.34781	0.85506	0.675862	0.828805	0.414403	0.937321	1.14841	1.16596	1.24321	1.58603	3.95124	4.09434	0.0185887	-0.0577229	4.26268	3.93183	3.91202	3.97029	3.98898	4.07754	3.3322	-0.210291	-0.105957	3.71357	3.29584	0.00602697	-0.0121187	-0.138039
AACAAATAAGTACACGTAACGCGA-1	PDS 2 MCF7	9	2.42874	2.4489	2.30284	0.410342	1.41709	0.325188	0.325188	1.99554	1.29335	0.410342	1.10635	0.325188	0.410342	0.325188	0.530359	1.33845	2.06277	1.10635	2.12029	1.36607	0.325188	0.749008	0.96774	0.833857	0.905597	1.22818	0.833857	1.45921	1.02255	3.95124	2.3979	-0.466919	-0.211874	4.06044	3.43399	3.89182	3.89182	3.95124	3.95124	2.94444	-0.210291	-0.265587	3.09104	3.80666	-0.572051	-0.432649	-0.334074
AACAAATAATCACGCCCTCGACCT-1	PDS 2 MCF7	6	1.74945	2.28233	1.37167	0.341963	1.32684	1.73443	1.48231	1.63811	0.341963	1.44565	0.341963	0.341963	0.500966	0.341963	0.431509	1.58168	2.33536	1.00193	1.96968	1.3865	0.341963	0.874077	1.19092	0.967874	1.10931	1.25923	1.00794	1.00794	0.582718	4.00733	2.94444	0.0746782	-0.106513	4.34381	4.11087	3.91202	3.93183	3.73767	4.00733	4.11087	-0.142468	-0.191479	3.95124	3.17805	0.0554423	0.0288947	0.0742934
AACAAATACGAACTCTGGAACTAA-1	PDS 2 MCF7	5	2.50515	0.812275	2.52826	0.45859	1.77343	0.45859	0.45859	0.45859	0.45859	0.45859	0.45859	0.45859	0.45859	0.45859	0.578676	1.89203	2.73519	1.39095	2.88639	1.5602	0.45859	0.661211	1.14371	0.854603	1.29164	0.854603	0.854603	0.767642	1.57199	4.04305	4.04305	0.0746782	-0.140415	4.21951	3.58352	3.97029	3.97029	4.46591	4.21951	3.46574	0.0507232	-0.027176	3.97029	3.8712	-0.0821791	0.191701	0.196896
AACAAATACGACTTGAACCATGGT-1	PDS 2 MCF7	6	2.33624	2.30296	2.23347	0.308041	0.308041	1.69958	2.02981	1.57489	0.308041	0.308041	0.388705	0.308041	0.388705	0.308041	0.545616	1.64963	2.15769	1.19914	2.10012	1.69695	0.308041	0.579184	0.785494	0.579184	1.04071	1.3936	0.843283	1.37949	1.39906	4.02535	4.27667	0.056329	0.103207	4.52179	3.98898	3.93183	3.91202	4.17439	4.31749	3.80666	-0.126207	-0.105957	4.26268	3.85015	0.0246149	0.0277459	0.132471
AACAAATACGTTACCGGATGCGAA-1	PDS 2 MCF7	1	0.913058	0.808624	2.14385	0.456529	0.456529	0.456529	0.456529	0.456529	0.456529	0.456529	0.456529	0.456529	0.808624	0.576075	0.808624	2.28265	3.39418	1.85581	3.03595	2.52461	0.456529	1.1855	1.11914	0.835922	1.1768	0.583938	1.1768	1.08597	0.835922	3.52636	4.07754	0.0376369	0.11663	4.52179	3.95124	3.91202	4.02535	4.38203	4.18966	3.8712	-0.00484662	0.0316645	3.8712	3.91202	0.410867	0.0770833	0.0328674
AACAAATAGCTGTTGGTCTACCAA-1	PDS 2 MCF7	5	2.98071	0.808508	2.61715	0.456463	0.456463	0.456463	0.456463	0.456463	0.456463	0.456463	0.456463	0.456463	0.456463	0.456463	0.808508	1.96049	2.99418	1.2447	2.93817	1.8877	0.456463	1.04276	0.711792	1.16088	0.898181	1.04276	0.898181	1.34727	0.898181	1.09861	3.17805	-0.000829375	-0.0577229	4.04305	3.89182	3.93183	3.95124	3.93183	4.15888	3.3673	-0.175804	-0.410168	3.17805	1.09861	0.0227715	-0.234963	-0.188264
AACAAATAGCTGTTGTCTGGAGGA-1	PDS 2 MCF7	1	0.623092	0.623092	1.60689	0.623092	0.623092	0.623092	0.623092	0.623092	0.623092	0.623092	0.623092	0.623092	0.912813	0.623092	0.912813	1.5359	2.79455	1.45474	3.42038	2.14625	0.623092	1.02254	1.38295	1.14411	1.32747	0.765573	0.693084	1.01633	0.647944	3.95124	3.09104	0.0185887	-0.249614	4.15888	4.14313	4.02535	3.89182	4.44265	4.09434	4.27667	-0.210291	-0.156388	3.7612	3.7612	-0.0719853	0.095512	-0.0156207
AACAAATAGTAGTCTCAGTCGGTA-1	PDS 2 MCF7	8	2.6476	2.54296	2.32159	1.80398	0.468539	0.371308	0.371308	0.371308	0.371308	1.22943	0.371308	0.371308	0.468539	0.371308	0.468539	1.53554	2.64247	1.16062	2.29147	1.59172	0.371308	1.01585	0.723703	0.723703	0.840193	1.47905	0.840193	0.840193	1.53712	3.95124	3.91202	-0.377307	-0.230566	4.23411	3.97029	3.8712	2.56495	4.04305	4.11087	3.97029	-0.126207	-0.246539	3.73767	2.83321	-0.204069	-0.324015	-0.206009
AACAAATAGTCGCATCAGTACATC-1	PDS 2 MCF7	2	2.26517	2.14057	2.0538	1.3275	1.33778	0.283323	1.71671	1.7928	1.53994	0.283323	0.283323	0.283323	0.46208	0.283323	0.661479	1.40018	2.11711	0.963914	1.5638	1.5406	0.283323	0.708107	0.769028	0.708107	0.947653	1.11969	1.07023	1.27211	1.40508	4.02535	3.98898	-0.000829375	0.00383497	4.48864	3.95124	4.06044	4.07754	4.06044	4.41884	3.82864	-0.0944588	-0.027176	4.02535	3.93183	-0.316657	0.0515971	0.117779
AACAAATATCAGTGCGCCAACAAT-1	PDS 2 MCF7	1	1.10891	0.995483	1.6055	0.474966	0.695812	0.59934	0.695812	0.474966	0.474966	0.474966	0.474966	0.474966	0.474966	0.474966	0.695812	2.0943	3.31597	1.6055	3.29298	2.64505	0.474966	0.923358	1.12549	1.09831	1.22613	0.956799	0.806085	1.10607	0.757754	4.02535	3.98898	0.226228	0.00383497	4.51086	3.85015	3.95124	4.15888	3.98898	4.00733	3.93183	0.177475	-0.0121382	3.93183	3.97029	0.1261	0.274067	0.153221
AACAAATATCGGAACACTATCCTG-1	PDS 2 MCF7	8	2.31384	2.3298	2.30672	1.91596	1.56812	0.311786	0.311786	0.311786	1.25407	1.44561	0.311786	0.311786	0.311786	0.456758	0.552249	1.31534	2.21704	1.12136	1.96963	1.49208	0.311786	0.759782	0.428954	0.541279	0.857908	1.91815	1.08256	1.40988	1.00149	3.95124	3.89182	0.110396	-0.0112029	4.61512	3.98898	3.95124	3.95124	4.09434	4.21951	3.97029	-0.192899	-0.0579477	4.09434	3.93183	0.344909	0.360929	0.227201
AACAAATATGAAGACAAGAGAGAG-1	PDS 2 MCF7	6	2.64566	2.63162	2.43112	0.356247	0.356247	1.72451	1.28745	0.356247	0.356247	1.60243	0.356247	0.356247	0.356247	0.356247	0.356247	1.65373	1.90688	1.2042	2.18189	1.3868	0.356247	0.626471	1.07923	0.809419	1.23705	1.02725	0.757443	1.02725	1.43589	3.95124	1.09861	-0.498668	-0.230566	3.97029	3.61092	4.00733	3.93183	3.55535	3.97029	2.99573	-0.142468	-0.285005	2.89037	3.93183	-0.501053	-0.475446	-0.292787
AACAAATCAGAGTCAGAGTTAACT-1	PDS 2 MCF7	1	0.941597	0.497465	1.88319	0.497465	0.497465	0.497465	0.627731	0.497465	0.497465	0.497465	0.497465	0.497465	0.497465	0.497465	0.627731	2.33608	3.11552	1.7237	3.43974	2.71752	0.497465	1.01155	1.10394	0.895852	1.14399	0.895852	1.10394	1.10394	0.740948	4.04305	4.11087	0.178219	0.0186501	4.44265	4.02535	4.09434	3.91202	3.95124	4.31749	4.04305	0.223995	0.0872343	4.00733	3.97029	0.524329	0.809914	0.244464
AACAAATCATCAGAGCCATAAGTA-1	PDS 2 MCF7	8	2.44489	2.33101	2.18813	1.44676	0.299988	0.378542	1.5066	0.299988	0.299988	1.7857	0.378542	0.299988	0.439474	0.299988	0.700386	1.5357	2.30211	1.26021	2.17441	1.82768	0.299988	0.569796	1.05425	0.569796	1.21023	1.16451	0.854694	1.30625	1.27048	4.00733	4.14313	-0.061454	0.142948	4.40672	3.98898	4.06044	4.06044	4.07754	4.45435	3.89182	0.300535	0.0172757	4.04305	3.97029	1.02595	0.335907	0.167405
AACAAATCCACGTGCCTACTGTCA-1	PDS 2 MCF7	2	2.1163	2.28071	2.0965	1.74783	0.336719	0.336719	0.266844	1.81027	0.266844	1.45829	1.5176	0.336719	0.435203	0.390919	0.641005	1.5085	2.20144	1.09025	1.93544	1.62485	0.266844	0.654267	0.8756	0.50621	1.03456	0.988854	1.20349	1.57655	1.16048	4.07754	3.98898	0.056329	-0.0264704	4.33073	3.93183	3.8712	4.12713	3.91202	4.46591	3.89182	0.212566	0.189888	3.97029	3.85015	0.900697	0.592276	0.340737
AACAAACTAACACTGGCGTCGTCT-1	PDS 2 MCF7	1	0.711692	0.564002	1.96554	0.564002	0.564002	0.711692	0.564002	0.564002	0.564002	0.826249	0.564002	0.564002	0.564002	0.564002	0.564002	1.88079	3.37764	1.77923	2.86644	2.2927	0.564002	0.639536	1.04867	0.773238	0.639536	1.44545	0.773238	1.40126	1.27907	3.73767	4.04305	-0.406295	-0.211874	4.00733	3.4012	3.93183	3.93183	3.58352	3.61092	2.70805	-0.192899	-0.366683	3.98898	2.70805	-0.449449	-0.381173	-0.392431
AACAAATGCGTATCTCTTCCTGAT-1	PDS 2 MCF7	4	2.70392	2.61556	2.28569	0.344701	1.61141	0.344701	1.43211	0.504978	0.344701	0.344701	0.344701	0.344701	0.504978	0.344701	0.344701	1.74351	2.47833	1.29995	2.14258	1.85116	0.344701	0.480177	0.743032	0.521489	1.02016	1.4317	1.00797	1.52857	1.2669	3.55535	4.11087	-0.000829375	-0.12332	4.07754	4.09434	3.95124	3.93183	4.02535	4.26268	3.95124	-0.210291	-0.105957	4.11087	3.95124	0.267091	-0.214252	-0.167132
AACAAACGTGCAAGGGGATACCTA-1	PDS 2 MCF7	8	2.74455	2.64979	2.09314	1.49779	1.63859	0.397161	0.397161	0.397161	0.397161	0.397161	0.397161	0.397161	0.397161	0.397161	0.397161	1.50909	2.49542	1.1489	2.35354	1.51461	0.397161	0.821444	0.860833	0.669858	0.986625	0.77741	1.05921	1.36964	1.45498	4.00733	3.93183	0.0926967	-0.249614	4.14313	3.93183	3.93183	4.06044	1.60944	3.98898	3.4012	-0.192899	-0.209498	3.95124	2.94444	-0.18345	0.0704971	-0.0970739
AACAAAACTTAGCTTTATCATGCT-1	PDS 2 MCF7	8	2.33734	2.42793	2.02913	1.9643	1.15566	0.38239	0.303037	0.303037	0.303037	0.303037	1.8901	0.303037	0.536752	0.303037	0.38239	1.64212	2.47066	1.23813	2.15009	1.75658	0.303037	0.721417	1.00766	0.769214	1.10125	1.01978	0.917647	1.61406	0.848975	4.00733	3.98898	-0.000829375	0.0186501	4.21951	3.91202	3.97029	3.91202	4.18966	4.11087	3.58352	0.0507232	-0.246539	3.66356	3.55535	0.501729	-0.195398	-0.197097
AACAAAAGACGCCTGCATAAGATC-1	PDS 2 MCF7	8	2.30857	2.42052	2.19885	1.74387	0.305232	0.38516	0.305232	0.38516	0.305232	2.21598	0.305232	0.305232	0.305232	0.305232	0.666217	1.66043	2.66315	1.47344	2.13381	1.77682	0.305232	0.492817	1.0515	0.595847	1.0092	1.66913	0.808092	1.35307	1.02034	3.95124	3.95124	-0.061454	-0.0737233	4.31749	3.93183	4.04305	4.02535	4.04305	4.11087	3.89182	-0.0636871	-0.156388	3.97029	3.93183	-0.0302712	-0.0523926	-0.188264
AACAAAAGAGCGCGACAGATCATT-1	PDS 2 MCF7	4	2.53154	2.37115	2.16266	0.334871	0.334871	0.334871	0.334871	0.334871	1.56546	2.16643	0.334871	0.334871	0.490577	0.334871	0.593138	1.61803	2.56069	1.10878	2.29011	1.85324	0.334871	0.686688	0.762875	0.696563	0.946972	1.38325	0.894249	1.34864	1.28076	4.00733	4.18966	0.0376369	0.00383497	4.14313	4.18966	3.91202	3.91202	4.68213	4.09434	4.14313	0.0507232	-0.209498	4.27667	3.82864	-0.042013	-0.0788926	-0.172064
AACAAAAGATGAGATCTAGAGGTA-1	PDS 2 MCF7	4	2.0487	2.72408	1.88416	0.502452	1.45896	1.08578	0.64941	0.900636	0.502452	1.19455	0.398184	0.398184	0.398184	0.398184	0.398184	1.45243	2.53122	0.929647	2.15392	1.60158	0.398184	0.985484	1.07027	0.604247	1.07027	0.604247	1.07027	1.83274	0.762475	3.93183	3.80666	-0.377307	-0.140415	3.82864	3.21888	3.91202	3.95124	3.58352	4.11087	3.2581	-0.246009	-0.265587	4.07754	2.63906	-0.204069	-0.269948	-0.220175
AACAAAAGCCGGATCGTTAGTCAA-1	PDS 2 MCF7	5	2.44067	0.485623	2.02671	1.30154	1.87798	0.485623	0.485623	0.485623	0.485623	0.485623	0.485623	0.485623	0.485623	0.485623	0.485623	1.53197	2.77031	1.42285	2.73086	1.64152	0.485623	0.581175	0.897311	0.647013	1.20327	0.750896	0.926215	1.64443	1.34969	3.66356	3.29584	0.178219	-0.0737233	4.00733	3.89182	3.93183	0.693147	1.79176	4.09434	3.2581	-0.246009	-0.139293	3.61092	3.95124	-0.047936	-0.183969	-0.184502
AACAAAAGCGTAGAAGAGTCAAGG-1	PDS 2 MCF7	6	1.97805	2.45367	2.30171	1.23456	1.16835	1.47495	0.350358	1.79813	0.93901	1.62445	0.350358	0.350358	0.350358	0.350358	0.350358	1.27213	1.76085	0.955368	1.86356	0.970928	0.350358	0.548941	0.895284	1.09788	1.19815	1.03903	0.804184	1.31865	1.09788	4.23411	3.85015	0.0185887	-0.249614	3.95124	3.80666	3.91202	3.91202	3.89182	4.17439	3.04452	-0.264358	-0.285005	3.2581	3.63759	-0.241809	-0.386377	-0.274819
AACAAAAGCTACTCATCAATCTAG-1	PDS 2 MCF7	1	1.24374	0.868819	1.81239	0.532714	0.532714	0.532714	0.532714	0.532714	0.532714	0.532714	0.532714	0.532714	0.532714	0.532714	0.532714	2.03884	3.2592	1.47628	3.36294	2.34893	0.532714	1.06683	1.30825	0.825413	1.23812	0.654124	0.825413	1.42773	0.654124	3.93183	3.91202	-0.636818	-0.175506	4.07754	3.52636	3.89182	3.97029	3.93183	4.04305	2.48491	-0.175804	-0.32501	2.48491	2.63906	-0.211038	-0.546342	-0.444616
AACAAAAGGATTACTATTGCCGAC-1	PDS 2 MCF7	2	2.43687	2.3286	2.12659	1.7956	0.400033	0.317019	0.317019	1.76609	0.464424	1.56031	0.317019	0.317019	0.317019	0.317019	0.317019	1.63612	2.43161	1.00896	2.19247	1.73107	0.317019	0.537093	0.903716	0.925253	0.945485	1.15657	0.768406	1.51616	1.24732	4.04305	3.98898	0.0376369	0.103207	4.29046	3.91202	4.07754	3.97029	4.04305	4.38203	3.91202	0.465157	-0.246539	3.89182	3.91202	-0.167701	-0.00259479	0.123314
AACAAAAGGTCAGCAGCGATATGA-1	PDS 2 MCF7	6	2.38005	2.39916	1.9823	1.69964	1.22069	1.82986	1.31445	0.307815	0.307815	0.307815	0.307815	0.307815	0.450941	0.307815	0.582629	1.56547	2.0887	1.22069	2.08297	1.48868	0.307815	0.718211	0.718211	0.767495	0.94669	0.94669	0.974043	1.43642	1.49224	3.95124	3.95124	-0.000829375	-0.0577229	4.17439	3.89182	4.00733	3.95124	3.93183	4.18966	3.97029	-0.210291	-0.139293	3.97029	3.21888	-0.0341698	0.0115231	-0.0710396
AACAAAAGTAACGTAAACGGTAGC-1	PDS 2 MCF7	8	2.58419	2.62964	2.24728	1.64472	1.62692	0.35305	0.35305	0.35305	0.35305	1.90809	0.35305	0.35305	0.35305	0.35305	0.4455	1.47992	2.43498	0.978388	1.38315	1.69453	0.35305	0.80867	1.02043	1.31888	0.80867	0.80867	0.80867	1.61734	0.80867	3.98898	3.98898	-0.466919	-0.249614	4.11087	3.4012	3.95124	3.4012	3.80666	4.11087	2.89037	-0.0636871	-0.17378	3.95124	3.17805	-0.00529391	-0.436298	-0.251798
AACAAAAGTACTACAAGCATTGTT-1	PDS 2 MCF7	1	0.823657	0.823657	2.27718	0.465016	0.465016	0.465016	0.586785	0.465016	0.465016	0.465016	0.465016	0.465016	0.465016	0.465016	0.586785	2.3759	3.5983	1.66425	3.29144	2.53179	0.465016	0.826333	1.06802	0.877551	0.934492	0.844402	0.740593	1.16593	1.54268	0	3.95124	-0.000829375	-0.0419746	4.21951	3.91202	3.89182	3.98898	4.00733	4.27667	3.8712	-0.175804	-0.122486	3.89182	2.63906	-0.161027	-0.0943568	-0.140432
AACAAAAGTAGAGGAGAATTCAGT-1	PDS 2 MCF7	8	2.37142	2.53938	2.38553	1.72848	1.59498	0.446164	0.353577	0.353577	0.353577	2.03658	0.353577	0.353577	0.353577	0.353577	0.353577	1.54875	2.22575	1.09464	1.9836	1.09464	0.353577	0.557137	0.731659	0.773423	1.0276	1.44771	1.05781	1.42623	0.978448	3.98898	3.93183	0.0926967	-0.106513	4.04305	3.7612	3.89182	3.95124	3.73767	3.91202	2.83321	-0.246009	-0.304808	3.80666	3.7612	-0.0904096	-0.179717	-0.128527
AACAAAAGTCGCGACTTAGATCGG-1	PDS 2 MCF7	6	2.34537	2.37241	2.23072	1.81492	0.312766	1.42838	1.43947	1.63771	0.312766	1.25801	0.312766	0.312766	0.510099	0.312766	0.394666	1.27141	1.87699	1.05019	1.85846	1.07078	0.312766	0.562841	1.27307	0.824547	1.06534	1.06534	0.996929	1.38739	0.824547	3.73767	4.02535	-0.295069	-0.0112029	4.2485	3.80666	3.95124	4.00733	3.17805	4.06044	2.56495	-0.110207	-0.191479	4.07754	3.2581	-0.201757	-0.393358	-0.165903
AACAAAACTGTGTCAGACTAGCAT-1	PDS 2 MCF7	1	0.718415	0.618809	1.71862	0.490395	0.718415	0.490395	0.490395	0.490395	0.490395	0.490395	0.490395	0.490395	0.490395	0.490395	0.98079	2.23663	3.31663	1.90276	3.31769	2.62493	0.490395	0.967601	1.30312	1.14554	1.2509	1.03602	0.509769	1.09552	0.691536	3.95124	3.95124	0.178219	0.0332489	4.23411	4.00733	3.91202	3.93183	3.89182	4.33073	3.93183	-0.175804	-0.0121382	4.04305	3.95124	0.10253	0.229983	0.223047
AACAAAAGTGTCTCTTTCTGCCGA-1	PDS 2 MCF7	1	0.763316	0.886182	1.32032	0.604914	0.604914	0.604914	0.604914	0.604914	0.604914	0.604914	0.604914	0.604914	0.604914	0.604914	0.604914	1.87275	3.50453	1.4123	2.86238	2.48977	0.604914	0.879517	1.28847	0.879517	0.879517	0.879517	0.879517	1.43443	0.879517	4.04305	3.73767	-0.000829375	-0.0737233	4.11087	3.95124	4.06044	3.91202	4.12713	4.00733	3.2581	-0.158997	-0.209498	3.89182	3.97029	0.00226757	0.106196	-0.0699229
AACAAAAGTTCGATAGACCACTCG-1	PDS 2 MCF7	1	0.868672	0.967078	1.46163	0.592961	0.592961	0.592961	0.592961	0.592961	0.592961	0.592961	0.592961	0.592961	0.592961	0.592961	0.748234	1.79851	2.89369	1.75851	3.11506	2.30827	0.592961	0.735194	1.19905	0.735194	0.735194	1.39157	1.19905	1.07704	0.927712	3.97029	3.93183	0.056329	-0.140415	4.06044	3.98898	3.93183	3.93183	3.95124	3.97029	3.97029	-0.321516	-0.122486	3.91202	3.78419	0.035604	-0.0486635	-0.0982213
AACAAAAGTTGAGCGGTGCTGACT-1	PDS 2 MCF7	10	0.862094	2.08122	2.12256	0.381144	0.381144	0.915574	0.675099	0.381144	0.381144	0.381144	0.831907	0.831907	0.381144	0.48095	0.9619	1.95115	2.91485	1.6887	2.65293	2.27819	0.381144	0.578656	0.950918	0.743629	1.11927	1.30572	0.950918	1.2634	1.08748	3.98898	4.11087	0.056329	0.16859	4.52179	3.98898	4.11087	3.98898	4.12713	4.36945	4.15888	0.341778	0.126975	4.20469	3.91202	0.517603	0.433977	0.405229
AACAAAAGTTGAGCGTAGCCAGTG-1	PDS 2 MCF7	1	1.19322	0.739685	2.0311	0.453536	0.453536	0.453536	0.572298	0.453536	0.453536	0.572298	0.453536	0.664418	0.572298	0.664418	0.950567	2.20742	3.12888	1.83887	2.93447	2.48763	0.453536	0.992241	1.10465	0.85467	0.992241	0.67731	0.85467	1.41958	1.10465	4.15888	4.12713	0.241732	0.25349	4.61512	3.95124	3.91202	4.00733	4.12713	4.31749	3.8712	0.62946	0.378289	4.12713	3.95124	1.0246	0.808862	0.354703
AACAAAAGTTGTGTAGTTCCAACA-1	PDS 2 MCF7	1	0.664971	0.933405	1.78131	0.526977	0.526977	0.526977	0.526977	0.526977	0.526977	0.526977	0.526977	0.526977	0.664971	0.526977	0.664971	2.0447	3.38467	1.50402	3.40847	2.51687	0.526977	0.835041	1.34249	1.07585	1.2763	0.939985	0.588717	1.07585	0.865771	3.97029	3.2581	0.0746782	0.103207	4.30406	3.95124	3.95124	3.93183	4.06044	4.17439	3.55535	-0.0944588	-0.156388	4.02535	3.98898	0.0836132	0.126186	0.159451
AACAAAAGTTGTGTATGATACCGT-1	PDS 2 MCF7	2	2.39156	2.4406	1.9462	1.68394	1.23926	0.3353	1.47116	1.2645	0.3353	0.423101	0.3353	0.3353	0.491205	0.3353	0.3353	1.49484	2.46781	1.2787	2.07407	1.30946	0.3353	0.523175	0.962679	0.801777	1.11263	0.97089	0.97089	1.6677	0.990259	3.98898	3.93183	0.0926967	-0.0737233	4.17439	3.93183	3.91202	3.97029	3.89182	4.31749	3.93183	-0.0789546	-0.227847	3.93183	3.91202	0.418348	-0.0750636	0.0478602
AACAAAATAGACCGACTCTCAGTC-1	PDS 2 MCF7	6	2.07231	2.02256	1.64404	1.24157	1.19082	1.59174	1.11836	1.69349	1.20031	1.36665	0.25532	0.25532	0.25532	0.25532	1.2766	1.31283	1.87548	1.10872	1.65197	1.07937	0.25532	0.567587	0.915601	0.509831	0.99325	1.35475	1.01966	1.0878	1.55152	3.98898	2.07944	-0.498668	-0.0264704	4.12713	2.19722	3.91202	3.95124	3.89182	3.95124	1.60944	-0.175804	-0.246539	3.91202	3.13549	-0.111287	-0.460351	-0.422143
AACAAAATAGAGCAGGACACGCAA-1	PDS 2 MCF7	8	2.43596	2.40872	2.41972	1.53913	1.45116	0.348495	0.348495	0.348495	0.348495	0.934017	1.31926	0.348495	0.439752	0.348495	0.61727	1.32902	2.07809	1.07891	2.13175	1.54405	0.348495	0.422495	0.68906	0.748342	1.01491	1.20582	1.11156	1.39891	1.4089	3.97029	4.04305	0.0746782	0.0332489	4.41884	4.02535	3.98898	4.04305	3.89182	4.30406	4.12713	0.177475	0.22582	4.15888	3.91202	0.295583	1.18188	0.461886
AACAAAATAGTCAGTATCCATTAG-1	PDS 2 MCF7	2	2.20933	2.2513	1.56802	0.37091	1.74372	0.37091	0.37091	1.95991	0.37091	0.37091	0.37091	0.37091	0.604928	0.37091	0.604928	1.7551	2.74084	1.45312	2.30255	1.61351	0.37091	0.562841	0.710226	0.917954	0.996929	1.06534	0.824547	1.38739	1.53477	4.02535	4.06044	-0.020632	-0.157806	4.26268	3.89182	3.85015	3.55535	3.98898	4.20469	3.8712	-0.192899	-0.265587	4.06044	3.93183	0.0922563	-0.205506	-0.116762
AACAAAATAGTGGTTAGTGAACGG-1	PDS 2 MCF7	8	2.59305	2.52249	2.1284	1.8431	1.52679	0.343521	1.22943	0.343521	0.343521	0.343521	0.343521	0.343521	0.343521	0.343521	0.503249	1.5196	2.32069	1.31938	2.1773	1.50724	0.343521	0.624442	0.624442	0.914792	1.18194	1.01842	1.01842	0.914792	1.70275	3.09104	3.13549	-0.349136	-0.140415	3.98898	3.2581	3.93183	3.95124	4.00733	4.09434	0.693147	-0.192899	-0.884626	3.52636	2.77259	-0.42317	-0.573231	-0.342834
AACAAAATATTCGCATAGCCAGTG-1	PDS 2 MCF7	1	1.03055	0.720323	1.90781	0.491697	0.491697	0.491697	0.491697	0.491697	0.491697	0.491697	0.491697	0.491697	0.720323	0.491697	0.801923	2.1501	3.78084	1.53692	3.1725	2.31156	0.491697	0.530194	0.917084	0.530194	1.34867	1.3008	0.615536	1.84044	0.917084	3.3673	4.02535	-0.000829375	0.0758085	4.40672	4.15888	4.06044	3.97029	3.89182	3.98898	3.93183	-0.0192354	-0.0896964	4.04305	3.91202	0.573385	0.329977	0.205406
AACAAAATCACTTCCCCAATGCCT-1	PDS 2 MCF7	8	2.19019	2.47925	2.67218	1.63259	1.43456	0.322771	0.322771	0.322771	0.322771	0.407292	0.322771	0.322771	0.322771	0.322771	0.472851	1.7711	2.83283	1.3285	2.28963	1.88571	0.407292	0.587489	0.913658	0.84492	1.0229	0.67441	1.2147	1.3371	1.40483	3.66356	4.00733	0.056329	-0.0577229	4.55388	3.89182	3.97029	3.97029	3.89182	4.09434	3.93183	0.212566	0.189888	3.95124	3.66356	0.0766445	0.0704971	0.0596946
AACAAAATCCGGTCCCAGGTTGTC-1	PDS 2 MCF7	1	0.879283	0.809628	2.11984	0.496421	0.626414	0.496421	0.496421	0.496421	0.496421	0.496421	0.496421	0.496421	0.496421	0.496421	0.626414	2.27601	3.24371	1.98007	3.03278	2.46312	0.496421	0.997571	1.27914	1.00311	1.21491	0.739611	0.739611	1.17757	0.848478	3.13549	3.95124	-0.674558	-0.157806	4.20469	2.70805	3.95124	3.91202	3.95124	3.97029	3.21888	-0.22799	-0.285005	3.63759	2.83321	-0.165472	-0.445481	-0.353151
AACAAAATCCTCCGATCTATGACA-1	PDS 2 MCF7	6	2.32466	2.4413	2.13867	0.338685	0.338685	2.05137	1.26222	1.91339	1.38378	0.338685	0.938579	0.338685	0.427373	0.338685	0.338685	1.3351	1.88063	1.07792	1.82221	0.938579	0.338685	0.578058	0.84684	0.942772	0.942772	1.2617	0.84684	1.73417	0.84684	4.02535	3.85015	0.0376369	0.0332489	4.21951	3.93183	3.91202	3.95124	4.07754	4.04305	3.98898	-0.264358	-0.17378	4.02535	3.21888	-0.00339817	-0.0375592	0.013548
AACAAAAGTGTGCACGATCGTTGA-1	PDS 2 MCF7	4	2.65788	2.7415	2.46172	0.523603	0.414946	0.607884	0.414946	0.414946	0.414946	1.61001	0.829891	0.414946	0.414946	0.414946	0.523603	1.55882	2.7494	1.11211	1.82666	1.40262	0.414946	0.513678	0.837773	0.972284	0.752525	1.48596	1.19929	0.837773	1.40071	3.85015	3.97029	0.0926967	-0.0899838	4.15888	3.93183	3.91202	3.95124	4.09434	4.06044	3.95124	-0.126207	-0.0896964	3.95124	3.95124	-0.482534	-0.0536387	-0.101672
AACAAAACTGTAATCCCTGACCTC-1	PDS 2 MCF7	1	0.652335	0.757338	1.93442	0.516964	0.516964	0.516964	0.516964	0.516964	0.516964	0.516964	0.516964	0.516964	0.516964	0.516964	1.24184	2.08497	3.384	1.6159	3.09984	2.44098	0.516964	0.752004	1.05557	0.752004	0.873049	0.595949	1.05557	1.12801	1.78785	3.97029	3.97029	-0.754601	-0.12332	3.97029	3.55535	3.95124	3.91202	1.94591	4.07754	2.99573	-0.158997	-0.227847	3.82864	2.07944	-0.350916	-0.337173	-0.356118
AACAAAACTGGTGCTCTACCTGCG-1	PDS 2 MCF7	1	0.907292	0.75041	1.80497	0.512234	0.512234	0.512234	0.646368	0.512234	0.512234	0.512234	0.512234	0.512234	0.512234	0.512234	0.969551	2.19585	3.12311	1.46194	3.29795	2.64682	0.512234	0.678366	0.856003	0.678366	1.20155	0.678366	1.20155	1.71201	0.993789	3.93183	3.95124	0.0376369	-0.106513	4.04305	3.80666	3.98898	3.98898	3.89182	4.04305	3.63759	0.116106	-0.191479	3.95124	3.7612	-0.00529391	-0.327288	-0.254479
AACAAAACTCGAGTCATGAGTGTG-1	PDS 2 MCF7	1	0.923201	0.850067	1.39693	0.521216	0.521216	0.763568	0.521216	0.521216	0.521216	0.521216	0.521216	0.521216	0.763568	0.521216	0.657702	2.31656	3.1483	1.54574	3.16181	2.65431	0.521216	0.710141	0.969493	0.611682	1.19489	0.611682	1.01598	1.34335	1.54278	4.27667	3.97029	0.0926967	0.229959	4.69135	4.31749	3.91202	4.00733	4.38203	4.69135	4.00733	0.116106	0.237517	3.98898	3.8712	0.801622	1.06228	0.568754
AACAAACGTTAATGGGACGCTTGC-1	PDS 2 MCF7	1	0.58401	0.58401	1.6668	0.58401	0.58401	0.58401	0.58401	0.58401	0.58401	0.58401	0.58401	0.58401	0.736939	0.58401	1.10541	1.98691	2.88851	1.3635	3.74034	1.99941	0.58401	0.665788	0.860519	0.934552	0.665788	1.15162	1.10585	0.998683	1.61719	3.97029	3.13549	0.0926967	-0.175506	4.57471	3.93183	3.93183	3.89182	4.14313	2.30259	3.97029	-0.142468	0.271806	3.80666	3.63759	-0.63414	0.449175	0.199457
AACAAAAACCGTGAGGTAGAGAGC-1	PDS 2 MCF7	2	2.22045	2.4116	2.00239	1.41479	1.12609	0.300942	1.44443	1.59672	0.300942	1.10751	1.12609	0.300942	0.300942	0.300942	0.300942	1.47747	2.04647	0.912788	1.94783	1.55409	0.300942	0.48037	1.12153	0.850852	1.1841	0.909238	1.04848	1.55458	0.850852	4.04305	4.11087	0.384833	0.193591	4.86753	4.00733	4.12713	4.2485	4.21951	4.36945	4.02535	0.177475	0.0736287	4.29046	3.93183	0.750374	0.412304	1.1217
AACAAAAACGAGAATGTTAGAGAC-1	PDS 2 MCF7	1	0.66019	0.66019	1.92541	0.523189	0.523189	0.523189	0.523189	0.523189	0.523189	0.523189	0.523189	0.523189	0.523189	0.523189	0.66019	2.21178	3.40236	1.79118	3.53898	2.2555	0.523189	0.750343	1.29445	1.04061	1.13406	0.964263	0.814897	0.814897	1.18648	4.30406	3.93183	0.110396	0.229959	4.49981	3.89182	3.95124	4.02535	3.8712	4.48864	3.97029	0.235294	-0.0424435	3.93183	3.95124	0.663848	0.743059	0.372069
AACAAAAACGCTCAATAACGTGTC-1	PDS 2 MCF7	6	2.33349	2.25099	1.85565	0.555676	0.809055	1.27855	1.30929	1.81899	1.09945	1.35989	0.395871	0.313721	0.395871	0.459592	0.395871	1.43836	1.93963	1.08703	1.82143	1.11712	0.395871	0.698413	1.00616	1.0674	1.00616	1.24726	0.540555	1.20358	1.23046	3.55535	3.63759	-0.797161	-0.193524	4.07754	2.94444	3.91202	3.80666	2.83321	4.00733	2.70805	-0.158997	-0.246539	3.3322	1.94591	-0.134767	-0.37256	-0.371088
AACAAAAAGAGAGAGGGTAAGTGA-1	PDS 2 MCF7	2	2.45713	2.46252	2.36808	1.64709	0.341849	0.341849	0.341849	1.81285	0.431366	0.341849	0.341849	0.341849	0.5008	0.5008	0.683699	1.51936	2.51011	0.947348	2.25125	1.80541	0.341849	0.646677	0.646677	0.835526	1.06038	1.64512	1.11403	1.40491	0.646677	4.07754	3.97029	0.0746782	-0.0112029	4.51086	3.91202	4.09434	4.07754	4.06044	4.40672	3.89182	0.212566	0.0316645	4.02535	3.93183	0.41586	0.537191	0.305328
AACAAAAAGAGAGAGGTTAATTCG-1	PDS 2 MCF7	6	2.18459	2.08022	2.01922	0.716471	1.40007	1.83529	1.69264	1.55851	0.254647	1.41913	0.254647	0.415311	0.321329	0.254647	0.594529	1.3688	1.97815	1.07202	1.73687	1.31502	0.254647	0.605139	0.702544	0.959122	0.907708	1.51285	0.605139	1.28529	1.42221	3.98898	4.04305	0.056329	-0.0899838	4.26268	3.89182	3.91202	4.07754	3.91202	4.5326	3.89182	0.419487	-0.0896964	3.93183	3.97029	0.34089	0.122011	0.0829515
AACAAAAAGCAGCATCTCTGCAAG-1	PDS 2 MCF7	1	0.541107	0.882508	1.97376	0.541107	0.541107	0.541107	0.541107	0.682801	0.541107	0.541107	0.541107	0.541107	0.682801	0.541107	0.958433	2.21632	2.96318	1.69137	3.10876	2.18234	0.541107	0.754125	0.9516	0.754125	0.9516	0.9516	1.10477	0.9516	1.58057	1.94591	2.70805	-0.295069	-0.193524	4.11087	2.63906	3.8712	3.97029	3.63759	3.98898	3.85015	-0.0486492	-0.191479	2.48491	2.30259	-0.213371	-0.414598	-0.362079
AACAAAAAGCCACACACGACATCT-1	PDS 2 MCF7	1	0.629159	0.629159	2.32276	0.498597	0.498597	0.498597	0.498597	0.498597	0.498597	0.498597	0.498597	0.498597	0.813176	0.498597	0.629159	2.07149	3.55665	1.67417	3.15761	2.53912	0.498597	0.514185	0.967329	0.775316	1.00826	1.17755	0.912152	1.52711	1.11811	4.09434	2.3979	0.0746782	-0.106513	4.36945	3.95124	3.91202	4.02535	4.00733	4.20469	3.93183	-0.110207	0.165196	3.89182	3.78419	-0.0225192	0.154935	0.196896
AACAAAAAGGATACGGTATGCCTT-1	PDS 2 MCF7	8	2.2767	2.47602	2.41629	1.82566	1.59499	0.297557	0.375475	0.297557	0.297557	1.60385	0.297557	0.297557	0.485295	0.297557	0.435913	1.48329	2.29536	1.30774	2.18514	1.66761	0.297557	0.737366	0.992542	0.729681	0.975407	0.881466	1.14433	1.10156	1.43765	3.09104	3.91202	-0.020632	-0.0112029	4.27667	3.97029	3.91202	3.93183	3.97029	4.17439	3.95124	-0.210291	-0.246539	3.97029	3.04452	0.0410536	-0.0351082	0.0257931
AACAAAAAGGATCGTGAGGACTTA-1	PDS 2 MCF7	8	2.41226	2.55195	1.62295	1.74947	0.427127	0.427127	0.427127	0.427127	0.427127	1.88029	0.427127	0.427127	0.538974	0.427127	0.756546	1.41425	2.17225	1.05286	2.08984	1.77859	0.427127	0.680276	0.858413	1.36055	1.10948	0.680276	1.20493	1.10948	0.996586	4.09434	4.26268	-0.104014	0.00383497	4.11087	3.85015	3.93183	3.80666	4.15888	4.00733	4.06044	-0.175804	-0.0424435	3.98898	3.58352	-0.613012	0.0704971	0.133382
AACAAAAAGTTCTCTCGTGGTACC-1	PDS 2 MCF7	1	0.914056	0.609371	1.99709	0.482915	0.482915	0.609371	0.482915	0.609371	0.482915	0.482915	0.482915	0.482915	0.609371	0.482915	0.609371	2.38269	3.40198	1.73684	3.34331	2.41638	0.482915	1.1195	0.534139	0.674008	1.31664	0.674008	1.06828	1.20815	1.40528	3.95124	4.00733	-0.020632	-0.140415	4.2485	3.91202	3.89182	2.94444	3.95124	4.21951	3.95124	0.0641463	-0.191479	3.8712	3.55535	-0.147811	-0.301397	-0.127344
AACAAAAATATCAGCACACATCTG-1	PDS 2 MCF7	1	0.708527	0.915438	2.237	0.483645	0.483645	0.610292	0.483645	0.483645	0.483645	0.483645	0.483645	0.483645	0.915438	0.483645	0.483645	2.37645	3.13144	1.97107	2.88651	2.50952	0.483645	0.727635	1.00912	0.892295	1.07172	1.21657	0.727635	1.62738	0.727635	3.17805	1.79176	-0.020632	-0.288835	4.09434	3.93183	3.95124	4.00733	3.91202	4.07754	3.29584	-0.158997	-0.191479	3.91202	3.80666	-0.00529391	-0.220126	-0.177021
AACAAAAATCGTGTTGACATAACG-1	PDS 2 MCF7	6	2.63986	2.51564	1.87709	1.00921	1.19791	1.76167	1.76611	0.633254	0.432263	0.432263	0.432263	0.432263	0.545456	0.432263	0.633254	1.11477	1.83489	0.704991	1.87374	1.13725	0.432263	0.807519	1.0437	1.21128	0.9375	1.21128	0.807519	0.639943	1.34126	3.09104	2.70805	-0.841613	-0.193524	3.97029	3.17805	3.58352	3.3673	2.99573	3.8712	2.56495	-0.264358	-0.191479	2.19722	2.77259	-0.558762	-0.396867	-0.397064
AACAAAAATGCTGATCGAACAATC-1	PDS 2 MCF7	4	2.52403	2.39696	2.07014	0.354611	0.709222	0.354611	1.95198	0.354611	0.354611	0.99773	0.354611	0.354611	0.578346	0.354611	0.578346	1.56361	2.58527	1.40626	2.30068	1.72748	0.354611	0.56955	1.07804	0.56955	1.32974	1.7275	0.56955	0.718691	1.43738	4.12713	4.57471	0.0926967	0.00383497	4.26268	3.2581	3.89182	4.04305	4.61512	4.27667	4.30406	0.0507232	-0.0896964	4.09434	3.82864	0.405848	0.55159	0.218038
AACAAAACACACCGTGGACAGATT-1	PDS 2 MCF7	6	2.29147	2.1019	1.88459	0.363715	1.18919	1.31109	1.26467	1.7247	1.39785	1.3927	0.363715	0.288237	0.288237	0.288237	0.42226	1.31461	2.11347	0.967832	1.76971	1.4569	0.288237	0.686002	0.877227	0.786246	1.02308	1.29024	0.479495	1.49478	1.36293	3.98898	4.51086	0.0376369	-0.0112029	4.31749	4.06044	4.00733	3.95124	4.06044	4.31749	4.23411	-0.22799	-0.0121382	4.39445	3.61092	-0.482534	-0.182549	0.0742934
AACAAAACACCACATAAGGATACG-1	PDS 2 MCF7	3	1.03952	0.549198	1.92469	0.549198	0.549198	0.549198	0.549198	0.549198	0.549198	0.549198	0.549198	0.549198	0.549198	0.549198	0.549198	2.21497	3.16956	1.94553	3.17656	2.09441	0.549198	0.57054	1.14108	0.57054	1.07991	0.57054	1.14108	0.835826	2.09048	3.61092	3.93183	-0.000829375	-0.211874	4.00733	3.8712	3.89182	3.93183	3.93183	3.98898	2.30259	-0.302098	-0.304808	3.89182	2.77259	-0.606068	-0.367428	-0.189521
AACAAAACAGGAACTATCAAGAGA-1	PDS 2 MCF7	1	0.595114	0.690906	1.94577	0.471617	0.471617	0.595114	0.471617	0.471617	0.471617	0.471617	0.471617	0.471617	0.943234	0.471617	0.892672	2.4049	3.17408	1.69621	3.31141	2.67633	0.471617	0.592048	1.1841	0.747082	0.867335	0.965589	0.965589	1.1841	1.49416	4.06044	3.85015	0.0376369	0.00383497	4.26268	3.98898	4.02535	3.95124	4.02535	4.51086	3.95124	0.525782	-0.122486	3.93183	3.93183	0.0392404	0.0748927	-0.0305305
AACAAAACCATACTTTACACGGTC-1	PDS 2 MCF7	5	2.25599	0.993284	1.53756	0.496642	0.496642	0.496642	0.496642	0.626692	0.496642	0.496642	0.496642	0.496642	0.496642	0.496642	0.727567	2.21075	2.90809	1.68966	3.00459	2.09956	0.496642	0.381208	1.02169	0.915727	0.962061	1.08799	1.02169	1.13053	1.47911	3.97029	2.30259	-0.020632	-0.0419746	4.15888	3.89182	3.93183	4.04305	3.97029	4.06044	2.63906	-0.158997	-0.227847	3.89182	3.13549	-0.18345	-0.214252	0.0227458
AACAAAACCGAGACAATTGATCAC-1	PDS 2 MCF7	5	3.00461	0.618163	3.00619	0.489882	0.489882	0.489882	0.489882	0.489882	0.489882	0.489882	0.489882	0.489882	0.489882	0.489882	0.618163	0.489882	3.25776	1.39815	3.1711	2.10799	0.489882	0.671175	1.07718	1.07718	1.17608	0.915091	0.806139	1.30637	0.970783	3.97029	3.93183	0.110396	0.0618222	4.35671	3.85015	3.97029	3.95124	3.93183	4.2485	0	-0.0338342	-0.285005	3.97029	3.3673	0.069627	-0.189667	-0.0337546
AACAAAACCGATCGAAGATCTTCA-1	PDS 2 MCF7	4	2.16005	2.27878	2.31182	0.344543	1.4215	0.504747	0.344543	1.5337	0.344543	0.344543	1.52654	0.344543	0.561926	0.344543	0.652148	1.41122	2.5976	1.25677	1.9515	1.69718	0.344543	0.661595	0.76782	0.661595	1.18855	1.18855	1.15776	1.77986	0.594274	3.91202	4.12713	0.0926967	0.0332489	4.38203	3.93183	4.11087	3.91202	4.04305	4.17439	4.18966	-0.0944588	0.0598353	4.06044	2.83321	0.301186	0.292759	0.0596946
AACAAAACCGCTGTGTTCTCCACA-1	PDS 2 MCF7	5	2.2501	0.774989	2.09166	0.66754	0.529013	0.529013	0.529013	0.529013	0.529013	0.529013	0.529013	0.529013	0.529013	0.529013	0.529013	1.712	3.19349	1.58704	2.65097	2.07899	0.529013	1.02953	1.02953	0.702765	1.47293	0.702765	0.702765	1.33019	1.02953	3.21888	4.00733	-0.020632	-0.0419746	4.27667	3.91202	3.97029	3.91202	3.95124	4.04305	3.95124	-0.28305	-0.0896964	3.80666	3.3322	-0.241809	-0.142238	-0.193302
AACAAAACCGGAGTAACGCTCTTA-1	PDS 2 MCF7	6	2.28604	2.37031	1.89557	0.923232	0.706049	1.70483	1.63845	1.54185	0.323481	0.323481	0.323481	0.527575	0.408188	0.323481	0.646963	1.46538	2.03747	1.07107	1.91295	1.62928	0.323481	0.527133	0.997751	0.665167	1.1923	0.933681	0.665167	1.4374	1.5814	3.7612	4.31749	0.0376369	0.0758085	4.14313	4.14313	3.95124	3.91202	2.07944	4.31749	3.89182	-0.264358	0.00267692	4.00733	2.99573	-0.0361249	-0.136803	0.0577319
AACAAAACGCACACTCCGAAGCGT-1	PDS 2 MCF7	1	0.76076	0.82621	2.11888	0.466458	0.466458	0.588604	0.466458	0.466458	0.466458	0.588604	0.466458	0.466458	0.466458	0.588604	0.683348	2.38789	3.32149	1.98403	3.2995	2.32167	0.466458	1.00531	1.20108	1.01517	1.17448	0.790067	0.89849	1.12728	0.788132	4.07754	4.06044	0.0746782	0.26505	4.76217	4.04305	4.2485	4.09434	4.17439	4.44265	4.04305	0.351828	-0.0121382	4.23411	3.98898	0.173225	0.658039	0.146052
AACAAAACGGACCATGAGATACAC-1	PDS 2 MCF7	1	0.836936	0.836936	2.1649	0.513165	0.513165	0.513165	0.513165	0.513165	0.513165	0.513165	0.513165	0.513165	0.647542	0.513165	0.647542	2.17388	3.38679	2.05266	2.47252	2.56965	0.513165	0.725468	1.06853	0.444819	1.09647	1.2327	1.00612	1.58395	0.841948	3.68888	4.00733	-0.171455	-0.140415	4.45435	2.48491	3.91202	4.00733	3.97029	4.12713	3.73767	0.0641463	-0.0424435	3.97029	3.7612	0.069627	-0.162886	-0.234545
AACAAAACGGTGCCTTCACGACAA-1	PDS 2 MCF7	7	2.7756	2.93365	2.88682	0.365531	0.365531	0.365531	0.365531	0.365531	0.365531	0.365531	0.365531	0.365531	0.596155	0.365531	0.596155	1.70086	2.91216	1.38375	2.35902	2.00733	0.365531	0.941614	1.06341	0.816562	1.00721	1.15623	0.816562	1.135	1.06341	4.00733	3.98898	0.0746782	-0.0419746	4.58497	3.95124	3.98898	3.97029	2.94444	4.26268	3.93183	0.128685	-0.191479	3.95124	3.7612	0.454937	0.483278	0.133382
AACAAAACGTATGTCCTCTCAGTC-1	PDS 2 MCF7	1	0.895791	0.693321	2.20988	0.473265	0.473265	0.473265	0.473265	0.473265	0.473265	0.473265	0.597194	0.473265	0.771862	0.473265	0.597194	2.10669	3.27628	2.00485	3.21113	2.53684	0.473265	0.873499	1.38446	1.22611	1.12898	0.692232	0.692232	1.12898	0.873499	4.02535	3.93183	0.056329	-0.0899838	4.36945	3.93183	3.98898	3.95124	4.12713	4.11087	3.91202	0.0507232	-0.191479	3.91202	3.91202	0.239251	-0.0598926	-0.0665803
AACAAAACGTCGCTCCAACGTCTT-1	PDS 2 MCF7	4	1.88693	2.59697	1.9015	0.340959	1.60113	0.860484	0.744197	0.55608	0.430242	1.35608	0.430242	0.340959	0.340959	0.430242	0.55608	1.70986	2.69016	1.30028	2.13884	1.74206	0.340959	0.737645	1.09392	0.829136	1.06637	1.01223	0.999811	1.54919	0.711702	4.07754	4.52179	0.0376369	0.205862	4.40672	4.04305	3.97029	3.91202	4.04305	4.52179	3.8712	0.0904636	-0.105957	4.12713	2.83321	0.248127	0.322301	0.449349
AACAAAACTAAGTTCACACGTTGC-1	PDS 2 MCF7	1	0.886989	0.559628	1.96805	0.443495	0.559628	0.785537	0.443495	0.723309	0.443495	0.443495	0.443495	0.443495	0.559628	0.443495	0.929522	2.35896	3.3202	1.85089	3.09152	2.52458	0.443495	0.994934	1.22024	1.04075	1.15481	0.874767	0.846704	1.00508	0.862715	4.14313	4.02535	0.486186	0.404313	4.58497	4.00733	4.21951	3.97029	4.12713	4.30406	3.93183	0.141107	0.294029	4.04305	3.61092	0.397004	0.988548	0.545504
AACAAAACTCATTCAATACCGCTT-1	PDS 2 MCF7	6	2.25052	2.2433	2.36166	0.393311	1.20938	1.86186	1.13694	1.8428	0.552082	1.61154	0.311692	0.311692	0.45662	0.311692	0.311692	1.35109	1.83542	0.91324	1.36297	1.3037	0.311692	0.53594	0.849444	0.796662	0.908857	1.41574	1.02809	1.24234	1.22292	4.06044	3.78419	0.0926967	-0.0419746	4.12713	4.00733	3.98898	3.89182	3.4012	4.15888	3.8712	-0.142468	-0.265587	3.95124	2.70805	-0.38085	-0.0840208	-0.0710396
AACAAAATCCTGCCTAGAGGACGT-1	PDS 2 MCF7	1	1.06583	0.471219	1.80984	0.471219	0.594612	0.471219	0.594612	0.594612	0.471219	0.690323	0.471219	0.471219	0.834643	0.471219	0.768525	2.34537	2.9739	1.84611	3.12784	2.62795	0.471219	0.976867	1.16787	0.929199	1.18997	0.781218	0.941696	1.114	0.899172	4.00733	3.98898	0.110396	0.0476376	4.45435	3.91202	4.04305	4.02535	4.06044	4.41884	3.89182	0.177475	-0.191479	3.89182	3.93183	0.334156	0.559725	0.247719
AACAAAATCGATCCTAGTCGCCGA-1	PDS 2 MCF7	1	1.12585	0.497754	1.79884	0.497754	0.497754	0.628095	0.628095	0.497754	0.497754	0.497754	0.497754	0.497754	0.729196	0.497754	1.19569	1.91837	3.27401	1.59771	3.33841	2.29943	0.497754	0.717917	1.35887	0.717917	1.05173	0.717917	0.905911	1.62383	0.905911	4.18966	4.04305	0.110396	0.11663	4.57471	3.8712	4.17439	4.02535	4.17439	4.20469	3.80666	0.0904636	0.0872343	4.07754	3.93183	0.254	0.526778	0.420381
AACAAAACGGACCATTGACGGTTG-1	PDS 2 MCF7	1	0.599492	0.599492	1.39965	0.599492	0.599492	0.599492	0.599492	0.599492	0.599492	0.599492	0.599492	0.599492	0.599492	0.599492	0.756475	1.90798	3.26806	1.60673	3.1578	2.51296	0.599492	0.784944	1.77543	0.784944	0.784944	0.784944	1.14992	1.14992	0.784944	3.61092	2.99573	0.0185887	-0.140415	4.02535	2.83321	3.93183	3.93183	4.11087	3.93183	4.00733	-0.246009	-0.285005	3.52636	3.2581	-0.213371	-0.335519	-0.27619
AACAAAATGCGCCGTTGCACGATG-1	PDS 2 MCF7	1	0.968178	0.546609	1.56005	0.546609	0.546609	0.546609	0.546609	0.546609	0.546609	0.546609	0.546609	0.546609	0.546609	0.689744	0.546609	2.07695	3.29046	1.75452	3.24577	2.57537	0.546609	1.02086	1.43833	1.00515	1.38043	0.650972	0.832433	1.02086	0.650972	4.12713	4.23411	0.056329	-0.0112029	4.07754	4.20469	3.97029	3.95124	4.2485	4.23411	3.61092	-0.0486492	-0.0736961	4.00733	3.73767	-0.104978	0.068292	0.0448795
AACAAACCACCATGCGCACGTAGA-1	PDS 2 MCF7	1	0.731932	0.630452	1.92557	0.499622	0.499622	0.499622	0.499622	0.630452	0.499622	0.499622	0.499622	0.499622	0.630452	0.499622	0.814848	2.26642	3.11958	1.73118	3.34166	2.68313	0.499622	0.846233	0.846233	1.23971	1.23971	1.06783	0.846233	1.06783	0.846233	3.95124	4.00733	0.0185887	0.0618222	4.34381	3.91202	4.11087	4.62497	3.93183	4.47734	3.97029	-0.0338342	0.237517	3.97029	3.97029	0.245177	0.896969	0.289872
AACAAACCACGTTCTACGCTAGTG-1	PDS 2 MCF7	1	0.834041	1.00841	1.70796	0.718404	0.718404	0.569322	0.569322	0.569322	0.569322	0.569322	0.718404	0.569322	0.569322	0.569322	0.718404	1.43681	2.88165	1.46822	3.4869	2.33189	0.569322	0.827812	1.3501	0.827812	1.46626	0.827812	0.827812	0.827812	1.04458	4.04305	3.97029	0.110396	-0.0264704	4.60517	0	4.14313	4.00733	4.09434	4.17439	3.95124	-0.0789546	0.113903	4.07754	3.93183	0.1475	0.510598	0.312968
AACAAACCAGCCAATTCTCATCGG-1	PDS 2 MCF7	1	1.09934	0.767952	2.17523	0.470868	0.594169	0.470868	0.470868	0.470868	0.470868	0.470868	0.470868	0.470868	0.470868	0.470868	0.891253	2.16438	3.19312	2.00677	3.08452	2.48938	0.470868	0.682269	1.5929	0.860927	1.20846	0.860927	0.682269	0.682269	1.42997	3.97029	4.26268	0.0185887	-0.0577229	4.30406	3.95124	4.02535	3.98898	4.14313	4.36945	3.89182	0.0371176	-0.0121382	3.85015	3.91202	0.466842	0.0781768	-0.0522233
AACAAACCAGTACTCGCGAAGCTC-1	PDS 2 MCF7	4	2.33056	2.27888	2.30282	0.878773	0.376394	0.376394	0.376394	0.376394	0.376394	1.64023	1.48375	0.376394	0.376394	0.376394	0.613872	1.62862	2.57557	1.11625	2.09079	1.79038	0.376394	0.541149	1.02428	0.958507	0.682854	1.39557	0.882576	0.792769	1.72229	3.3322	4.02535	-0.125993	-0.140415	4.07754	3.3673	3.89182	3.93183	4.45435	3.93183	4.02535	-0.0338342	-0.156388	3.97029	2.89037	-0.268607	-0.36402	-0.255822
AACAAACCATAATCGTAGTCAGAC-1	PDS 2 MCF7	6	2.22104	2.24214	1.87181	0.670239	0.861322	1.29642	1.10142	1.15626	0.602038	0.670239	0.602038	0.410955	0.410955	0.518567	0.727901	1.27228	2.33935	0.896974	2.14344	1.51888	0.410955	0.91222	1.22082	0.91222	1.30587	0.70579	1.11865	0.91222	0.91222	2.83321	3.71357	-0.841613	-0.193524	4.14313	2.94444	3.8712	3.97029	3.13549	4.04305	3.21888	-0.192899	-0.227847	3.29584	1.60944	-0.375341	-0.423583	-0.403275
AACAAACCATCACGAGTAGCTACA-1	PDS 2 MCF7	1	1.17125	0.696096	1.92148	0.475159	0.475159	0.475159	0.475159	0.475159	0.475159	0.475159	0.475159	0.475159	0.696096	0.475159	1.03711	2.01288	3.13963	1.96039	3.2842	2.47832	0.475159	0.923012	1.42828	1.13188	1.45951	0.565942	0.923012	1.00242	0.565942	4.12713	4.29046	0.241732	0.0758085	4.2485	4.04305	4.18966	4.27667	4.51086	4.70048	4.15888	0.257518	0.42756	4.11087	3.93183	1.01095	0.817248	0.470375
AACAAACCGAGCTGAATTATGCAG-1	PDS 2 MCF7	1	0.965486	1.03174	2.2698	0.545089	0.545089	0.545089	0.545089	0.687826	0.545089	0.545089	0.545089	0.545089	0.889003	0.545089	0.687826	1.34363	2.82834	1.43409	3.13968	2.4035	0.545089	0.831439	1.45792	0.861609	1.34229	0.674719	0.938981	1.33499	0.558052	3.97029	3.97029	-0.0408347	-0.140415	4.14313	3.95124	3.93183	3.97029	0	4.18966	3.80666	0.0371176	0.113903	3.91202	3.95124	0.317807	0.217701	-0.0124545
AACAAACCGCAATGGCGGTCGACA-1	PDS 2 MCF7	6	2.32463	2.13648	2.0998	0.314782	1.30481	1.72588	1.65634	1.79189	1.41591	1.18712	0.314782	0.314782	0.314782	0.314782	0.314782	1.07094	1.81004	1.14295	1.74403	0.811792	0.314782	1.00159	0.683691	0.683691	1.21098	2.05107	0.683691	1.00159	0.683691	3.71357	3.98898	-0.406295	-0.157806	4.07754	3.58352	3.98898	3.93183	3.58352	3.97029	0.693147	-0.264358	-0.32501	2.70805	2.48491	-0.263681	-0.538212	-0.412665
AACAAACCGCAATGGTTGAGACGG-1	PDS 2 MCF7	10	0.571828	2.69149	1.88273	0.453163	0.453163	0.571828	0.571828	0.453163	0.453163	0.571828	0.453163	0.453163	0.571828	0.571828	0.739077	1.70899	3.12207	1.42957	2.94599	2.4925	0.453163	0.90955	0.90955	0.606367	0.783718	1.15433	1.0869	1.31034	1.23925	4.14313	4.29046	0.178219	0.0618222	4.46591	4.04305	4.07754	4.00733	4.58497	4.49981	4.15888	-0.22799	0.165196	4.14313	3.89182	-0.63414	0.824528	0.518608
AACAAACCGCACTCAATCAGAAGC-1	PDS 2 MCF7	6	2.47647	2.33373	2.29189	0.292985	0.292985	1.89676	1.65142	2.07634	0.292985	0.292985	0.292985	0.292985	0.477838	0.292985	0.429215	1.46382	2.22983	1.44202	1.94513	1.47673	0.292985	0.579297	0.730991	0.676247	1.1046	1.19217	0.929722	1.4135	1.37348	3.09104	4.02535	0.0746782	0.11663	4.07754	3.91202	3.93183	4.02535	4.33073	4.43082	3.97029	-0.158997	-0.209498	4.00733	3.95124	-0.111287	-0.0217341	0.028831
AACAAACCGCACTCATGCGTATCT-1	PDS 2 MCF7	4	2.72086	2.96876	2.26904	0.391026	2.02655	0.391026	0.391026	0.391026	0.391026	0.391026	0.391026	0.391026	0.391026	0.391026	0.49342	1.85029	2.84682	1.00842	2.07363	1.48578	0.391026	0.681316	1.15768	1.05428	1.0035	1.17537	0.790707	1.45584	0.681316	4.02535	2.3979	0.0185887	-0.175506	4.29046	3.3673	3.95124	3.85015	3.21888	4.12713	2.89037	-0.142468	-0.227847	3.97029	3.09104	-0.348239	-0.276159	-0.209852
AACAAACCGGATTGCGAGTGTGCC-1	PDS 2 MCF7	1	1.05046	0.95447	1.69674	0.437297	0.437297	0.551808	0.437297	0.551808	0.437297	0.437297	0.437297	0.437297	0.713201	0.437297	1.05046	2.24148	3.28099	1.85249	3.23117	2.70276	0.437297	0.777882	1.0054	1.23291	1.68098	0.903093	0.616457	1.0054	0.777882	4.12713	4.17439	0.0376369	0.25349	4.49981	3.89182	4.21951	4.15888	4.54329	4.45435	4.02535	0.391049	0.165196	4.06044	3.97029	0.683098	0.523283	0.202861
AACAAACCGGTGGTTCGACAGGAA-1	PDS 2 MCF7	2	2.44366	2.57567	2.16341	1.83393	0.372921	0.372921	0.372921	1.44214	0.372921	1.47006	0.372921	0.372921	0.372921	0.372921	0.470574	1.49168	2.36171	1.13111	1.99423	1.40095	0.372921	0.721055	1.364	1.11328	1.29493	1.0743	0.492197	1.31916	0.621083	3.93183	3.46574	-0.125993	-0.175506	4.00733	4.04305	3.89182	3.93183	3.97029	4.07754	3.93183	-0.142468	-0.0579477	3.85015	3.3673	-0.494842	-0.253063	-0.122627
AACAAACCGGTTCTATGGACGAGA-1	PDS 2 MCF7	9	2.51803	2.60432	2.64122	0.390033	0.390033	0.492167	0.390033	2.07869	0.390033	0.390033	0.390033	0.390033	0.390033	0.390033	0.571388	1.47091	2.26207	1.37437	2.43082	1.70554	0.390033	0.962176	0.656787	1.07117	1.37656	0.962176	0.656787	1.24316	1.07117	3.97029	3.93183	0.144882	-0.0264704	4.35671	3.95124	3.95124	4.02535	0	4.35671	3.95124	-0.0944588	-0.0896964	3.95124	3.91202	0.360824	0.631999	0.255003
AACAAACCGTTCCAACCGCTATCC-1	PDS 2 MCF7	5	2.65218	0.793896	2.12119	0.363729	0.363729	0.727458	0.458975	0.363729	0.363729	0.363729	0.363729	0.363729	0.644253	0.593217	1.15763	2.11955	2.98342	1.7591	2.88271	2.37794	0.363729	0.544932	1.0645	1.00824	0.942578	0.704315	1.03737	1.32363	1.37443	4.07754	4.06044	0.0185887	0.38411	4.86753	4.04305	4.07754	4.02535	4.5326	4.33073	3.98898	0.438006	-0.0579477	4.09434	3.91202	0.759247	0.905129	0.42855
AACAAACCTACTAGATTGCAGTCA-1	PDS 2 MCF7	1	0.894486	0.692069	1.95297	0.548452	0.548452	0.548452	0.548452	0.548452	0.548452	0.548452	0.548452	0.548452	0.548452	0.548452	0.803467	1.77491	3.17914	1.84157	2.9948	2.54291	0.548452	0.696982	1.02106	0.879493	0.879493	0.696982	0.879493	0.879493	2.067	3.63759	3.21888	-0.020632	0.0618222	4.30406	3.43399	4.00733	3.93183	4.54329	4.34381	4.02535	-0.210291	0.0736287	4.17439	3.55535	0.0956927	0.200443	0.138832
AACAAACCTATTGGTACTCGTCTA-1	PDS 2 MCF7	3	0.851314	0.658667	1.63158	0.658667	0.521981	0.521981	0.521981	0.521981	0.521981	0.521981	0.521981	0.521981	0.851314	0.521981	0.658667	2.0048	2.81351	1.8864	3.36671	2.78866	0.521981	1.04117	1.42769	1.03515	1.29001	0.774123	0.686751	1.05835	0.686751	3.95124	3.93183	-0.020632	-0.0264704	4.43082	3.8712	3.93183	3.95124	4.09434	4.35671	3.95124	0.00933802	-0.209498	3.93183	3.95124	0.382946	-0.0363329	-0.128527
AACAAACCTCTCTAGTCGCTGTAA-1	PDS 2 MCF7	1	0.490257	0.718213	2.00306	0.490257	0.490257	0.490257	0.490257	0.618635	0.490257	0.490257	0.490257	0.490257	0.868364	0.490257	0.799574	2.19555	3.3157	1.61138	3.44029	2.58514	0.490257	0.726557	1.25674	0.726557	1.01985	0.575783	1.08984	1.15157	1.45311	4.04305	3.95124	0.056329	-0.0899838	4.26268	3.93183	3.95124	3.98898	1.38629	4.21951	3.93183	-0.158997	-0.0121382	3.98898	3.89182	0.157225	0.155947	-0.0177371
AACAAACCTGTCGACCGTGAGACT-1	PDS 2 MCF7	8	1.95363	2.98494	2.47621	1.76043	1.02466	0.438881	0.438881	0.438881	0.438881	0.438881	0.438881	0.438881	0.438881	0.438881	0.553807	1.66142	2.40629	1.15467	1.94758	1.49315	0.438881	0.745095	0.745095	0.745095	0.745095	0.745095	1.31974	1.73959	1.2152	3.8712	4.07754	0.0376369	-0.175506	4.11087	3.91202	3.93183	3.95124	4.38203	4.11087	3.61092	-0.264358	-0.227847	4.11087	3.63759	-0.369861	-0.043713	-0.116762
AACAAACGACAGGAATGTCGTGAG-1	PDS 2 MCF7	7	2.92434	2.82791	1.89647	0.427364	0.427364	0.427364	0.427364	0.427364	1.61169	0.427364	0.427364	0.427364	0.539273	0.427364	0.427364	1.69973	2.35611	1.12436	2.52961	1.65268	0.427364	0.429188	1.05794	0.812363	0.899537	0.858377	0.899537	1.22492	1.81813	4.02535	3.97029	-0.0825074	-0.175506	4.06044	3.95124	3.93183	3.89182	3.4012	3.98898	2.70805	-0.264358	-0.246539	3.61092	3.98898	-0.0538943	-0.34049	-0.229296
AACAAACGACCTGTAAATTGGATC-1	PDS 2 MCF7	11	0.594057	0.594057	1.61989	0.594057	0.594057	0.594057	0.594057	0.594057	0.594057	0.594057	0.594057	0.594057	0.749616	0.594057	0.749616	1.93773	3.06961	1.80184	3.48799	1.89068	0.594057	0.78233	0.959367	0.702724	0.90794	0.849636	0.959367	1.26201	1.57662	4.00733	4.02535	0.0376369	-0.0419746	4.11087	3.91202	3.95124	3.97029	4.18966	4.00733	2.99573	-0.0192354	-0.265587	3.98898	3.7612	-0.0679367	0.112552	-0.0326787
AACAAACGACGTGATATTGGTTCC-1	PDS 2 MCF7	6	2.21437	2.27472	1.94169	0.312881	1.44361	1.46599	1.42701	1.75409	0.312881	1.6365	0.312881	0.312881	0.312881	0.312881	0.312881	1.37509	2.0945	1.02057	1.75887	1.52554	0.312881	0.638813	0.638813	0.825654	0.95822	0.825654	1.06105	1.27763	1.77417	3.98898	2.89037	0.0185887	-0.175506	4.04305	3.95124	3.91202	4.00733	3.89182	4.09434	3.85015	-0.0192354	-0.246539	3.93183	3.09104	0.0227715	-0.265315	-0.311085
AACAAACGCACTCTTTAGAGCGTC-1	PDS 2 MCF7	1	0.678099	0.678099	1.98614	0.53738	0.53738	0.53738	0.53738	0.678099	0.53738	0.53738	0.53738	0.53738	0.53738	0.53738	0.787248	2.34986	3.25924	1.38585	3.34181	2.25746	0.53738	0.631	0.815556	0.732568	1.00011	1.28959	1.00011	1.16749	1.36357	4.06044	3.97029	0.0376369	-0.0112029	4.47734	4.14313	3.95124	4.00733	4.02535	4.18966	4.11087	0.103367	0.113903	4.04305	4.00733	0.338202	0.702916	0.520465
AACAAACGCATCTACACCATTCAC-1	PDS 2 MCF7	1	0.872488	0.675284	2.22306	0.460953	0.460953	0.581658	0.460953	0.460953	0.460953	0.460953	0.460953	0.460953	0.581658	0.460953	1.16332	2.1971	3.24488	1.88333	3.29127	2.37166	0.460953	0.859048	1.08364	0.639946	1.11813	0.684529	1.02752	1.36906	1.21813	4.00733	3.93183	0.110396	-0.0112029	4.15888	3.93183	3.97029	3.97029	3.89182	4.29046	3.09104	-0.158997	-0.17378	4.02535	2.99573	0.0836132	-0.0737905	-0.0777661
AACAAACGCCATTACATCTGGTAG-1	PDS 2 MCF7	1	0.919655	0.792424	1.938	0.485873	0.485873	0.485873	0.711791	0.485873	0.485873	0.485873	0.792424	0.485873	0.485873	0.485873	1.06049	1.82527	3.23962	1.85957	3.12898	2.44369	0.485873	0.642247	1.50988	1.30411	1.32857	0.642247	0.893791	0.953966	0.725193	3.98898	4.36945	0.110396	0.0476376	4.41884	4.06044	4.62497	4.12713	4.69135	4.15888	3.91202	-0.0486492	-0.156388	4.17439	3.49651	0.0783913	0.0300421	-0.0845381
AACAAACGTATAGCGTAGCTGTTG-1	PDS 2 MCF7	1	0.658434	0.924228	2.09301	0.521796	0.521796	0.658434	0.521796	0.521796	0.521796	0.521796	0.521796	0.521796	0.521796	0.521796	0.851013	1.58266	3.04924	1.84846	3.40916	2.57663	0.521796	0.628655	1.02529	1.02529	1.02529	1.1135	0.793274	0.920963	1.46773	2.94444	3.73767	-0.498668	-0.175506	4.02535	3.73767	3.95124	3.91202	3.93183	4.23411	1.09861	-0.246009	-0.304808	2.77259	2.83321	-0.3376	-0.464104	-0.371088
AACAAACGTGACCAGGGATAGTCA-1	PDS 2 MCF7	4	2.81014	2.67474	2.4797	0.869837	0.425612	0.33729	0.425612	0.33729	0.33729	1.64743	0.33729	0.33729	0.550096	0.33729	0.33729	1.78957	2.64766	1.20105	2.0716	1.93387	0.33729	0.503395	0.836121	0.755093	1.06919	1.25849	0.755093	1.52136	1.30126	3.95124	4.00733	0.0746782	-0.12332	4.17439	4.00733	3.93183	4.04305	4.66344	4.14313	3.98898	0.0507232	-0.227847	3.98898	3.97029	0.117746	-0.188239	-0.140432
AACAAAATGATAGCTAGTTGTGTA-1	PDS 2 MCF7	6	1.99122	1.87114	2.12422	0.380489	0.380489	1.71147	1.60517	0.380489	0.380489	1.45103	0.380489	0.380489	0.380489	0.380489	0.480123	1.65226	2.33407	1.326	2.40765	1.71881	0.380489	0.676894	0.854146	0.676894	1.10397	1.10397	1.10397	1.62602	0.854146	4.00733	3.97029	0.0746782	0.103207	4.18966	3.8712	3.93183	4.00733	1.09861	4.30406	3.17805	0.0773915	-0.304808	3.89182	3.55535	0.25984	-0.345486	-0.0511274
AACAAACGTGAGACTCATCCAGGA-1	PDS 2 MCF7	8	2.87329	2.34301	2.40338	1.81981	1.56986	0.381413	0.381413	0.381413	0.381413	0.381413	0.381413	0.381413	0.381413	0.381413	0.55876	1.37839	2.27882	1.22427	2.20367	1.62553	0.381413	0.509677	1.06823	0.643141	1.01935	0.831247	0.831247	1.90715	1.18995	3.95124	3.93183	-0.104014	-0.0112029	4.18966	3.98898	3.91202	3.95124	4.07754	3.95124	3.04452	-0.175804	-0.246539	3.8712	3.09104	-0.130457	-0.169864	-0.267993
AACAAACCACCATGCAAGCCAAGT-1	PDS 2 MCF7	1	0.662524	0.525038	2.00228	0.525038	0.662524	0.525038	0.525038	0.525038	0.525038	0.525038	0.525038	0.525038	0.525038	0.525038	1.14598	2.20086	3.21281	1.84002	3.07971	2.26765	0.525038	0.585732	1.54102	0.858082	1.36752	0.739111	0.955287	1.36752	0.585732	4.00733	4.51086	0.144882	0.0758085	4.20469	4.04305	4.07754	4.06044	4.36945	4.11087	4.15888	-0.110207	0.0598353	4.11087	3.80666	-0.316657	0.531651	0.0752591
AACAAACCAATGCCTGAGCACATT-1	PDS 2 MCF7	4	2.56184	2.48508	2.39892	0.368846	0.368846	0.368846	1.26278	0.368846	0.368846	0.368846	1.77207	0.368846	0.465432	0.368846	0.886033	1.39101	2.55774	1.24679	2.04509	1.76339	0.368846	0.646048	0.792245	0.646048	0.749776	1.02156	1.43829	1.13055	1.57548	3.97029	1.09861	0.0185887	0.103207	4.21951	3.8712	3.95124	3.95124	0	2.56495	3.82864	-0.142468	-0.0579477	3.98898	3.98898	0.129423	0.131381	0.0943802
AACAAACCTAGTTAGTATGGTTGG-1	PDS 2 MCF7	8	2.6903	2.57209	2.15561	1.45129	1.51633	0.357944	0.357944	0.357944	0.357944	1.36505	0.357944	0.357944	0.357944	0.357944	0.524379	1.45878	2.34939	1.08568	2.1543	1.66556	0.357944	0.420848	0.796577	0.531051	1.03738	1.36196	0.982561	1.59315	1.27648	4.00733	4.11087	-0.000829375	0.0476376	4.2485	3.91202	4.11087	3.93183	4.20469	4.12713	3.97029	-0.210291	0.271806	3.97029	3.8712	0.245177	-0.0982605	0.0073688
AACAAACCAATGCCTAACGCCTAC-1	PDS 2 MCF7	1	0.906824	0.70186	2.1581	0.479094	0.479094	0.479094	0.479094	0.479094	0.479094	0.479094	0.479094	0.479094	0.604549	0.479094	0.604549	1.88859	3.49121	1.91638	3.42114	2.6413	0.479094	0.554755	0.757359	0.716761	0.955681	1.59754	0.933435	1.37496	1.10951	3.97029	3.61092	0.0376369	0.0758085	4.20469	3.98898	3.95124	4.11087	4.26268	4.06044	4.02535	-0.0338342	-0.105957	4.02535	3.91202	-0.222761	0.119916	-0.0359097
AACAAAATGGAGAGTTGCATCGGA-1	PDS 2 MCF7	1	0.472853	0.837538	2.29525	0.472853	0.472853	0.472853	0.472853	0.472853	0.472853	0.472853	0.472853	0.472853	0.692717	0.472853	0.837538	2.36779	3.24533	1.99063	3.27407	2.42063	0.472853	0.44619	0.79031	0.727704	0.973879	1.53691	1.07182	1.38136	1.07182	4.06044	4.00733	0.127788	0.16859	4.36945	3.95124	3.97029	3.89182	3.95124	4.51086	3.98898	0.0641463	-0.105957	3.93183	3.8712	0.757479	0.142715	0.138832
AACAAAATGTCCTCCCCTGCTCCA-1	PDS 2 MCF7	8	2.84034	2.68307	2.1331	1.84712	0.383731	0.383731	0.383731	0.383731	0.383731	0.383731	0.383731	0.383731	0.383731	0.383731	0.625838	1.406	2.6505	1.28848	2.38328	2.00258	0.383731	0.631008	1.00563	0.54352	0.815281	0.902768	1.15442	1.22932	1.71805	3.09104	4.07754	0.110396	-0.0899838	4.36945	3.89182	4.06044	3.95124	4.31749	4.17439	4.04305	-0.0636871	-0.139293	4.00733	3.97029	0.394462	0.83791	0.212163
AACAAACCAATGCCTGAATCAACC-1	PDS 2 MCF7	6	2.17516	2.16137	2.05988	1.77873	1.39877	1.94354	1.73701	0.304306	0.304306	0.304306	1.50388	0.304306	0.383991	0.383991	0.539	1.5558	2.22017	1.09974	0.383991	1.63193	0.304306	0.505696	1.08896	0.753434	0.998565	0.971226	1.09863	1.23541	1.34809	3.43399	4.60517	-0.0408347	-0.230566	4.07754	2.83321	4.00733	3.98898	4.61512	4.02535	4.09434	-0.0192354	-0.209498	4.04305	2.83321	-0.229862	-0.0363329	-0.134461
AACAAAATGTCGCCTACGTATGTC-1	PDS 2 MCF7	6	2.25974	2.32663	1.84414	1.4305	0.391715	1.86945	1.32299	1.65604	0.310427	1.09968	0.310427	0.310427	0.310427	0.310427	0.702141	1.42325	1.99888	1.00461	1.90991	1.34561	0.310427	0.587334	0.587334	0.587334	0.881002	1.867	1.22457	1.14733	1.1181	3.13549	4.18966	-0.000829375	-0.0264704	4.07754	3.58352	3.95124	3.97029	4.12713	4.06044	3.80666	-0.142468	-0.246539	4.11087	2.19722	-0.0618944	-0.23347	-0.0766418
AACAAAATTCCGTACAGACGGAGG-1	PDS 2 MCF7	8	2.72897	2.81798	2.75309	1.95022	0.347866	0.347866	0.347866	0.347866	0.347866	0.438958	0.347866	0.347866	0.438958	0.347866	0.658437	1.39146	2.62805	1.48547	2.43909	1.39919	0.347866	0.662426	1.18739	0.662426	0.993639	0.856174	0.769053	1.29401	1.57488	3.97029	3.93183	0.056329	0.0332489	4.20469	3.8712	4.07754	3.98898	3.89182	4.11087	3.82864	0.0904636	-0.0736961	3.98898	3.95124	-0.0679367	0.157967	0.0308512
AACAAAATTCGAAGAATGACACAA-1	PDS 2 MCF7	3	0.808206	0.575777	1.86893	0.456293	0.456293	0.575777	0.575777	0.456293	0.456293	0.456293	0.456293	0.456293	0.744181	0.456293	0.744181	2.0727	3.27972	2.24392	3.11592	2.88732	0.456293	0.689161	1.44442	0.689161	1.0096	0.869625	0.869625	1.30444	1.12397	4.00733	3.95124	-0.020632	0.0896018	4.44265	3.91202	4.20469	4.11087	4.11087	4.56435	3.93183	0.289953	-0.122486	3.91202	3.82864	0.815914	0.258675	0.169164
AACAAAATTCGAAGATGTATCGTG-1	PDS 2 MCF7	1	0.853313	0.766484	1.79125	0.523207	0.523207	0.523207	0.660213	0.523207	0.523207	0.523207	0.523207	0.523207	0.523207	0.523207	0.660213	2.30325	3.29874	1.55165	3.22509	2.5185	0.523207	0.701982	0.906982	0.781505	1.04588	1.00431	0.84874	1.30664	1.40396	3.97029	4.04305	0.127788	0.181169	4.29046	3.93183	3.95124	4.07754	4.31749	4.34381	3.95124	-0.110207	-0.139293	4.06044	3.89182	0.142602	0.321444	0.316007
AACAAAATTCGCTTAGGAGACACA-1	PDS 2 MCF7	1	0.783051	0.534516	1.72981	0.534516	0.534516	0.534516	0.534516	0.534516	0.534516	0.534516	0.534516	0.534516	0.534516	0.534516	0.534516	1.71571	3.53626	2.03099	3.40681	2.64158	0.534516	0.990884	1.2807	0.785257	1.39088	0.785257	0.785257	0.990884	0.990884	3.97029	3.93183	-1.85321	-0.0577229	4.18966	3.91202	4.02535	3.97029	4.00733	4.38203	0.693147	0.128685	-0.209498	2.56495	3.04452	-0.0760503	-0.403922	-0.336986
AACAAACAAGCCTCGCGTGCCTAT-1	PDS 2 MCF7	6	2.25472	2.04786	1.8768	0.30536	1.43714	1.90605	1.66113	1.63605	0.30536	0.894689	0.30536	0.30536	0.447344	0.30536	0.447344	1.53021	2.07635	0.935942	1.90311	1.5863	0.30536	0.602664	0.971088	0.554922	0.927802	1.31134	0.858693	1.22373	1.54976	4.07754	3.91202	0.0746782	0.00383497	4.14313	4.06044	4.09434	3.95124	3.98898	3.98898	3.80666	-0.264358	-0.246539	4.09434	3.91202	-0.266141	0.210067	0.0791127
AACAAACAAGCTGCAAACGTCGAG-1	PDS 2 MCF7	1	0.872975	0.722027	2.1005	0.49286	0.49286	0.62192	0.49286	0.49286	0.49286	0.49286	0.49286	0.49286	0.49286	0.49286	0.722027	2.32967	2.79068	1.85869	3.4045	2.69125	0.49286	0.998828	1.26694	1.10056	1.25236	0.874218	0.73921	1.0539	0.713977	3.98898	3.95124	-0.148465	-0.0737233	4.14313	3.91202	3.91202	3.95124	3.97029	3.95124	3.17805	-0.158997	-0.156388	3.04452	3.21888	-0.473402	-0.265315	-0.265275
AACAAACAATCATACAGGTACCAA-1	PDS 2 MCF7	2	2.70427	2.50803	2.03781	1.76528	0.408962	0.324095	0.324095	1.74768	0.408962	0.47479	0.324095	0.324095	0.47479	0.408962	0.408962	1.41478	2.48439	1.29271	2.20374	1.93005	0.324095	0.791568	0.881239	0.791568	1.02273	1.22215	0.791568	1.54213	0.957055	4.00733	4.46591	0.0376369	0.0332489	4.39445	4.07754	4.04305	3.98898	3.98898	4.39445	4.21951	0.128685	-0.0736961	4.20469	3.97029	-0.139096	-0.0904682	0.129733
AACAAACACACTGCCTACTCGACC-1	PDS 2 MCF7	1	0.611133	0.709504	2.5429	0.484312	0.484312	0.611133	0.484312	0.484312	0.484312	0.484312	0.484312	0.484312	0.484312	0.484312	0.9167	2.15916	3.19762	1.86013	3.18464	2.4581	0.484312	0.811075	0.898111	0.935287	1.05626	1.12737	0.857016	1.61601	0.698867	3.89182	3.93183	-2.83404	-0.157806	3.98898	3.89182	3.95124	3.93183	2.89037	4.02535	2.94444	-0.264358	-0.265587	3.17805	3.4012	-0.311489	-0.439962	-0.207288
AACAAACACTCACTACGTGCAAGG-1	PDS 2 MCF7	6	2.3598	2.39588	2.09652	0.315759	0.315759	1.53685	1.30274	1.92198	1.4034	0.315759	0.315759	0.315759	0.398444	0.315759	0.559286	1.41617	1.94996	1.23315	1.99166	1.64505	0.315759	0.637799	0.956698	0.637799	1.10321	0.740461	1.05936	1.44256	1.42211	3.4012	4.23411	0.0185887	0.0618222	4.39445	4.00733	3.95124	3.82864	3.46574	3.98898	2.63906	0.0233243	-0.156388	4.06044	3.13549	-0.139096	-0.25764	-0.119104
AACAAACACTGTATCCCATTACAG-1	PDS 2 MCF7	8	2.77259	2.62465	2.50524	1.87295	1.29395	0.382799	0.382799	0.382799	0.382799	0.382799	0.382799	0.382799	0.382799	0.483038	0.919549	1.60462	2.42854	1.16107	2.03103	0.943588	0.382799	0.804509	0.692967	0.549163	1.03945	1.28214	0.804509	1.28214	1.54512	3.91202	4.7185	0.226228	0.11663	4.47734	4.11087	3.95124	3.98898	4.26268	4.45435	4.02535	-0.142468	0.113903	4.27667	3.97029	-0.13261	0.733457	0.40384
AACAAACAGATCATTCACAGCGAA-1	PDS 2 MCF7	1	1.13165	0.814149	2.07441	0.430132	0.630132	0.430132	0.430132	0.430132	0.430132	1.83316	0.430132	0.430132	0.542766	0.430132	1.00424	2.03098	2.91642	1.92053	2.99185	2.08788	0.430132	0.790522	1.0159	0.917447	0.917447	0.710082	0.917447	0.917447	1.81371	4.31749	4.00733	0.16169	0.25349	4.70048	3.91202	4.14313	4.09434	4.15888	4.62497	4.00733	0.177475	0.126975	3.89182	3.93183	-0.0842303	1.13285	0.643114
AACAAAATTGCCGACTGAGATCAT-1	PDS 2 MCF7	5	2.36706	0.736977	1.63008	0.416079	1.63517	0.525033	1.80033	0.416079	0.416079	0.416079	0.416079	0.416079	0.609545	0.416079	0.525033	1.42448	2.92599	1.52453	2.76364	2.12309	0.416079	0.742291	0.966732	0.665271	1.08708	0.872273	0.973872	1.19563	1.49685	3.93183	3.98898	0.0185887	0.181169	4.57471	3.97029	3.98898	3.97029	4.02535	4.31749	4.06044	-0.110207	0.0736287	3.89182	3.97029	0.119423	0.373209	0.106616
AACAAACAGCTTCGAATGCGCCGT-1	PDS 2 MCF7	1	0.651831	0.725672	2.11863	0.444944	0.444944	0.561457	0.444944	0.444944	0.444944	0.444944	0.444944	0.561457	0.651831	0.444944	0.788104	2.40687	3.31568	1.75927	3.44174	2.78825	0.444944	0.769451	1.01923	0.720915	1.10295	1.08094	0.905439	1.35438	1.0467	4.04305	3.95124	-0.000829375	0.00383497	4.5326	3.97029	4.02535	3.95124	4.15888	4.17439	3.97029	-0.0636871	-0.0579477	3.8712	3.95124	0.140965	0.276759	0.00115116
AACAAACATTCGAATCTTAGGACT-1	PDS 2 MCF7	1	0.85382	0.482046	2.02501	0.482046	0.482046	0.482046	0.482046	0.482046	0.482046	0.482046	0.482046	0.482046	0.706184	0.482046	0.786182	2.41916	3.52598	1.84492	3.11023	2.53374	0.482046	0.796573	0.918563	0.841692	1.24808	0.68637	0.918563	1.0621	1.52806	3.61092	4.14313	0.0376369	0.00383497	4.09434	4.02535	3.97029	3.97029	3.98898	4.06044	4.07754	-0.110207	-0.17378	3.95124	2.56495	-0.0499182	-0.115355	-0.0156207
AACAAACAGCCGCAATGATGGACA-1	PDS 2 MCF7	1	0.916846	0.709617	1.96397	0.484389	0.611231	0.484389	0.484389	0.484389	0.484389	0.611231	0.484389	0.484389	0.790004	0.484389	0.857971	2.22935	3.09645	1.84053	3.1312	2.46016	0.484389	0.809814	0.901551	0.697535	1.10557	1.15858	0.552784	1.0463	1.72786	3.95124	4.02535	0.0185887	-0.0737233	4.33073	4.04305	4.14313	3.95124	4.00733	4.26268	3.97029	-0.0789546	-0.027176	3.93183	3.89182	0.00226757	0.0737956	-0.107449
AACAAACCAATATACGCTTCTGAA-1	PDS 2 MCF7	6	2.0628	2.03473	1.92172	1.55186	0.723948	1.80727	1.49878	0.270115	1.36815	1.38717	0.270115	0.270115	0.47844	0.270115	0.395712	1.26274	1.73827	1.06801	1.81103	1.37189	1.08646	0.541607	0.700017	0.812411	0.812411	1.17039	0.89959	1.55114	1.51243	4.31749	3.98898	0.0926967	0.331742	4.45435	4.23411	3.91202	4.00733	2.3979	4.48864	3.95124	0.00933802	0.20201	3.95124	4.02535	0.265645	0.621263	0.379929
AACAAACATGGTTACAGAAGTAAC-1	PDS 2 MCF7	6	2.27615	2.03366	1.91969	0.463264	1.38127	1.85306	1.59408	1.81439	0.284049	0.284049	0.284049	0.284049	0.50312	0.284049	0.774554	1.33976	2.19357	1.25043	1.88545	1.593	0.284049	0.835524	1.0246	0.64645	1.11817	0.835524	0.750505	1.34782	1.4414	2.77259	4.23411	-0.000829375	0.103207	4.55388	4.02535	4.06044	4.14313	3.98898	4.09434	3.95124	0.311006	-0.0424435	4.09434	4.02535	0.787982	0.486189	0.151433
AACAAACATGGTTACAAGCTGGTC-1	PDS 2 MCF7	6	2.12073	2.34931	1.7505	1.6243	1.31747	1.53899	1.36276	0.335238	0.335238	1.35923	0.423024	0.335238	0.423024	0.335238	0.702627	1.38637	1.89637	1.05756	1.9797	1.35566	0.335238	0.441716	1.11477	0.647102	0.836075	1.18386	1.08882	1.5729	1.11477	4.21951	3.97029	0.0926967	-0.157806	4.12713	3.93183	4.07754	3.98898	3.97029	4.15888	3.85015	0.0233243	-0.027176	3.93183	3.89182	0.149128	0.215798	0.292983
AACAAACATCGCTGGATCATGTTC-1	PDS 2 MCF7	6	2.36475	2.38314	2.17174	0.314063	1.30778	1.75829	1.52309	1.75213	0.314063	0.396303	0.314063	0.314063	0.396303	0.314063	0.512214	1.48452	2.27504	1.0818	1.86153	1.27668	0.314063	0.711663	1.014	0.401787	1.09561	1.88467	0.842107	1.28967	0.760498	3.98898	3.98898	-0.531458	-0.12332	4.17439	4.12713	3.93183	3.80666	3.8712	4.12713	3.71357	-0.192899	-0.285005	4.02535	2.56495	-0.417423	-0.0674493	-0.0732767
AACAAACATCGAAGCGACGCTTGC-1	PDS 2 MCF7	7	2.70957	2.92072	2.3315	0.409324	0.409324	1.88858	0.409324	0.409324	0.409324	0.409324	0.409324	0.409324	0.409324	0.409324	0.516509	1.69669	2.23417	1.05561	2.44663	1.65084	0.409324	0.666784	0.908485	0.666784	1.18286	0.796799	0.889046	1.43931	1.44994	4.02535	3.71357	0.0185887	-0.230566	3.93183	3.58352	3.93183	3.93183	3.21888	3.29584	3.49651	-0.192899	-0.191479	3.2581	3.49651	0.0282913	-0.250024	-0.153693
AACAAACATTCGAATGTGTTGGAA-1	PDS 2 MCF7	1	0.771809	0.6648	1.85644	0.526842	0.6648	0.526842	0.526842	0.526842	0.526842	0.526842	0.526842	0.526842	0.771809	0.526842	1.10421	2.18382	2.85239	1.48232	3.23638	2.50859	0.526842	1.08968	1.2571	1.02603	1.29466	0.95075	0.95075	0.858613	0.572409	4.02535	4.07754	0.110396	0.0332489	4.21951	4.06044	3.93183	3.97029	4.23411	4.17439	4.2485	-0.0944588	-0.122486	4.00733	3.52636	0.185844	-0.0801721	0.0196893
AACAAACATAATTGGGTATCCTGC-1	PDS 2 MCF7	1	0.796276	0.94223	2.53976	0.449558	0.449558	0.449558	0.449558	0.449558	0.449558	0.567279	0.449558	0.449558	0.567279	0.449558	0.567279	2.24947	3.41423	1.95219	3.21405	2.44659	0.449558	0.613029	1.04165	0.877567	1.12763	0.96935	0.902922	1.39508	1.07277	3.3673	4.00733	0.0746782	0.00383497	4.23411	3.43399	3.95124	3.98898	4.00733	4.18966	3.73767	-0.0636871	-0.265587	3.91202	3.93183	0.160446	-0.150446	-0.0467558
AACAAACATAATTGGCTCATGCCA-1	PDS 2 MCF7	1	0.927312	0.799022	2.35826	0.489918	0.489918	0.717717	0.489918	0.489918	0.489918	0.489918	0.489918	0.489918	0.799022	0.489918	0.799022	2.05808	2.95925	1.93709	2.98318	2.31328	0.489918	0.785102	1.32102	0.949237	1.38207	0.785102	0.535916	1.16972	1.07183	4.02535	4.00733	-0.061454	0.11663	4.30406	3.91202	4.15888	4.12713	3.93183	4.17439	4.04305	0.128685	-0.105957	4.00733	3.91202	0.282862	1.02652	0.412145
AACAAACAGTGAGGATGGTCTACG-1	PDS 2 MCF7	2	2.50919	2.31379	2.27749	0.327969	1.02515	0.327969	1.56324	1.85465	1.39218	1.2889	0.327969	0.327969	0.534894	0.327969	0.327969	1.20697	2.08321	1.07797	1.78107	1.15567	0.327969	0.585248	0.954498	0.857372	0.954498	1.64665	1.03662	0.857372	1.10775	3.97029	3.2581	-0.436147	-0.193524	4.09434	4.06044	3.95124	3.91202	3.66356	4.06044	2.89037	-0.110207	-0.191479	4.04305	3.8712	-0.0578864	-0.377719	-0.253138
AACAAACAGTCGGTAACCGACGGT-1	PDS 2 MCF7	0	0.53144	0.53144	2.22769	0.53144	0.53144	2.52266	0.53144	0.53144	0.53144	0.53144	0.53144	0.53144	0.53144	0.53144	0.670603	1.64529	3.12641	1.47275	2.41406	2.35461	0.53144	0.606623	1.21325	0.606623	0.98936	0.765474	0.98936	1.14821	1.6811	3.97029	4.15888	0.0376369	-0.0112029	4.04305	3.97029	3.93183	3.8712	4.09434	4.09434	4.06044	-0.246009	-0.191479	4.06044	3.82864	0.069627	-0.0611481	-0.0902167
AACAAACAGTACATCTCACCGAGG-1	PDS 2 MCF7	1	1.00391	0.530388	2.07792	0.530388	0.530388	0.530388	0.669275	0.530388	0.530388	0.530388	0.530388	0.530388	0.530388	0.669275	0.530388	1.65786	3.33734	1.80447	3.25362	2.50973	0.530388	0.912071	1.6155	0.912071	0.912071	0.912071	0.912071	0.912071	0.912071	3.8712	0	0.056329	-0.12332	4.15888	3.2581	3.93183	3.97029	3.3673	4.02535	4.02535	-0.126207	-0.191479	2.89037	2.89037	-0.342905	-0.217185	-0.246458
AACAAGGAGAATCAGCTGCGTCAC-1	PDS 2+5FU MCF7	2	2.49228	2.6297	2.54618	1.9805	0.924089	0.395803	0.395803	2.26064	1.46288	0.395803	0.395803	0.395803	0.395803	0.395803	0.395803	0.701064	1.50393	1.11363	1.76457	1.07929	0.395803	0.592553	0.775794	0.6599	1.02448	1.38948	1.01454	1.35192	1.19134	4.02535	2.77259	-0.321737	-0.230566	4.00733	3.4012	3.85015	3.95124	3.85015	3.93183	2.3979	-0.264358	-0.34563	3.46574	1.94591	-0.217487	-0.299097	-0.171247
AACAAGGAGCTCTCATATTGACTG-1	PDS 2+5FU MCF7	9	2.64676	2.55547	1.88377	0.574793	0.455513	0.455513	0.455513	1.97805	0.455513	0.455513	0.455513	0.742909	0.574793	0.455513	0.911025	1.3177	2.40066	1.12283	2.17116	1.19842	0.455513	0.315657	0.946971	0.758263	0.95742	1.35829	0.888129	1.55871	1.21656	3.97029	4.12713	-0.000829375	0.241794	4.20469	4.18966	3.95124	4.09434	4.66344	4.07754	4.35671	-0.22799	-0.0736961	4.18966	3.97029	0.287464	0.312316	0.488046
AACAAGGAGCACATTTCATGCAGG-1	PDS 2+5FU MCF7	1	0.571441	0.571441	1.76913	0.837146	0.571441	0.571441	0.571441	0.571441	0.571441	0.571441	0.571441	0.571441	0.571441	0.571441	1.08162	2.0136	3.3034	1.6078	2.82861	2.27276	0.571441	0.785449	0.853024	0.785449	0.91156	1.05116	0.607707	1.7149	1.29075	3.95124	3.91202	0.0376369	-0.140415	4.14313	4.02535	3.95124	3.8712	4.02535	4.15888	3.97029	-0.126207	-0.304808	3.85015	3.93183	0.376787	-0.203306	-0.117253
AACAAGGATAAGCTGTACAGGACT-1	PDS 2+5FU MCF7	1	0.571642	0.571642	1.99216	0.571642	0.571642	0.571642	0.571642	0.571642	0.571642	0.571642	0.571642	0.571642	0.571642	0.571642	0.571642	2.09452	3.16714	1.73385	2.98993	2.58955	0.571642	0.669449	0.944339	0.992789	1.12174	0.829152	0.904024	1.20219	1.33632	1.79176	2.07944	0.056329	-0.12332	4.06044	3.97029	3.98898	3.91202	4.04305	4.04305	3.97029	-0.158997	-0.227847	3.95124	3.17805	-0.0449764	0.35814	-0.0450241
AACAAGGAGACGATCGGAAGTATG-1	PDS 2+5FU MCF7	3	0.784692	0.535636	1.58851	0.535636	0.675897	0.535636	0.535636	0.535636	0.535636	0.535636	0.535636	0.535636	0.535636	0.535636	0.535636	2.02769	3.10065	1.99622	3.51891	2.66599	0.535636	0.68592	0.970558	0.714312	1.03241	0.843989	1.00309	1.24351	1.50621	3.95124	2.63906	-0.020632	0.193591	4.34381	4.02535	3.98898	4.09434	4.02535	4.29046	4.00733	-0.00484662	0.0316645	4.06044	3.93183	0.0361491	0.0939459	0.0177555
AACAAGGAGTTAACTTGAGCAGAT-1	PDS 2+5FU MCF7	11	0.719748	0.719748	2.23462	0.570387	0.719748	0.570387	0.570387	0.570387	0.570387	0.570387	0.570387	0.570387	0.570387	0.570387	1.01029	2.07103	3.39752	1.81535	2.13432	2.05144	0.570387	0.669694	0.933966	0.730638	0.986711	0.877787	0.983046	1.30887	1.50928	4.00733	3.93183	0.0746782	-0.0419746	4.21951	3.97029	3.95124	3.93183	4.06044	3.89182	2.07944	-0.0636871	-0.17378	3.98898	1.38629	-0.110454	0.0951357	-0.0450241
AACAAGGAGTCAAGGAGTACGAAT-1	PDS 2+5FU MCF7	4	2.6161	2.56906	2.75655	0.387001	1.83318	0.387001	0.387001	0.387001	0.387001	0.387001	0.387001	0.387001	0.387001	0.387001	0.488341	1.87338	2.30059	1.18618	2.49522	1.68938	0.387001	0.69315	0.765646	0.67152	0.99688	1.06778	1.00355	1.69055	1.11092	3.95124	3.95124	0.110396	-0.0899838	4.35671	3.97029	3.91202	4.02535	4.30406	4.46591	3.85015	-0.110207	0.0736287	4.07754	3.91202	-0.0035912	0.417581	0.235604
AACAAGGACGGACTAGTGAGGACG-1	PDS 2+5FU MCF7	4	2.43464	2.59191	2.33224	0.430393	0.76233	0.430393	0.630514	0.630514	0.430393	0.70194	1.10994	0.430393	0.430393	0.430393	0.430393	1.42506	2.32298	1.15351	2.39941	1.90991	0.430393	0.642901	0.92619	0.642901	1.2156	1.32222	0.793005	1.48778	0.969401	3.95124	4.21951	-0.061454	-0.106513	4.55388	4.06044	3.97029	3.93183	4.00733	4.33073	4.15888	0.201005	-0.191479	4.29046	3.43399	0.163983	0.595442	0.285141
AACAAGGACGTTCAGGTGGATAAG-1	PDS 2+5FU MCF7	4	2.45095	2.52562	2.28568	0.43948	1.05571	0.43948	0.43948	0.43948	0.43948	0.716762	0.831844	0.554562	0.43948	0.43948	0.643827	1.43352	2.31739	1.17787	2.38459	1.90843	0.43948	0.647828	1.03244	0.558009	1.00022	1.40741	0.783264	1.60564	0.965196	3.78419	4.12713	-0.219083	-0.0899838	4.29046	4.04305	4.02535	4.09434	3.85015	4.20469	4.14313	0.223995	-0.0424435	4.15888	3.3322	0.126132	0.292992	-0.0113671
AACAAGGACGTCAATGATGTCTAG-1	PDS 2+5FU MCF7	1	0.628443	0.628443	2.01927	0.49803	0.49803	0.628443	0.628443	0.49803	0.49803	0.49803	0.49803	0.7296	0.628443	0.812251	1.12647	1.96916	2.96194	1.73562	2.89686	2.63025	0.49803	0.848041	1.13948	0.774826	1.23878	0.963071	0.889856	1.20085	0.945099	3.73767	4.31749	0.0926967	0.0758085	4.48864	4.09434	4.00733	4.00733	4.51086	4.48864	3.93183	0.0371176	0.249077	4.31749	3.91202	0.554092	0.547445	0.607581
AACAAGGACGTAGCATGGATAGGT-1	PDS 2+5FU MCF7	1	0.551866	0.551866	2.1949	0.551866	0.551866	0.551866	0.551866	0.551866	0.551866	0.551866	0.551866	0.551866	0.696377	0.551866	0.551866	1.9122	3.16044	2.09692	3.19893	2.25478	0.551866	0.635346	0.96902	0.83409	1.13823	0.825398	0.925832	1.35236	1.31973	3.91202	3.95124	-0.000829375	-0.211874	4.09434	3.93183	3.91202	3.95124	3.93183	4.07754	3.82864	-0.210291	-0.227847	3.89182	3.46574	0.126132	-0.209736	0.040458
AACAAGGACGGACTACAATGTGCT-1	PDS 2+5FU MCF7	1	0.622011	0.492932	2.16279	0.492932	0.492932	0.492932	0.492932	0.492932	0.492932	0.492932	0.492932	0.803938	0.492932	0.803938	0.985864	2.00379	3.27075	1.91261	2.82044	2.72695	0.492932	0.925094	1.12618	0.816904	1.14935	0.950303	0.953931	1.16453	0.913709	3.78419	4.62497	0.16169	0.26505	4.43082	4.34381	4.04305	4.09434	4.7185	4.48864	4.17439	0.371631	0.294029	4.60517	3.89182	0.75652	0.973869	0.79667
AACAAGGACCGGTAGGATGTAAGG-1	PDS 2+5FU MCF7	2	2.36695	2.38258	2.42491	0.396849	1.24045	0.396849	1.09977	1.7233	0.396849	0.396849	0.396849	0.396849	0.396849	0.500768	0.702917	1.34145	1.9516	1.13263	2.20441	1.76924	0.396849	0.52469	1.07447	0.634382	0.976633	1.11951	0.942284	1.39872	1.32931	4.02535	3.78419	-0.377307	-0.140415	4.26268	4.11087	3.91202	3.95124	3.98898	4.04305	3.63759	-0.158997	-0.0896964	3.82864	3.73767	0.14086	0.0698484	0.00388245
AACAAGGAATTGTTGACCTAGCAC-1	PDS 2+5FU MCF7	2	2.44195	2.33192	2.06634	0.965339	1.27899	0.401861	1.19178	1.986	0.401861	0.401861	0.401861	0.401861	0.401861	0.401861	0.507092	1.30051	1.99236	0.990576	2.17953	1.54345	0.401861	0.473331	0.848436	0.818727	1.03951	1.54759	0.875766	1.28421	1.11243	3.04452	4.06044	-0.498668	-0.269032	4.27667	3.89182	3.8712	3.91202	4.18966	4.07754	3.89182	-0.126207	-0.105957	3.91202	1.79176	-0.457509	0.175087	0.0303056
AACAAGGATCGATACAGTTCAACC-1	PDS 2+5FU MCF7	7	2.38018	2.7222	1.82003	0.420631	0.420631	0.420631	0.420631	0.420631	0.420631	0.420631	0.420631	0.420631	0.420631	0.420631	0.68602	1.84247	2.82236	1.65813	2.79179	2.12609	0.420631	0.616322	0.948829	0.979016	1.23264	1.29679	1.03193	1.32698	0.567498	4.02535	3.95124	0.0376369	-0.140415	4.36945	3.97029	4.04305	3.97029	3.98898	4.26268	3.93183	0.0641463	-0.0121382	4.00733	3.89182	0.058622	0.42102	0.283382
AACAAGGACATAACGTGCGTGCCA-1	PDS 2+5FU MCF7	5	2.40667	0.592041	1.52681	0.592041	0.592041	0.592041	0.592041	0.592041	0.592041	0.592041	0.592041	0.592041	0.592041	0.592041	0.592041	1.6144	2.75808	1.12061	3.175	2.14966	0.592041	0.419516	1.18034	1.05874	1.21357	0.794055	0.743065	1.24414	1.34657	3.98898	2.3979	0.0185887	-0.249614	4.06044	3.93183	3.91202	4.00733	3.89182	4.04305	3.91202	-0.126207	-0.0896964	3.89182	3.46574	-0.0699331	0.282202	0.00388245
AACAAGGACTTGATTTTCACTCCT-1	PDS 2+5FU MCF7	1	0.577968	0.577968	1.78933	0.577968	0.577968	0.577968	0.577968	0.577968	0.577968	0.577968	0.577968	0.577968	0.729314	0.577968	0.729314	2.02552	3.19009	1.7339	3.06809	2.331	0.577968	0.870295	1.23702	1.04084	1.16452	0.727002	0.815465	1.15596	0.988898	3.93183	3.93183	-0.000829375	-0.12332	4.2485	3.95124	3.8712	3.82864	4.06044	4.12713	3.89182	-0.192899	-0.105957	3.97029	3.13549	0.0774905	-0.0260717	-0.0462474
AACAAGGATCTAGAGATGATAGCT-1	PDS 2+5FU MCF7	1	0.612399	0.612399	1.50955	0.612399	0.612399	0.612399	0.612399	0.612399	0.612399	0.612399	0.612399	0.612399	0.612399	0.612399	0.612399	2.18068	3.35358	1.15914	3.13499	2.41408	0.612399	0.915702	1.03216	0.878468	1.06543	1.16709	0.895319	1.06072	0.985102	3.8712	1.09861	-0.020632	-0.0737233	4.15888	3.93183	3.91202	3.98898	4.04305	3.98898	3.78419	-0.210291	-0.191479	3.85015	2.48491	0.14086	-0.174868	-0.138502
AACAAGGCTCCTAGCCGATTGAAC-1	PDS 2+5FU MCF7	5	2.45002	0.596699	1.70301	0.596699	0.596699	0.596699	0.596699	0.596699	0.596699	0.596699	0.596699	0.596699	0.596699	0.596699	0.973174	1.56987	2.77978	1.43337	2.81137	1.53883	0.596699	0.413646	0.674628	0.413646	1.21196	1.61543	0.902849	1.39822	1.36961	3.97029	2.77259	-0.888133	-0.12332	4.04305	2.83321	3.89182	3.97029	3.4012	3.97029	4.06044	-0.175804	-0.191479	4.15888	1.94591	-0.213312	0.00303085	0.0471694
AACAAGGCAATCACGTTATCCAAG-1	PDS 2+5FU MCF7	2	2.68105	2.4688	2.10426	1.45044	1.18205	0.359635	0.453809	1.69993	0.359635	0.359635	1.30581	0.359635	0.453809	0.359635	0.359635	1.61532	2.09022	0.88649	1.87471	1.41768	0.359635	0.666751	1.07557	0.598905	0.924685	1.30112	1.07557	1.43272	0.924685	4.00733	3.71357	0.056329	-0.249614	4.20469	3.49651	3.89182	3.95124	2.89037	4.04305	3.58352	-0.175804	-0.304808	3.98898	3.09104	0.230305	-0.28857	0.114005
AACAAGGGAGAATGAGCGCTAGAA-1	PDS 2+5FU MCF7	8	2.57869	2.43699	1.99091	1.93783	0.42837	0.42837	0.42837	0.42837	0.42837	0.42837	0.42837	0.42837	0.42837	0.42837	0.897823	1.54809	2.18581	1.12701	2.53027	1.91266	0.42837	0.641666	1.01702	0.900691	0.829341	1.31139	0.829341	1.50806	0.962498	3.98898	4.04305	0.110396	0.0186501	4.47734	3.93183	4.02535	3.98898	4.12713	4.21951	4.02535	-0.0486492	-0.105957	3.98898	3.8712	0.7422	0.137051	0.439543
AACAAGGAAGAGCACAGTGTTCTG-1	PDS 2+5FU MCF7	4	2.93588	3.15264	2.41166	0.534618	0.534618	0.534618	0.534618	0.534618	0.534618	0.534618	0.534618	0.534618	0.534618	0.534618	0.534618	1.34923	2.24586	1.52583	1.68653	1.06924	0.534618	0.669043	1.06625	0.744834	0.996805	1.20153	0.744834	2.00042	0.576282	3.93183	4.29046	-0.565359	-0.211874	4.00733	3.63759	3.95124	3.93183	1.79176	1.79176	2.30259	-0.158997	-0.0579477	3.4012	2.3979	0.00649292	-0.315097	-0.219552
AACAAGGGAGAATGAAGATCGAGT-1	PDS 2+5FU MCF7	4	2.29353	2.47149	2.31627	0.375895	1.16374	0.474327	0.375895	0.474327	0.375895	0.969398	1.14013	0.375895	0.474327	0.550677	0.550677	1.58246	2.49324	1.07282	2.30711	1.90654	0.375895	0.74532	0.936204	0.726534	1.07909	1.29292	0.981532	1.31461	0.923796	4.04305	4.27667	0.0185887	0.16859	4.72739	4.18966	4.23411	3.97029	4.07754	4.40672	4.06044	0.482857	0.0598353	4.23411	3.49651	0.532586	0.598322	0.562666
AACAAGGGAATTCACATCATTACG-1	PDS 2+5FU MCF7	9	2.43302	2.49675	2.21178	0.365595	0.365595	0.365595	0.365595	1.88682	1.79639	1.38915	0.365595	0.365595	0.365595	0.365595	0.365595	1.2358	2.1829	1.12056	2.17815	1.58475	0.365595	0.597301	0.838418	0.597301	0.693445	1.65888	0.992096	1.72661	0.895952	3.93183	3.95124	-0.020632	-0.288835	4.2485	3.98898	3.91202	3.97029	4.17439	4.04305	3.52636	-0.110207	0.0736287	3.97029	3.95124	0.304986	0.197877	0.193165
AACAAGGCTGGTAACTGTTACTGA-1	PDS 2+5FU MCF7	9	2.48314	2.65621	1.94122	0.40895	0.40895	0.40895	0.40895	1.9351	0.40895	0.40895	1.7324	0.40895	0.40895	0.40895	0.40895	1.52409	2.2911	1.1982	2.14721	1.54811	0.40895	0.553472	0.553472	0.715352	1.10694	1.95544	0.715352	1.68462	0.715352	4.02535	4.02535	-0.000829375	-0.106513	4.02535	4.00733	3.91202	3.8712	4.55388	4.11087	3.82864	-0.0789546	-0.122486	3.97029	3.85015	0.556025	0.227477	0.163837
AACAAGGCTGGTAACGCTTCACTC-1	PDS 2+5FU MCF7	1	0.723732	0.723732	1.68045	0.573544	0.573544	0.573544	0.573544	0.573544	0.573544	0.573544	0.573544	0.573544	0.723732	0.573544	0.840226	1.29728	3.19056	1.79275	3.4519	2.39894	0.573544	0.602968	0.955682	0.602968	0.779325	0.846373	1.04296	1.63593	1.53379	3.8712	0	0.0376369	-0.0577229	4.41884	3.93183	4.00733	3.8712	3.97029	4.26268	3.93183	-0.0486492	0.113903	3.91202	3.89182	0.665623	0.612598	0.0768256
AACAAGGCTCAATGACAACACTCC-1	PDS 2+5FU MCF7	9	2.21971	2.53105	2.55754	0.428804	0.428804	0.428804	0.428804	2.15976	0.428804	0.428804	0.428804	0.428804	0.428804	0.428804	0.428804	1.44946	2.57068	1.24044	2.43946	1.54223	0.428804	0.576876	0.769168	0.769168	0.96146	1.88742	1.06214	1.33499	0.63878	3.71357	2.3979	-0.0408347	-0.140415	4.04305	3.3322	3.8712	3.98898	4.00733	4.02535	1.79176	-0.246009	-0.304808	3.7612	1.79176	-0.484465	-0.274705	-0.139845
AACAAGGCTACAATGCAGGTTGTC-1	PDS 2+5FU MCF7	7	2.67034	1.86385	1.3835	0.575935	0.575935	0.575935	0.575935	0.575935	0.575935	0.575935	0.575935	0.575935	0.575935	0.575935	0.575935	1.57048	2.38177	1.25707	2.43477	2.07139	0.575935	1.02274	0.864315	0.923626	1.30783	0.714864	0.615751	1.62725	0.923626	3.98898	3.68888	-0.020632	-0.249614	4.00733	2.77259	3.82864	3.93183	4.23411	3.98898	3.85015	-0.192899	0.0316645	3.8712	2.48491	0.460907	0.0476527	0.133623
AACAAGGCGTGATACCGAGTAGCA-1	PDS 2+5FU MCF7	10	0.547287	2.80719	2.83095	0.433715	0.433715	0.433715	0.433715	0.433715	0.433715	2.04123	0.433715	0.433715	0.547287	0.433715	0.820931	1.67156	2.47718	1.34274	2.53128	1.87664	0.433715	0.340894	1.33617	0.58965	0.859802	1.52868	0.966848	1.2007	1.17726	4.09434	3.93183	-0.000829375	-0.12332	4.15888	4.11087	4.00733	4.00733	3.97029	4.02535	4.06044	0.0371176	-0.139293	3.97029	3.82864	0.0426216	0.757493	0.312873
AACAAGGCGCATTACGTGTTCCAG-1	PDS 2+5FU MCF7	5	2.57513	0.584129	1.77793	0.462911	0.462911	0.462911	0.462911	0.462911	0.462911	0.462911	0.584129	0.462911	0.462911	0.584129	1.21789	2.07919	3.35224	1.75892	3.03271	1.38873	0.462911	0.711942	0.909142	0.877308	1.09604	0.588838	0.803889	1.52727	1.48558	4.00733	4.67283	0.226228	0.320931	4.89035	4.26268	4.12713	4.30406	4.85203	4.23411	4.20469	0.456188	0.0736287	4.31749	2.70805	1.16356	0.434661	0.699355
AACAAGGCGATGGTGTAGCACTAT-1	PDS 2+5FU MCF7	8	2.41856	2.79172	2.95366	1.41025	0.443104	0.443104	0.443104	0.443104	0.443104	0.443104	0.443104	0.443104	0.443104	0.443104	0.559136	1.8847	2.4867	1.00224	2.1951	1.20827	0.443104	0.482418	1.02492	0.619954	1.06897	1.35264	1.01267	1.57177	0.866658	3.82864	2.07944	-0.498668	-0.249614	4.15888	3.91202	3.95124	3.93183	2.48491	3.97029	0.693147	-0.264358	-0.265587	3.93183	3.04452	-0.370941	-0.267844	-0.183809
AACAAGGCGACACAGAGCATTCCA-1	PDS 2+5FU MCF7	0	0.868943	0.688621	1.12309	0.688621	0.688621	0.688621	0.688621	0.688621	0.688621	0.688621	0.688621	0.688621	0.688621	0.688621	0.688621	2.04221	2.80644	1.00881	3.00085	2.06586	0.688621	0.495733	1.03901	0.495733	1.30424	0.625546	1.19084	1.72762	1.12128	3.97029	2.83321	-0.171455	-0.269032	3.98898	3.93183	3.98898	3.55535	3.13549	3.97029	3.3673	-0.0944588	-0.265587	3.95124	2.70805	-0.234365	-0.347887	-0.274914
AACAAGGCGAACTCGCGTCTGCTG-1	PDS 2+5FU MCF7	2	2.37508	2.56704	2.05746	1.07454	1.0467	0.366742	1.21431	2.02423	0.366742	0.366742	0.733485	0.537268	0.462777	0.366742	0.462777	1.23143	1.95168	0.982922	2.20725	1.40362	0.366742	0.563251	0.829604	0.753794	1.0475	1.40025	0.890639	1.34	1.17496	3.89182	3.29584	-0.466919	0.0186501	4.29046	4.00733	3.97029	3.95124	4.18966	4.20469	4.14313	0.0641463	0.139878	3.97029	2.83321	-0.217487	0.437198	0.291273
AACAAGGCCTTCCATTCGGTATCA-1	PDS 2+5FU MCF7	11	0.755286	0.59855	2.33754	0.59855	0.59855	0.59855	0.59855	0.59855	0.59855	0.59855	0.59855	0.59855	0.59855	0.59855	0.59855	2.26586	3.38695	2.25728	0.87686	2.74778	0.59855	0.478851	1.23491	1.00363	1.32701	1.15028	1.08309	1.11798	0.604243	3.29584	4.09434	0.0746782	-0.0737233	4.36945	4.04305	3.91202	3.95124	4.09434	4.23411	4.12713	0.116106	-0.139293	3.93183	3.93183	0.410843	0.308481	0.143796
AACAAGGCCGTGAACTGTCACATA-1	PDS 2+5FU MCF7	4	2.89194	2.77343	2.13002	0.940404	1.54546	0.470202	0.470202	0.470202	0.470202	0.470202	0.470202	0.470202	0.470202	0.470202	0.593329	1.34198	2.61946	0.832842	2.3881	0.889993	0.470202	0.506702	0.639386	0.506702	1.24901	1.92531	0.506702	1.65279	1.0134	2.99573	3.98898	0.0746782	-0.140415	4.00733	2.30259	3.93183	3.93183	4.31749	3.95124	4.20469	-0.192899	0.0316645	4.14313	3.63759	0.367506	0.0134071	-0.00900584
AACAAGGCATACTCCGAGTCTTCG-1	PDS 2+5FU MCF7	10	0.58008	2.14655	1.43692	2.40444	0.673452	0.459703	0.459703	2.017	0.459703	0.459703	0.459703	0.459703	0.459703	0.459703	0.58008	1.65336	2.29332	1.25353	2.53635	1.98909	0.459703	0.642965	1.04863	1.34759	1.217	0.941927	0.941927	1.04863	0.811331	3.95124	4.07754	0.21048	-0.0899838	4.48864	4.12713	4.00733	3.89182	4.46591	4.11087	4.06044	0.321369	-0.027176	4.09434	3.61092	1.32535	0.534502	0.242046
AACAAGGCAGGAGAATCCTGTGGA-1	PDS 2+5FU MCF7	1	0.608711	0.608711	1.76087	0.608711	0.608711	0.608711	0.608711	0.608711	0.608711	0.608711	0.608711	0.608711	0.768108	0.608711	0.992765	1.53622	3.04583	1.50046	3.12603	2.31291	0.608711	0.702317	1.58854	1.47199	0.886225	0.702317	1.24397	0.702317	0.702317	4.11087	4.15888	0.0185887	-0.12332	4.23411	3.58352	4.02535	3.93183	4.76217	4.06044	2.77259	-0.0789546	-0.122486	4.14313	3.71357	0.0490525	0.33315	0.210357
AACAAGGCAACCAACGAACCTTCA-1	PDS 2+5FU MCF7	8	2.55057	2.62831	2.23328	1.95608	0.450454	0.450454	0.450454	0.450454	0.450454	0.450454	0.450454	0.450454	0.450454	0.450454	0.56841	1.13682	2.12464	1.33589	2.43235	1.82638	0.450454	0.787881	0.787881	0.444818	1.06853	0.787881	0.932296	1.92118	1.26953	3.95124	3.52636	-0.194985	-0.0737233	4.33073	2.89037	3.95124	3.93183	3.93183	4.20469	3.91202	-0.126207	0.0458491	3.80666	3.93183	0.14378	0.0501433	0.00388245
AACAAGCTTAACAGCAGCTGCACT-1	PDS 2+5FU MCF7	9	2.54881	2.57681	1.97024	0.438655	0.438655	0.438655	0.438655	2.36544	0.438655	1.40801	0.438655	0.438655	0.438655	0.438655	0.553521	1.77387	2.46005	0.919379	0.919379	1.92465	0.438655	0.421186	0.842373	0.627524	0.965372	1.47461	1.05343	1.30952	1.30599	3.93183	3.4012	0.0376369	0.00383497	4.07754	4.00733	3.98898	3.82864	3.80666	3.13549	2.99573	-0.302098	-0.0896964	3.71357	3.3322	-0.176498	-0.168656	-0.0874774
AACAAGCCTCGACCTATTATGCAG-1	PDS 2+5FU MCF7	1	0.752751	0.648384	2.37371	0.513832	0.513832	0.513832	0.513832	0.513832	0.513832	2.04364	0.513832	0.513832	0.513832	0.513832	0.752751	1.83896	2.57108	1.62096	3.00422	2.17223	0.513832	0.565878	0.901835	0.927892	1.23987	0.901835	0.974841	1.58602	0.901835	4.04305	3.91202	0.0185887	-0.0737233	4.23411	3.93183	3.93183	3.93183	3.8712	4.07754	3.91202	-0.192899	-0.0896964	3.8712	2.30259	0.0554423	-0.0114146	0.0415797
AACAAGCTGCTGCTTTGAGAATCC-1	PDS 2+5FU MCF7	4	2.31634	2.45156	2.07852	0.549064	0.549064	0.549064	0.549064	0.895485	0.549064	0.692841	0.895485	0.549064	0.549064	0.549064	0.549064	1.41598	2.27593	0.692841	2.15779	1.89126	0.549064	0.382948	0.866175	1.09295	0.894076	1.3494	0.866175	1.47081	1.07746	2.19722	3.2581	-1.2936	-0.372216	3.98898	2.48491	3.80666	3.89182	2.19722	3.82864	3.3322	-0.158997	-0.246539	3.78419	1.38629	-0.332659	-0.173311	-0.458467
AACAAGCGCAGTGTCTGGTGGATC-1	PDS 2+5FU MCF7	1	0.537937	0.537937	1.8747	0.537937	0.537937	0.537937	0.537937	0.537937	0.537937	0.537937	0.537937	0.537937	0.877337	0.537937	0.788063	1.9622	3.27496	1.78115	3.19211	2.56663	0.537937	0.791822	0.669167	0.824598	1.10692	0.715087	1.06296	1.33124	1.4982	4.00733	3.2581	0.0376369	-0.0577229	4.65396	4.06044	4.07754	3.85015	3.98898	4.33073	3.91202	0.235294	0.347517	4.00733	3.8712	1.10176	0.919582	0.428183
AACAAGCGCACTCTTCATTGCAGA-1	PDS 2+5FU MCF7	5	2.66879	0.467404	1.56943	0.467404	0.467404	0.467404	0.467404	0.467404	0.467404	0.467404	0.467404	0.467404	0.467404	0.589798	0.934808	2.01501	2.75888	1.72751	3.075	2.5925	0.467404	0.740273	0.916865	0.640231	1.11455	1.11455	1.01037	1.3213	1.14186	4.12713	3.97029	0.0185887	0.0758085	4.66344	4.00733	4.17439	4.12713	3.91202	4.20469	3.85015	0.391049	0.304958	3.98898	3.89182	0.419732	1.17615	0.698193
AACAAGCGAGCCGTTTAGATAGCC-1	PDS 2+5FU MCF7	1	0.788383	0.679076	2.02951	0.538155	0.538155	0.538155	0.538155	0.538155	0.538155	0.538155	0.538155	0.538155	0.679076	0.538155	0.788383	2.06693	3.016	1.78187	3.15744	2.40285	0.538155	0.566271	1.07492	0.962197	0.946777	0.810632	1.0044	1.0173	1.6175	4.11087	3.52636	0.0376369	0.103207	4.59512	3.93183	3.89182	3.97029	4.31749	4.14313	3.91202	0.0904636	0.139878	4.02535	3.93183	0.796773	0.725724	0.379812
AACAAGCGACCATCAACAGAGATG-1	PDS 2+5FU MCF7	7	2.99988	3.14628	1.76438	0.47738	0.47738	0.47738	0.47738	0.602387	0.47738	0.47738	0.47738	0.47738	0.47738	0.47738	0.47738	1.58064	2.36864	1.27945	2.28454	1.85834	0.47738	0.728305	0.845241	0.935943	0.790964	1.3825	0.935943	1.44516	0.935943	4.02535	4.00733	-0.636818	-0.269032	3.91202	3.82864	3.95124	3.91202	4.15888	3.97029	1.60944	-0.264358	-0.209498	3.49651	0.693147	0.14086	-0.488853	-0.199379
AACAAGCGACAGACCTAGTCAGAC-1	PDS 2+5FU MCF7	1	0.568555	0.568555	1.93432	0.568555	0.568555	0.568555	0.568555	0.568555	0.568555	0.568555	0.568555	0.568555	0.717436	0.568555	0.717436	1.82496	3.10329	1.93432	3.07416	2.46008	0.568555	0.58401	0.959717	0.677778	1.02199	1.11928	1.03586	1.24075	1.36061	3.95124	3.95124	-0.000829375	-0.175506	4.21951	3.17805	3.91202	3.97029	3.98898	4.04305	3.91202	-0.158997	-0.209498	3.97029	3.89182	0.606835	0.245031	-0.0184846
AACAAGCCTTGACGGGTGCGTTCC-1	PDS 2+5FU MCF7	5	2.81353	0.534134	2.22418	0.534134	0.534134	0.534134	0.534134	0.534134	0.534134	0.534134	0.534134	0.534134	0.534134	0.534134	0.534134	2.01435	2.38489	1.31663	2.89943	2.19845	0.534134	0.604757	0.914024	0.80934	1.02759	1.26948	0.80934	1.47903	1.08644	3.97029	3.52636	-0.406295	-0.288835	4.68213	3.85015	3.97029	3.95124	4.02535	4.02535	3.17805	-0.341319	-0.285005	3.2581	3.29584	-0.0918318	-0.266136	-0.285742
AACAAGCCTTAATTCAAGGTGCTG-1	PDS 2+5FU MCF7	0	0.608775	0.608775	1.60164	0.608775	0.608775	0.608775	0.608775	0.608775	0.608775	0.608775	0.608775	0.608775	0.608775	0.608775	0.992869	1.71284	2.42124	1.95406	3.33643	2.41419	0.608775	0.559519	1.26555	0.706035	0.706035	1.05905	1.05905	1.3792	1.26555	3.78419	3.97029	-0.60045	-0.106513	4.34381	3.04452	3.98898	3.95124	3.98898	4.07754	4.12713	-0.110207	0.0172757	4.02535	3.68888	0.502493	0.203227	0.052728
AACAAGCGCATAACTACGGTGCCT-1	PDS 2+5FU MCF7	1	0.601843	0.601843	2.02085	0.601843	0.601843	0.601843	0.601843	0.601843	0.601843	2.03437	0.601843	0.601843	0.601843	0.601843	0.601843	1.91546	2.78709	0.981563	3.10797	1.71769	0.601843	0.708199	0.80618	0.748756	1.05435	1.31648	0.96003	1.25986	1.14615	3.46574	2.77259	-0.436147	-0.211874	4.00733	3.43399	3.93183	3.49651	3.46574	3.98898	3.66356	-0.28305	-0.34563	2.94444	2.89037	0.0426216	-0.324098	-0.216645
AACAAGCCTCCTTGTTAGCACACG-1	PDS 2+5FU MCF7	2	2.3681	2.20363	1.37641	0.866491	0.489199	0.489199	1.37641	2.07658	0.489199	0.489199	0.489199	0.489199	0.716664	0.489199	0.489199	1.37641	2.12809	1.2346	2.11672	1.31112	0.489199	0.755146	1.10627	0.755146	1.33755	0.952888	0.755146	1.58271	0.755146	3.85015	4.02535	-0.0408347	-0.140415	4.07754	3.68888	3.91202	3.95124	0	3.97029	1.09861	-0.126207	-0.122486	3.98898	2.3979	0.53456	-0.0840991	-0.106796
AACAAGCCTCATAACTTCAACTAC-1	PDS 2+5FU MCF7	4	2.60074	2.97672	2.85208	0.401679	1.31022	0.401679	0.401679	0.401679	0.401679	0.401679	0.401679	0.401679	0.401679	0.401679	0.506862	1.49699	1.99925	1.50898	2.51713	1.80416	0.401679	0.65801	0.835453	0.631856	1.02566	1.03843	1.10946	1.71026	0.990878	3.29584	3.93183	-0.000829375	-0.0577229	4.23411	3.91202	3.82864	3.95124	4.00733	4.06044	3.97029	-0.264358	-0.122486	3.93183	3.89182	0.639329	0.579454	0.131576
AACAAGCCTATTCAAGAGCACATT-1	PDS 2+5FU MCF7	2	2.55768	2.44621	2.1431	0.360028	1.68306	0.360028	0.360028	1.77782	0.360028	1.31325	1.14585	0.360028	0.360028	0.360028	0.360028	1.63765	2.16017	1.01297	1.9262	1.15563	0.360028	0.580412	0.831755	0.520215	1.07536	1.35218	1.06675	1.53391	1.03942	3.71357	3.93183	-0.104014	-0.175506	4.14313	3.91202	3.98898	4.02535	3.68888	3.93183	2.77259	-0.28305	-0.304808	3.95124	2.99573	-0.144875	-0.267844	-0.119885
AACAAGCCTATTCAACGGAACGAG-1	PDS 2+5FU MCF7	1	0.84277	0.516742	1.76911	0.516742	0.516742	0.516742	0.516742	0.516742	1.96346	0.516742	0.516742	0.516742	0.516742	0.516742	1.08304	1.67229	2.92964	1.71097	2.9619	2.2822	0.516742	0.558786	0.91134	1.05766	1.3423	0.818606	0.705109	1.26389	1.3423	3.3673	3.93183	-0.000829375	-0.175506	4.07754	3.95124	3.98898	4.07754	3.93183	3.78419	3.89182	-0.00484662	0.00267692	4.18966	2.70805	0.544374	0.149516	0.180561
AACAAGCCTAGAGTATCAGCGACC-1	PDS 2+5FU MCF7	7	2.89191	2.44503	2.13914	0.429124	0.429124	0.429124	0.429124	0.429124	0.429124	0.429124	0.429124	0.429124	0.541494	0.429124	0.429124	1.75329	2.52753	1.45054	2.68145	2.27451	0.429124	0.655609	0.869562	0.607506	1.13911	1.04751	0.966581	1.32022	1.3939	3.98898	3.93183	-0.104014	-0.157806	4.34381	3.93183	4.06044	3.95124	3.93183	4.00733	3.89182	0.311006	-0.0424435	3.91202	4.00733	0.770638	0.332213	0.298236
AACAAGCCGATACCGGACTGCCTG-1	PDS 2+5FU MCF7	11	0.60213	0.60213	1.6138	0.60213	0.60213	0.60213	0.60213	0.60213	0.60213	0.60213	0.60213	0.60213	0.60213	0.60213	0.882105	1.97908	3.19151	1.86414	3.18334	1.84556	0.60213	0.644478	1.21914	1.0271	1.25557	0.555123	0.779214	1.80189	0.717487	4.02535	3.95124	-0.020632	-0.175506	4.14313	0	4.07754	3.95124	1.09861	4.14313	3.93183	0.0371176	0.00267692	3.98898	3.13549	0.379094	0.271295	0.0471694
AACAAGCCGAGTACTCTTGGATCA-1	PDS 2+5FU MCF7	4	2.39356	2.58078	2.3262	0.472239	0.989768	0.472239	0.472239	0.472239	0.472239	0.691818	1.03074	0.472239	0.472239	0.472239	0.770189	1.21786	2.34128	0.770189	2.37168	1.90459	0.472239	0.710275	0.786494	0.664664	0.786494	1.52932	1.00573	1.40415	1.11287	3.3673	3.95124	-0.60045	-0.249614	4.02535	4.02535	3.95124	3.93183	3.63759	3.97029	3.8712	0.165499	-0.0424435	4.00733	2.56495	0.0296344	0.273287	-0.0735444
AACAAGGGAGCTCAATAGTGATCC-1	PDS 2+5FU MCF7	2	2.38046	2.38352	2.214	1.04938	0.781736	0.358158	1.46698	1.95327	0.358158	0.358158	0.716315	0.358158	0.451945	0.358158	0.358158	1.36587	2.12143	1.16826	2.08816	1.56077	0.358158	0.402533	1.00633	0.744775	0.922799	1.54562	0.869859	1.31922	1.18886	3.49651	3.98898	-0.321737	-0.0264704	4.58497	4.15888	4.00733	4.02535	4.06044	4.09434	4.15888	-0.0789546	0.0316645	4.17439	3.43399	-0.0844789	0.15401	0.19509
AACAAGCCTCCAATCAATTGGATC-1	PDS 2+5FU MCF7	1	0.515307	0.515307	1.54592	0.515307	0.515307	0.515307	0.515307	0.515307	0.515307	0.515307	0.515307	0.515307	0.515307	0.515307	1.23786	2.15059	3.27271	1.56298	3.63947	2.79964	0.515307	0.743217	1.04324	0.960594	1.23446	0.743217	0.588986	1.45183	1.23446	4.15888	3.3322	0.056329	0.0896018	4.74493	4.06044	4.20469	3.95124	4.17439	4.30406	4.11087	0.103367	-0.227847	4.34381	3.46574	1.20879	1.09947	0.574579
AACAAGCGCCACCATTAGCCAGTG-1	PDS 2+5FU MCF7	2	2.50742	2.41249	2.2671	0.387757	0.387757	0.387757	1.67165	2.12684	0.387757	0.387757	0.387757	0.387757	0.387757	0.387757	0.489295	1.55964	2.09752	1.10668	2.34905	1.59597	0.387757	0.575686	1.07155	0.495869	0.743803	1.12155	0.917466	1.75459	1.31949	3.91202	4.23411	-0.020632	0.0618222	4.26268	3.93183	4.00733	4.07754	4.26268	4.27667	4.06044	0.153377	0.126975	4.72739	3.93183	0.927455	0.632942	0.409736
AACAAGCGCGTGAGATCGGAACGA-1	PDS 2+5FU MCF7	4	2.47075	2.83467	1.64404	1.50109	0.624888	0.624888	0.624888	0.624888	0.624888	0.624888	0.624888	0.624888	0.788521	0.624888	0.624888	1.01915	2.17772	0.624888	1.75818	1.18278	0.624888	0.792401	1.16085	0.792401	0.792401	0.792401	1.29235	0.792401	1.5848	2.94444	1.38629	-0.888133	-0.309037	3.89182	2.19722	3.43399	3.3322	3.43399	3.49651	3.17805	-0.192899	-0.209498	2.63906	2.63906	-0.323313	-0.514773	-0.392313
AACAAGCGGTTGCGATAGCTGTTG-1	PDS 2+5FU MCF7	5	2.76397	0.498501	2.39265	0.498501	0.498501	0.498501	0.498501	0.498501	0.498501	0.498501	0.498501	0.498501	0.813021	0.498501	0.498501	1.88712	2.61741	1.69599	2.66959	2.18723	0.498501	0.567746	0.775094	0.567746	0.999446	1.19981	0.955293	1.65167	1.2832	3.95124	3.93183	-0.020632	-0.175506	4.06044	3.95124	3.95124	3.95124	3.93183	4.15888	3.89182	-0.0789546	-0.246539	3.85015	3.93183	-0.225891	0.169583	0.143796
AACAAGCTGAGATAGGTTATCGAT-1	PDS 2+5FU MCF7	1	0.596464	0.596464	2.09034	0.596464	0.596464	0.596464	0.596464	0.596464	0.596464	0.596464	0.596464	0.596464	0.596464	0.596464	0.596464	2.24941	3.24056	1.50531	2.6632	2.32191	0.596464	0.693339	0.916423	0.693339	1.04334	1.21617	1.07479	1.40244	0.960154	3.21888	3.93183	0.056329	-0.12332	4.06044	2.3979	3.91202	3.46574	3.93183	4.12713	3.52636	-0.210291	-0.17378	3.91202	3.29584	-0.0591611	-0.235882	-0.193689
AACAAGCTGACAGCAATGCAGTTC-1	PDS 2+5FU MCF7	5	2.41624	0.582912	1.43686	0.582912	0.582912	0.582912	0.582912	0.582912	0.582912	0.582912	0.582912	0.582912	0.735553	0.582912	0.735553	1.31846	2.88769	1.50327	3.00286	2.05402	0.582912	0.723393	0.994283	0.723393	1.18017	0.994283	0.994283	1.36413	1.02607	3.49651	0.693147	0.056329	-0.230566	3.97029	2.63906	4.00733	2.77259	3.97029	4.02535	1.94591	-0.264358	-0.34563	4.06044	2.70805	-0.295788	0.0300421	0.010843
AACAAGCTCTCGATAGTTGACCAT-1	PDS 2+5FU MCF7	2	2.73231	2.51859	2.34536	1.82294	0.372577	0.372577	0.372577	1.87116	0.372577	0.372577	0.372577	0.372577	0.372577	0.372577	0.470139	1.51842	2.3281	1.38283	1.83678	1.58471	0.372577	0.611776	0.863003	0.637237	1.10869	1.2265	1.03392	1.3799	1.13897	2.94444	3.89182	-0.0825074	-0.211874	3.93183	3.91202	3.95124	3.91202	3.52636	4.14313	3.91202	-0.246009	-0.209498	3.52636	1.60944	-0.164522	-0.37036	-0.190856
AACAAGCTCGCAAGAGCTTGGTTC-1	PDS 2+5FU MCF7	4	2.14627	2.41526	2.12922	0.571321	1.01195	0.571321	0.571321	0.571321	0.571321	0.571321	0.720927	0.571321	0.571321	0.571321	0.720927	1.247	2.28529	0.931785	2.23828	1.58327	0.571321	0.559817	0.991573	0.559817	1.05962	1.44371	0.706411	1.76603	0.913023	0.693147	2.56495	-1.85321	-0.329657	3.80666	2.94444	3.91202	3.66356	1.79176	3.4012	2.89037	-0.210291	-0.285005	3.43399	1.38629	-0.479015	-0.34419	-0.513562
AACAAGCTCGCAAGAGCGACAACC-1	PDS 2+5FU MCF7	1	0.668275	0.529595	1.62323	0.529595	0.668275	0.529595	0.529595	0.529595	0.529595	0.529595	0.529595	0.529595	0.529595	0.529595	1.00241	2.08128	3.30976	1.62323	3.353	2.66742	0.529595	0.762759	1.00853	0.794331	0.95747	0.84967	0.84967	1.65088	1.12669	3.93183	3.93183	0.0746782	-0.175506	4.21951	3.98898	3.21888	3.91202	3.89182	3.98898	3.93183	-0.264358	-0.0896964	3.95124	3.93183	0.277311	0.336892	0.19027
AACAAGCTCGAACTGAGCTATATG-1	PDS 2+5FU MCF7	11	0.630135	0.630135	1.68885	0.630135	0.630135	0.630135	0.630135	0.630135	0.630135	0.630135	0.630135	0.630135	0.630135	0.630135	0.795142	2.02263	2.98802	1.71827	3.18946	1.62506	0.630135	0.743902	0.79495	0.684972	1.47992	0.419989	1.00889	1.60741	1.25997	3.95124	3.7612	0.0926967	-0.211874	4.09434	3.93183	3.97029	3.49651	3.82864	4.11087	2.70805	-0.210291	-0.265587	3.93183	2.07944	0.0960095	-0.362812	-0.192271
AACAAGCTCCAGCGTTCGCCAAGC-1	PDS 2+5FU MCF7	3	0.920431	0.519653	1.44008	0.519653	0.655729	0.519653	0.519653	0.519653	0.519653	0.519653	0.519653	0.519653	0.761277	0.519653	1.52255	2.13884	3.05559	1.95217	2.52697	2.71192	0.519653	0.446286	0.892571	0.974089	0.974089	0.974089	1.1263	1.33886	1.27372	4.04305	4.26268	0.127788	0.129876	4.58497	4.06044	4.29046	3.97029	4.21951	4.43082	4.35671	0.279258	0.152617	4.15888	2.30259	0.802824	1.38442	0.759638
AACAAGCTCCACGTCACAGGAACT-1	PDS 2+5FU MCF7	2	2.45277	2.32895	2.08637	1.04582	1.08966	0.348607	1.45488	1.88574	0.348607	0.348607	0.659839	0.439893	0.348607	0.348607	0.439893	1.45163	2.13887	0.994941	2.02559	1.5792	0.348607	0.632161	0.976735	0.614409	1.031	1.39486	0.883636	1.27508	1.19213	3.93183	4.06044	-0.000829375	0.0332489	4.70953	4.00733	4.02535	3.95124	4.20469	4.21951	4.35671	-0.0192354	0.213986	3.97029	3.89182	0.0263611	0.46551	0.370173
AACAAGCTCATGCCACGCAATCGA-1	PDS 2+5FU MCF7	4	2.80365	2.9491	2.30783	0.884918	0.542585	0.542585	0.684666	0.542585	0.542585	0.542585	0.542585	0.542585	0.542585	0.542585	0.96105	1.027	2.36446	0.884918	1.72686	1.26678	0.542585	0.70333	0.70333	0.70333	1.03036	1.47411	0.70333	1.53513	1.14708	3.04452	3.46574	-0.60045	-0.193524	3.93183	2.63906	3.49651	3.91202	2.19722	3.89182	1.09861	-0.321516	-0.227847	3.52636	1.09861	-0.176498	-0.552681	-0.345006
AACAAGCTCAGCTGGACTCTGCTC-1	PDS 2+5FU MCF7	4	2.42411	2.5531	2.42326	0.394821	0.893029	0.394821	0.498208	0.578402	0.394821	0.643925	0.861758	0.394821	0.394821	0.578402	0.699323	1.48321	2.44862	1.1568	2.38342	2.0314	0.394821	0.651877	1.04057	0.79688	1.08691	1.29457	0.76136	1.37874	0.989099	4.06044	4.04305	0.056329	0.0186501	4.35671	4.09434	4.07754	4.12713	3.98898	4.41884	4.02535	0.542449	-0.105957	4.06044	3.93183	0.421941	1.2748	0.627122
AACAAGCTATGGATGTTGCCAGAT-1	PDS 2+5FU MCF7	7	2.43429	2.70597	2.50518	0.448253	0.448253	0.448253	0.448253	0.448253	0.448253	0.448253	0.448253	0.448253	0.448253	0.448253	0.448253	1.58793	2.53892	1.42664	2.756	1.97651	0.448253	0.83611	1.02957	1.07676	1.11111	1.1045	0.801459	1.10569	0.9348	3.98898	3.2581	0.0185887	-0.288835	4.06044	3.66356	3.93183	4.02535	2.94444	3.97029	3.93183	-0.142468	-0.191479	3.91202	3.66356	0.267055	-0.148732	-0.0425821
AACAAGCTACTGTCATCCTTCAAC-1	PDS 2+5FU MCF7	1	0.597238	0.597238	1.62857	0.597238	0.597238	0.597238	0.597238	0.597238	0.597238	0.597238	0.597238	0.597238	0.874938	0.597238	0.597238	1.9775	2.90943	1.70455	2.99726	2.56024	0.597238	1.20247	1.41499	1.38629	1.28596	1.12662	0.457052	0.669569	0.457052	0	3.04452	0.0376369	-0.193524	3.97029	4.12713	3.97029	3.93183	4.18966	4.14313	4.00733	-0.192899	0.126975	4.04305	3.91202	-0.462842	0.314228	0.0865187
AACAAGCTACTGTCACAGATCATT-1	PDS 2+5FU MCF7	4	2.22673	2.27349	2.04419	0.568372	0.568372	0.568372	0.568372	0.717206	0.568372	0.926975	0.717206	0.717206	0.568372	0.568372	0.568372	1.13674	2.4725	0.83265	2.2923	1.68559	0.568372	0.80256	0.620945	0.80256	0.984175	1.57952	0.492088	1.73398	0.984175	2.30259	2.19722	-1.73543	-0.329657	3.91202	2.30259	3.82864	3.68888	2.30259	3.66356	2.70805	-0.22799	-0.246539	3.61092	1.09861	-0.452204	-0.418866	-0.509663
AACAAGCGTGTATTCAGAATCAGA-1	PDS 2+5FU MCF7	9	2.61522	2.3125	1.74986	0.413922	0.413922	0.413922	0.413922	2.17096	0.413922	0.413922	0.413922	0.413922	0.522312	0.413922	0.522312	1.71576	2.41824	1.38985	2.47885	1.89531	0.413922	0.493729	0.623017	0.934526	1.07764	1.18602	0.934526	1.59782	1.15272	3.95124	3.95124	-0.0408347	-0.0899838	4.30406	3.97029	3.95124	3.93183	3.98898	3.93183	3.93183	0.0773915	0.0316645	3.98898	3.85015	0.300011	0.00563502	0.194128
AACAAGCGTGGTACCGACTCTCAC-1	PDS 2+5FU MCF7	7	2.60011	2.96607	2.19043	0.451668	0.451668	0.451668	0.451668	0.451668	0.451668	0.451668	0.451668	0.451668	0.451668	0.451668	0.569942	1.70335	2.40243	1.18831	2.74667	1.95433	0.451668	0.632654	0.931828	0.846675	1.07499	1.13656	0.77582	1.7548	0.846675	3.98898	3.43399	-0.061454	-0.157806	4.33073	3.09104	3.91202	4.00733	4.00733	4.20469	3.91202	-0.0338342	-0.17378	3.8712	3.71357	0.369835	0.426157	0.133623
AACAAGCGTATTCCTTCTGATGAA-1	PDS 2+5FU MCF7	1	0.547705	0.547705	1.69564	0.547705	0.547705	0.547705	0.547705	0.547705	0.547705	0.547705	0.547705	0.547705	0.893268	0.547705	0.970119	1.6243	3.24416	1.88658	3.33256	2.49468	0.547705	0.517806	0.844506	1.13019	0.980098	0.653399	0.980098	1.3068	1.5871	4.09434	3.46574	0.0746782	0.129876	4.15888	4.06044	4.06044	4.09434	3.95124	4.46591	4.00733	0.0773915	-0.105957	3.97029	3.91202	-0.462842	0.539852	0.361256
AACAAGCGTATAGCGCGTATAGCG-1	PDS 2+5FU MCF7	4	2.30453	2.49116	2.11002	0.581124	0.733297	0.581124	0.581124	0.733297	0.581124	0.733297	0.581124	0.581124	0.581124	0.581124	0.733297	1.16225	2.20809	1.02931	2.31127	1.31442	0.581124	0.786523	0.992481	0.992481	0.786523	1.15224	0.786523	1.71671	0.786523	3.04452	1.79176	-2.32322	-0.269032	4.02535	2.48491	3.89182	3.78419	2.70805	3.73767	3.4012	-0.210291	-0.156388	3.7612	0.693147	-0.420951	-0.254262	-0.451101
AACAAGCTGTAGAAGCCACCATGC-1	PDS 2+5FU MCF7	7	2.4101	2.43292	2.12475	0.411697	0.411697	1.91568	0.411697	0.411697	0.411697	0.411697	0.411697	0.411697	0.411697	0.411697	0.411697	1.8624	2.59752	1.32148	2.52993	1.80637	0.411697	0.545288	0.87963	1.02477	1.05473	0.843785	1.04507	1.20828	1.39844	3.93183	3.43399	-0.000829375	-0.140415	4.70048	3.89182	3.95124	3.95124	4.09434	4.15888	3.98898	-0.0944588	-0.265587	3.82864	3.09104	-0.0699331	0.325624	0.0073688
AACAAGGGATGCGAAACGATGGAA-1	PDS 2+5FU MCF7	1	0.709141	0.709141	1.68594	0.561981	0.561981	0.561981	0.561981	0.561981	0.561981	0.561981	0.561981	0.561981	0.561981	0.561981	0.823287	2.29032	3.11824	1.50619	3.43081	2.17326	0.561981	0.494996	0.822171	0.915852	1.20234	1.1037	0.887271	1.60672	0.966948	3.85015	4.06044	-0.000829375	-0.0737233	4.34381	4.04305	4.00733	4.04305	4.33073	4.06044	3.97029	-0.302098	-0.0579477	4.12713	3.89182	0.7454	0.2399	0.30859
AACAAGTGTCAACCTTCGCTGATT-1	PDS 2+5FU MCF7	4	2.26297	2.43314	2.26594	0.338432	1.08631	0.338432	0.338432	0.834226	0.338432	0.979013	1.10392	0.338432	0.427054	0.427054	0.854108	1.58391	2.44015	1.32589	2.26357	1.99	0.338432	0.715968	0.967479	0.783086	1.03265	1.27941	0.955213	1.31525	0.950936	3.98898	4.15888	0.0926967	0.103207	4.77912	4.15888	4.15888	4.04305	3.98898	4.33073	4.06044	0.56694	0.152617	4.51086	3.85015	0.844189	0.966931	1.12209
AACAAGGGTACTTCCATCTGGTAG-1	PDS 2+5FU MCF7	1	0.665634	0.527502	1.7466	0.527502	0.527502	0.527502	0.527502	0.527502	0.665634	0.527502	0.665634	0.527502	0.527502	0.527502	0.998451	2.00435	3.06749	1.98934	3.25812	2.49872	0.527502	0.984835	1.34451	0.848291	1.19073	0.672255	1.19073	1.0964	0.672255	4.02535	4.11087	-0.000829375	0.0186501	4.44265	4.04305	4.02535	4.04305	4.58497	4.29046	4.04305	0.268447	0.152617	4.11087	3.91202	0.98941	0.575784	0.410511
AACAAGTGCGTGCCAAGTGAGAGA-1	PDS 2+5FU MCF7	9	2.60265	2.60046	2.04854	0.43432	0.43432	0.43432	0.54805	2.22479	1.47763	0.43432	0.910292	0.43432	0.43432	0.43432	0.43432	1.31734	2.04182	0.98237	2.15158	1.01401	0.43432	0.727396	0.688404	0.688404	0.917872	1.22121	0.974763	1.51447	1.26748	3.46574	3.97029	-0.565359	-0.249614	4.02535	2.30259	3.91202	3.80666	2.48491	3.91202	2.63906	-0.175804	-0.156388	3.82864	2.30259	-0.027524	-0.463589	-0.216645
AACAAGTGCCGCTACGACACCGAT-1	PDS 2+5FU MCF7	7	2.28863	2.33682	1.89386	0.45279	0.45279	0.45279	0.663325	0.802001	0.45279	0.571357	0.663325	0.45279	0.45279	0.45279	0.571357	1.76261	2.70352	1.49922	2.58379	1.77391	0.45279	0.842612	1.12316	0.849539	1.01173	0.869189	1.05587	1.06711	1.18079	3.13549	3.55535	0.0376369	-0.0577229	4.07754	3.61092	4.00733	3.91202	3.2581	3.8712	3.46574	-0.210291	-0.265587	3.93183	3.80666	0.369835	0.0426526	-0.0610442
AACAAGTGCAGTTCAATCCGGTCC-1	PDS 2+5FU MCF7	1	0.552225	0.552225	1.59747	0.552225	0.552225	0.552225	0.552225	0.552225	0.552225	0.552225	0.552225	0.552225	0.69683	0.552225	1.10445	2.23313	3.38399	1.80128	3.02773	2.21507	0.552225	0.845672	1.00379	0.759169	0.987702	0.759169	1.00379	1.34438	1.29633	3.98898	3.95124	-0.020632	-0.0577229	4.00733	3.93183	4.00733	3.89182	4.15888	4.09434	3.71357	-0.210291	-0.0579477	3.89182	2.83321	0.452379	-0.0519059	0.131576
AACAAGTGAGCTAGAGGTAATCTA-1	PDS 2+5FU MCF7	11	0.809158	0.641242	1.71862	0.641242	0.641242	0.641242	0.641242	0.641242	0.641242	0.641242	0.641242	0.641242	0.641242	0.641242	0.939403	1.87881	2.68796	1.74856	3.13475	1.54038	0.641242	0.634929	1.02308	0.358465	0.960738	1.54822	0.634929	1.86217	0.977475	3.97029	4.02535	-0.020632	0.0332489	3.98898	3.89182	3.82864	3.91202	3.21888	4.11087	3.43399	-0.210291	-0.246539	3.82864	3.68888	-0.12943	-0.201704	-0.176811
AACAAGTGACTGAGACGCTTATGA-1	PDS 2+5FU MCF7	0	0.800255	0.634187	1.81	0.634187	0.634187	0.634187	0.634187	0.634187	0.634187	0.634187	0.634187	0.634187	0.634187	0.634187	1.03431	1.72932	2.56457	1.56325	2.96809	2.11483	0.634187	0.693274	0.927803	0.693274	1.07278	1.07278	0.961469	1.28931	1.28931	3.95124	3.93183	0.0185887	-0.175506	4.09434	3.93183	3.98898	4.00733	4.58497	4.11087	2.3979	-0.246009	-0.34563	3.8712	3.2581	-0.156616	-0.200106	-0.118568
AACAAGTGAACGTCACGTATTCCT-1	PDS 2+5FU MCF7	2	2.43817	2.31137	2.2206	1.53705	1.48186	0.383192	0.383192	1.8515	0.383192	0.383192	0.383192	0.383192	0.383192	0.383192	0.383192	1.46134	2.11502	1.19776	2.1134	1.52405	0.383192	0.638066	0.792045	0.737716	0.991763	1.28241	0.894148	1.31078	1.35308	3.95124	3.97029	-0.0408347	-0.0737233	4.11087	3.95124	3.95124	3.89182	4.00733	4.04305	2.48491	-0.175804	-0.388189	3.98898	3.29584	0.358139	-0.0912368	0.00504592
AACAAGTCTTGGTAGGTGATGTGC-1	PDS 2+5FU MCF7	10	0.476648	2.55377	2.17682	0.476648	0.476648	0.476648	0.476648	2.29439	0.476648	0.476648	0.476648	0.476648	0.476648	0.476648	0.476648	2.03541	2.60701	1.51701	2.62476	1.61118	0.476648	0.702115	1.06117	1.03414	0.939634	0.54323	1.0051	1.38183	1.33279	4.02535	2.19722	0.0185887	-0.0419746	4.14313	3.89182	4.09434	3.98898	3.98898	4.33073	3.68888	-0.142468	-0.265587	3.95124	3.63759	0.0522525	-0.351597	-0.130481
AACAAGTGGTCTACGATCGATCCT-1	PDS 2+5FU MCF7	4	2.37658	2.51847	2.37048	0.389153	0.934812	0.389153	0.389153	0.63468	0.389153	0.778305	1.09491	0.389153	0.389153	0.491056	0.778305	1.51489	2.37092	1.1402	2.32556	2.00099	0.389153	0.788396	0.973394	0.667161	1.03142	1.32973	0.912118	1.33158	0.966208	3.97029	4.00733	-0.0408347	0.00383497	4.52179	4.06044	3.93183	4.02535	4.04305	4.21951	3.98898	0.235294	0.0172757	4.15888	3.93183	0.243586	1.04808	0.511443
AACAAGTCTGTGAAGCATAATTGG-1	PDS 2+5FU MCF7	8	2.56754	2.26212	1.52505	1.5021	0.54203	0.54203	0.54203	0.54203	0.54203	0.54203	0.54203	0.54203	0.54203	0.54203	0.54203	1.54698	2.33238	1.02595	2.34531	1.67807	0.54203	0.678366	0.856003	1.20155	1.10637	0.856003	0.678366	1.42179	1.20155	3.2581	3.4012	-0.531458	-0.0899838	4.04305	3.91202	3.93183	3.91202	3.91202	3.97029	3.89182	-0.22799	-0.122486	4.07754	2.94444	-0.0881486	-0.316891	-0.281087
AACAAGTCTCATCGGCCGCAACAC-1	PDS 2+5FU MCF7	4	2.4228	2.49124	2.22306	0.482417	0.964834	0.482417	0.482417	0.608743	0.482417	0.608743	0.608743	0.482417	0.608743	0.482417	0.786788	1.37684	2.45997	0.964834	2.25262	1.83304	0.482417	0.477889	0.933529	0.933529	1.01502	1.31225	1.06556	1.40562	0.856607	2.70805	3.52636	-0.888133	-0.230566	4.21951	3.52636	3.93183	3.95124	3.17805	3.98898	3.4012	-0.0192354	-0.34563	3.8712	2.19722	-0.300323	0.019838	-0.298261
AACAAGTCGTTCTCCGAGATTCCT-1	PDS 2+5FU MCF7	7	2.5057	2.15246	2.16506	0.449781	0.449781	1.86006	0.449781	0.449781	0.449781	0.449781	0.449781	0.449781	0.449781	0.449781	0.449781	1.78889	2.61553	1.15994	2.35515	1.7509	0.449781	0.561551	0.982688	0.721648	1.08619	1.05534	0.968757	1.19993	1.4239	3.52636	2.83321	-0.104014	-0.12332	4.59512	4.04305	3.95124	3.95124	4.35671	4.09434	4.06044	-0.126207	-0.34563	4.11087	3.93183	-0.188619	-0.285086	-0.106796
AACAAGTCGTAGGAAACACATCTG-1	PDS 2+5FU MCF7	4	2.52346	2.64299	2.27583	0.508183	1.362	1.80023	0.508183	0.508183	0.508183	0.508183	0.508183	0.508183	0.508183	0.508183	0.508183	1.25266	2.23711	1.38573	0.900116	1.48895	0.508183	0.428262	0.925458	0.954902	1.00651	1.24353	1.01817	1.21464	1.20852	3.71357	3.13549	-0.754601	-0.140415	3.97029	3.89182	3.91202	3.91202	3.89182	3.63759	2.07944	-0.210291	-0.265587	3.2581	3.09104	-0.314053	-0.42285	-0.264202
AACAAGTCGCTGATTTGGATAGGT-1	PDS 2+5FU MCF7	1	1.52081	0.449912	1.56793	0.449912	0.449912	0.567725	0.449912	0.449912	0.449912	0.449912	0.449912	0.449912	0.567725	0.567725	1.10902	2.18587	3.34008	1.95718	3.28168	2.58557	0.449912	0.674617	0.851243	0.674617	0.949253	1.5503	0.752719	1.40982	1.13743	3.93183	3.68888	0.110396	0.471971	4.43082	3.85015	4.30406	4.17439	4.04305	4.54329	4.00733	0.141107	0.0458491	4.06044	3.89182	0.256692	0.911205	0.70399
AACAAGTCGCTGATTCCGACTTGG-1	PDS 2+5FU MCF7	1	0.764064	0.605506	1.91016	0.605506	0.605506	0.605506	0.605506	0.605506	0.605506	0.605506	0.605506	0.605506	0.605506	0.605506	0.605506	1.81652	3.41633	1.26908	3.37565	1.94357	0.605506	0.879517	0.879517	0.879517	0.879517	0.879517	1.84338	0.879517	0.879517	3.95124	1.79176	0.0926967	-0.12332	4.20469	4.11087	3.98898	3.8712	4.47734	4.07754	3.98898	-0.142468	-0.17378	3.95124	1.94591	0.309936	0.21067	-0.0610442
AACAAGTCGCGTCATAAGGTCTGA-1	PDS 2+5FU MCF7	9	2.73011	2.73926	2.79895	0.378717	0.378717	0.378717	0.378717	2.40811	0.378717	0.378717	0.378717	0.378717	0.378717	0.378717	0.554811	1.51487	2.28393	1.47427	2.17329	1.26292	0.378717	0.563582	0.872094	0.612069	1.04812	1.08013	0.942282	1.5237	1.35803	3.93183	3.13549	-0.020632	-0.309037	4.21951	3.89182	4.00733	3.95124	3.97029	4.14313	4.02535	-0.142468	-0.122486	3.97029	3.93183	0.362833	-0.0193827	0.142784
AACAAGTCGCCAAGCTAACTCCGA-1	PDS 2+5FU MCF7	8	3.04892	2.72913	1.70932	1.58635	0.460544	0.460544	0.460544	0.460544	0.460544	0.460544	0.460544	0.460544	0.460544	0.460544	0.581142	1.45285	2.64743	1.07524	2.27601	1.52489	0.460544	0.603409	0.907617	0.889621	1.0099	1.11337	0.856304	1.32367	1.29611	3.71357	3.95124	-0.000829375	-0.211874	4.2485	3.95124	3.91202	3.89182	3.93183	3.98898	3.93183	-0.175804	-0.17378	3.93183	3.43399	-0.200889	0.219109	0.00271763
AACAAGTCTGGAGGAGTATGATCT-1	PDS 2+5FU MCF7	2	2.49601	2.43593	2.03408	1.7598	1.35317	0.380011	0.380011	1.71422	0.380011	0.380011	0.380011	0.380011	0.380011	0.380011	0.380011	1.67561	2.23879	1.14003	1.98762	1.46458	0.380011	0.693425	0.925063	0.740494	1.10632	1.18216	0.886791	1.38105	1.08469	2.94444	1.60944	-1.73543	-0.140415	3.95124	3.49651	3.97029	3.85015	3.93183	4.11087	3.4012	-0.110207	-0.265587	3.95124	2.07944	-0.209154	-0.39918	-0.0811202
AACAAGTGGTGGTAAATAATGTGG-1	PDS 2+5FU MCF7	1	0.596312	0.596312	2.80954	0.596312	0.596312	0.596312	0.596312	0.596312	0.596312	0.596312	0.596312	0.596312	0.596312	0.596312	0.596312	2.21323	2.88926	1.19262	2.92759	2.04153	0.596312	0.536991	1.07398	0.786677	0.951141	1.07398	0.677607	1.25372	1.6459	3.95124	3.93183	-0.0825074	-0.106513	4.17439	3.3322	3.85015	3.93183	3.93183	4.30406	3.95124	-0.0486492	-0.17378	3.95124	3.73767	0.419732	-0.098426	0.040458
AACAAGTGTAGCAAGGCTGGTAAC-1	PDS 2+5FU MCF7	1	0.631724	0.631724	1.4749	0.631724	0.631724	0.631724	0.631724	0.631724	0.631724	0.631724	0.631724	0.631724	0.631724	0.631724	0.631724	2.0444	2.97313	1.55718	3.11437	2.20155	0.631724	0.626962	1.25392	0.918483	1.02253	1.1105	1.02253	1.4181	0.626962	3.98898	0	-0.243776	-0.211874	3.98898	2.94444	3.95124	3.95124	3.98898	3.93183	3.93183	-0.246009	-0.304808	3.73767	2.70805	-0.013778	-0.414898	-0.307755
AACAAGCCATCTAGGCATCCACCG-1	PDS 2+5FU MCF7	1	0.599391	0.599391	1.77758	0.599391	0.599391	0.599391	0.599391	0.599391	0.599391	0.599391	0.599391	0.599391	0.599391	0.599391	0.756348	1.89087	2.91733	1.5127	3.20223	2.55452	0.599391	0.99499	1.30212	0.64925	1.23347	0.64925	1.09001	1.16754	0.913361	3.89182	4.00733	0.0926967	-0.230566	4.07754	3.85015	3.98898	4.02535	4.49981	4.07754	3.97029	0.0233243	-0.156388	3.29584	3.8712	-0.242912	0.450621	-0.0172948
AACAAGTTGTTAGAGAGTGTCTCT-1	PDS 2+5FU MCF7	3	0.610023	0.610023	1.15464	0.610023	0.769763	0.610023	0.610023	0.610023	0.610023	0.610023	0.610023	0.610023	0.610023	0.610023	0.893667	1.92441	3.3128	1.50369	2.47335	2.98728	0.610023	0.635429	0.801822	1.20273	1.76093	1.20273	0.635429	1.1255	0.635429	3.95124	3.97029	0.0376369	-0.106513	4.43082	3.95124	3.8712	3.91202	4.23411	4.29046	3.97029	-0.0338342	-0.027176	4.04305	2.56495	0.754939	0.41413	0.383801
AACAAGTTGTATCACGATGCTCCT-1	PDS 2+5FU MCF7	5	2.37152	0.48065	1.76886	1.50239	0.606513	0.48065	0.48065	0.48065	0.48065	0.48065	0.48065	0.48065	0.48065	0.48065	0.48065	1.90609	2.98523	1.68447	2.8235	2.18036	0.48065	0.380232	1.10893	0.681559	1.0941	1.09913	1.07842	1.23114	1.32649	4.00733	3.93183	-0.636818	-0.12332	4.26268	3.97029	3.95124	3.93183	3.98898	4.23411	0.693147	-0.175804	-0.0121382	4.00733	2.19722	0.0263611	0.258249	0.183484
AACAAGTTGCTCTGCCGTTGATCC-1	PDS 2+5FU MCF7	1	0.655499	0.519471	1.83047	0.519471	0.519471	0.655499	0.519471	0.519471	0.519471	0.519471	0.655499	0.519471	0.519471	0.519471	0.84722	2.1277	3.44197	1.93598	3.16313	2.3755	0.519471	0.980419	1.27828	1.06915	1.23425	0.8705	0.711673	1.04069	0.815042	2.30259	4.23411	-0.104014	0.0758085	4.20469	3.80666	3.93183	4.15888	4.7185	4.14313	4.11087	0.246468	0.139878	4.2485	3.8712	1.13259	1.07967	0.563997
AACAAGTTGCAGTCAGTAACTCAT-1	PDS 2+5FU MCF7	9	2.56099	2.52773	2.19724	0.369699	0.466508	0.369699	0.369699	1.94217	0.369699	0.369699	1.1091	0.369699	0.466508	0.369699	0.466508	1.74563	2.41645	1.3664	2.0886	1.84008	0.369699	0.576169	0.844726	0.750274	1.05739	1.05886	0.903917	1.3218	1.48687	4.07754	3.93183	0.056329	-0.175506	4.26268	3.8712	3.95124	3.89182	4.15888	4.00733	3.2581	-0.22799	-0.209498	3.93183	3.66356	-0.0520436	0.0426526	0.23837
AACAAGTTGACCTGATCGTCATTC-1	PDS 2+5FU MCF7	2	2.80693	2.26638	2.34355	0.421435	1.37466	0.421435	0.421435	1.77791	0.421435	0.421435	0.421435	0.421435	0.531792	0.421435	0.531792	1.5302	1.88734	1.08684	2.26742	1.6951	0.421435	0.676211	0.829524	0.764721	1.23318	0.95894	0.775101	1.7126	1.04973	1.60944	3.29584	-0.000829375	-0.175506	4.00733	3.91202	3.98898	3.91202	4.04305	4.09434	3.43399	-0.22799	-0.227847	3.91202	3.8712	0.203203	0.111646	0.204659
AACAAGTTGACCTGAAACGGAGAT-1	PDS 2+5FU MCF7	2	2.42303	2.32308	2.16277	0.82936	0.694033	0.366672	1.50185	1.88657	0.366672	0.366672	0.80032	0.366672	0.462688	0.462688	0.462688	1.42738	2.19169	1.13518	2.02307	1.54688	0.366672	0.646276	0.848484	0.777545	1.07121	1.40003	0.90846	1.27947	1.06852	3.89182	4.00733	-0.194985	-0.193524	4.61512	3.97029	4.06044	4.06044	4.11087	4.14313	4.69135	-0.0636871	-0.209498	4.06044	3.52636	-0.264605	0.15625	0.43879
AACAAGTTCTGGTGCCGTTAATGG-1	PDS 2+5FU MCF7	0	0.737022	0.737022	1.54473	0.737022	0.737022	0.737022	0.737022	0.737022	0.737022	0.737022	0.737022	0.737022	0.737022	0.737022	1.07972	1.07972	2.49131	1.20203	2.87833	1.72074	0.737022	0.753323	0.753323	0.753323	1.1036	0.753323	1.22862	1.42588	1.22862	2.3979	3.63759	-0.061454	-0.329657	4.02535	2.70805	3.63759	3.4012	2.63906	3.97029	1.60944	-0.321516	-0.265587	3.58352	2.30259	-0.436455	-0.311519	-0.299838
AACAAGTTCGTGATGCGTTGATCC-1	PDS 2+5FU MCF7	2	2.53789	2.47217	2.22676	1.85225	0.363962	0.363962	0.363962	2.00579	0.363962	0.363962	0.363962	0.363962	0.533194	0.363962	0.593596	1.51896	2.05418	1.11556	2.27565	1.71854	0.363962	0.700018	0.790562	0.672194	0.962154	1.30707	0.92777	1.18537	1.45487	3.97029	1.60944	-0.020632	0.00383497	4.04305	3.97029	3.93183	3.95124	3.98898	4.09434	3.95124	-0.126207	0.0736287	4.04305	3.97029	0.317317	0.609048	0.341518
AACAAGTTCCTAAGGGTGCATCAA-1	PDS 2+5FU MCF7	1	0.722926	0.572905	1.79076	0.572905	0.722926	0.572905	0.572905	0.572905	0.572905	0.572905	0.572905	0.572905	0.572905	0.572905	0.572905	1.65729	3.23133	1.61192	3.54905	2.40151	0.572905	0.956242	1.23592	0.757804	1.34226	0.757804	0.757804	1.43436	0.757804	3.95124	4.61512	0.127788	-0.0899838	4.36945	4.43082	3.98898	3.85015	4.74493	4.26268	3.98898	0.116106	0.00267692	4.60517	3.17805	0.786094	0.379841	0.315433
AACAAGTTCCGCCAGAGCTTGGTG-1	PDS 2+5FU MCF7	2	2.48251	2.36146	2.12339	0.992866	0.858688	0.393414	1.37104	2.05079	0.393414	0.393414	0.496433	0.393414	0.393414	0.496433	0.393414	1.35512	2.02791	0.969755	2.18693	1.5057	0.393414	0.671772	0.885478	0.957159	0.885478	1.31414	0.758531	1.37709	1.15035	3.29584	3.63759	-1.09944	-0.193524	4.39445	3.98898	3.82864	3.91202	4.02535	3.97029	4.17439	-0.264358	-0.17378	3.98898	2.07944	-0.314053	-0.133672	-0.0735444
AACAAGTTCACTGGATAGTGCACT-1	PDS 2+5FU MCF7	7	2.22153	3.02942	3.2196	0.721455	0.49247	0.49247	0.49247	0.49247	0.49247	0.49247	0.49247	0.49247	0.49247	0.49247	0.872284	1.7064	2.60627	0.872284	1.07489	1.79635	0.49247	0.687325	0.906682	0.552544	1.13401	0.987869	1.10663	1.68025	0.944696	3.97029	4.27667	-0.061454	-0.211874	4.12713	3.80666	3.97029	4.02535	4.27667	4.09434	3.63759	-0.142468	-0.0896964	3.98898	3.8712	-0.0414615	0.108131	0.334015
AACAAGTTCACCTTGATCCACAGT-1	PDS 2+5FU MCF7	5	2.1197	0.598365	1.35342	0.598365	0.598365	0.598365	1.73094	0.598365	0.598365	0.598365	0.598365	0.598365	0.598365	0.598365	0.975892	1.60371	2.86635	1.05985	2.5748	1.54313	0.598365	0.89072	0.772428	0.665565	1.0299	1.92482	0.665565	1.19568	0.855316	2.83321	2.07944	-0.498668	-0.211874	4.11087	2.99573	3.89182	3.98898	4.62497	4.02535	3.3322	-0.126207	-0.246539	4.07754	1.38629	-0.420951	-0.254262	-0.0735444
AACAAGTTACAGTGTTGCCACCGA-1	PDS 2+5FU MCF7	2	2.53947	2.41335	1.97881	0.878583	0.920712	0.439291	1.15574	2.00088	0.439291	0.439291	0.716453	0.439291	0.439291	0.439291	0.439291	1.13289	2.07867	0.878583	2.22195	1.37311	0.439291	0.403084	0.968278	0.941088	1.11704	1.54815	0.590508	1.20925	1.2226	2.48491	2.56495	-1.98674	-0.193524	4.12713	3.04452	3.93183	3.91202	3.97029	3.98898	3.98898	-0.0944588	-0.139293	3.49651	2.48491	-0.462842	-0.138166	-0.276454
AACAAGTTAACGTTCGTCAGACCG-1	PDS 2+5FU MCF7	1	1.09011	0.776607	1.47841	0.615447	0.615447	0.615447	0.615447	0.615447	0.615447	0.615447	0.615447	0.615447	0.615447	0.615447	0.776607	1.75652	3.00604	1.28992	2.95967	2.40353	0.615447	0.794155	0.629353	1.19123	0.794155	1.11474	1.02643	1.42351	1.02643	3.98898	2.3979	-0.0408347	-0.211874	4.06044	1.79176	3.8712	3.97029	4.41884	4.02535	4.04305	-0.192899	-0.105957	3.97029	1.60944	-0.144875	-0.141174	-0.00782729
AACAAGTGTTAAGCCCCTCGACCT-1	PDS 2+5FU MCF7	7	2.82644	2.58544	2.53972	0.743427	0.614879	0.41972	0.41972	0.41972	0.41972	0.41972	0.41972	0.41972	0.614879	0.41972	0.41972	1.62854	2.79829	1.33583	2.39363	1.62312	0.41972	0.682042	0.99559	0.722912	1.02954	1.34233	0.872457	1.35075	1.00438	3.09104	2.94444	-0.020632	-0.211874	3.91202	3.89182	3.95124	3.93183	2.83321	3.93183	2.89037	-0.22799	-0.227847	3.93183	2.70805	0.297514	-0.156349	0.149851
AACAAGTGTCTACACTCTGAGATA-1	PDS 2+5FU MCF7	7	2.99566	2.92973	2.79184	0.450016	0.450016	0.450016	0.450016	0.450016	0.450016	0.450016	0.450016	0.450016	0.450016	0.450016	0.567857	1.46789	2.41222	1.22712	2.20561	1.75182	0.450016	0.788495	1.03104	0.757154	0.757154	0.911705	1.14975	1.49744	1.10726	3.73767	3.93183	-0.406295	-0.157806	4.02535	3.93183	3.95124	3.95124	3.61092	3.95124	1.94591	-0.192899	-0.0736961	3.93183	3.3673	-0.273416	-0.325908	0.153867
AACAAGTGTCTACACACGACATCT-1	PDS 2+5FU MCF7	1	0.584256	0.584256	1.82624	0.584256	0.737248	0.584256	0.584256	0.584256	0.584256	0.584256	0.584256	0.584256	0.737248	0.584256	1.03486	1.22454	3.34099	1.56589	3.44125	2.15939	0.584256	0.489649	1.06376	0.668475	1.09024	0.966878	0.802896	1.45905	1.45905	0	0	0.0376369	-0.12332	4.12713	4.06044	2.48491	4.06044	4.06044	0	3.95124	-0.192899	-0.0424435	4.00733	2.48491	0.441614	0.0146966	-0.174025
AACAAGTCCTCGTCGGCTACCTTA-1	PDS 2+5FU MCF7	4	2.42061	2.51756	2.33736	0.373945	1.03629	0.373945	0.373945	0.74789	0.373945	0.54782	1.01969	0.373945	0.662348	0.373945	0.816195	1.51617	2.44884	1.1577	2.31236	1.97182	0.373945	0.6293	0.987084	0.692591	1.08732	1.41905	0.811209	1.44799	0.925453	4.04305	4.26268	0.144882	0.0758085	4.57471	4.21951	4.07754	4.09434	4.09434	4.40672	4.27667	0.517343	0.0736287	4.45435	3.61092	0.580811	1.12144	0.69703
AACAAGTCCTATTCCTACTTACCA-1	PDS 2+5FU MCF7	1	0.58328	0.854489	2.37713	0.58328	0.58328	0.58328	0.58328	0.58328	0.58328	0.58328	0.58328	0.58328	0.58328	0.58328	0.58328	1.50422	3.03531	1.82319	2.9523	2.37106	0.58328	0.664899	0.85446	0.815362	1.34986	0.771655	1.17934	1.54906	0.815362	3.97029	3.95124	-0.000829375	-0.211874	4.38203	3.93183	3.93183	3.97029	3.93183	3.93183	1.38629	-0.0944588	-0.209498	3.61092	2.77259	0.0990629	0.0185551	0.0648494
AACAAGTCAGCTCAGAAGAGAGAG-1	PDS 2+5FU MCF7	2	2.53471	2.67445	2.68615	1.71241	0.406766	0.406766	0.406766	2.09673	0.406766	0.406766	0.406766	0.406766	0.406766	0.406766	0.513281	1.23376	1.63161	1.02656	2.13109	1.65775	0.406766	0.654896	0.729084	0.729084	0.846144	1.43491	0.791809	1.52089	1.29318	3.98898	3.95124	0.0185887	-0.157806	3.8712	3.91202	3.91202	3.93183	3.97029	3.98898	3.82864	-0.302098	-0.17378	3.93183	2.89037	-0.390646	-0.112961	-0.143886
AACAAGTCAGCGACCCGCATCTAC-1	PDS 2+5FU MCF7	2	2.07989	2.57219	2.48078	1.09563	0.378744	0.378744	1.17255	2.01254	1.44956	0.378744	0.378744	0.378744	0.378744	0.378744	0.670848	1.12322	2.23556	0.933594	1.93762	1.31234	0.378744	0.32152	1.06458	0.964561	1.22615	0.861721	0.995396	1.60152	0.964561	3.97029	2.48491	-0.0408347	-0.269032	4.12713	3.97029	4.47734	3.91202	3.63759	4.07754	3.46574	-0.264358	-0.156388	4.04305	2.70805	-0.0069753	-0.0727835	-0.0499261
AACAAGGTGGTACGGACCACGGAT-1	PDS 2+5FU MCF7	9	2.68387	2.68106	2.09866	0.447405	0.447405	0.447405	0.447405	1.91053	0.447405	0.447405	0.447405	0.447405	0.447405	0.447405	0.447405	1.56796	2.53814	1.32685	1.5411	2.04595	0.447405	0.85573	0.910679	0.528448	1.01372	1.47372	0.73453	1.44695	1.03622	3.73767	2.89037	0.0185887	-0.230566	3.97029	4.39445	3.91202	3.95124	4.64439	4.06044	4.17439	-0.22799	-0.0736961	4.18966	3.85015	-0.351616	-0.195325	0.0268984
AACAAGGTGCATCAAGGATCAGGT-1	PDS 2+5FU MCF7	1	0.590262	0.590262	1.72944	0.590262	0.590262	0.590262	0.590262	0.590262	0.590262	0.590262	0.590262	0.590262	0.590262	0.590262	0.590262	2.2591	3.38921	1.60955	3.34539	1.86207	0.590262	0.636633	0.879046	0.850321	1.01361	0.883495	0.883495	1.20258	1.65082	3.97029	2.19722	0.056329	-0.157806	4.2485	3.93183	4.15888	3.89182	3.97029	4.02535	3.89182	-0.246009	-0.0736961	3.95124	3.91202	0.385983	-0.127711	-0.0760632
AACAAGGTGCATCAAATTAGCGGT-1	PDS 2+5FU MCF7	2	2.28815	2.2542	2.10212	0.937559	1.0696	0.420483	1.5053	1.91881	0.333225	0.333225	0.777987	0.420483	0.333225	0.420483	0.488166	1.45961	2.18692	1.10333	1.96269	1.59782	0.333225	0.622618	0.931592	0.743038	1.01974	1.38672	0.95043	1.21377	1.1321	3.49651	4.11087	-0.125993	-0.0264704	4.60517	3.93183	4.12713	3.98898	4.36945	4.2485	4.20469	0.00933802	0.22582	3.97029	3.68888	0.134995	0.120959	0.39331
AACAAGGTGAATGCCGCCTTGTGA-1	PDS 2+5FU MCF7	2	2.5668	2.46822	2.19314	0.700069	0.700069	0.429246	1.20772	1.98539	0.429246	0.429246	0.700069	0.429246	0.429246	0.429246	0.429246	1.31566	2.09839	0.858491	2.27167	1.35412	0.429246	0.774972	0.631963	0.488953	0.930809	1.62072	1.05661	1.27359	1.22238	2.99573	3.46574	-1.2246	-0.140415	4.29046	3.8712	3.98898	3.97029	3.93183	3.97029	4.09434	-0.142468	-0.122486	3.89182	2.56495	-0.342093	-0.0450425	-0.178206
AACAAGGTGAATGCCCAAGCCTCG-1	PDS 2+5FU MCF7	2	2.76211	2.39129	2.21275	1.40312	0.402618	0.402618	0.402618	1.51837	0.656642	0.402618	0.402618	0.402618	0.402618	0.402618	0.656642	1.46188	2.49171	1.0161	2.14365	1.64909	0.402618	0.561323	1.00616	0.7255	1.09651	1.09651	0.651676	1.55896	1.30335	3.58352	3.4012	-0.0408347	-0.230566	4.11087	3.61092	3.97029	3.85015	3.09104	4.07754	3.97029	-0.0944588	0.0316645	3.91202	2.48491	-0.110454	0.419302	0.30859
AACAAGGTCTTCATATCGAACGCT-1	PDS 2+5FU MCF7	2	2.33016	2.27352	2.02791	0.891386	0.976272	0.371075	1.47155	1.87166	0.371075	0.371075	0.777737	0.468244	0.371075	0.468244	0.371075	1.31453	2.19845	1.17061	2.03123	1.64668	0.371075	0.685177	0.895938	0.783577	1.01382	1.4632	0.833892	1.23059	1.09381	3.09104	3.4012	-0.797161	-0.230566	4.33073	3.95124	3.97029	3.95124	3.95124	4.12713	3.95124	-0.192899	-0.246539	3.89182	3.04452	-0.304879	-0.0812582	-0.0328733
AACAAGGTCGTGTTAACGCTCTTA-1	PDS 2+5FU MCF7	9	2.36884	2.34884	2.02565	0.399653	0.399653	0.399653	0.399653	1.58488	1.61615	0.399653	0.399653	0.399653	0.504306	0.399653	0.585481	1.53497	2.32034	1.17096	2.39239	1.95203	0.399653	0.357227	0.974097	0.748713	1.07168	1.51637	0.957419	1.29099	1.08351	4.12713	4.31749	0.0926967	-0.0419746	4.45435	4.23411	4.23411	4.62497	1.79176	4.27667	4.34381	0.189309	0.326464	4.5326	3.95124	0.996892	0.722555	0.85748
AACAAGGTCGTCGACCACCTACGC-1	PDS 2+5FU MCF7	1	0.600626	0.600626	2.52315	0.600626	0.600626	0.600626	0.600626	0.600626	0.600626	0.600626	0.600626	0.600626	0.600626	0.600626	0.979579	1.44281	2.95372	1.25885	3.19157	2.23843	0.600626	0.497956	0.628351	1.22745	1.28418	0.497956	1.2567	2.10945	0.497956	3.97029	2.3979	-0.269093	-0.211874	4.11087	1.94591	3.93183	3.55535	4.48864	3.95124	3.95124	-0.210291	-0.17378	3.93183	3.13549	-0.000218519	-0.138166	-0.223929
AACAAGGTCGCAGGTTTGCCGTAG-1	PDS 2+5FU MCF7	1	0.557871	0.557871	1.89797	0.557871	0.557871	0.557871	0.557871	0.557871	0.557871	0.557871	0.557871	0.557871	0.557871	0.557871	0.703955	1.86034	3.22407	1.97625	3.24323	2.49463	0.557871	0.890816	1.20707	1.16695	1.40358	0.953123	0.648116	1.13647	0.593877	3.97029	4.17439	-0.104014	-0.12332	4.58497	3.93183	3.8712	3.98898	4.2485	4.14313	4.02535	-0.0944588	0.0172757	4.04305	3.93183	0.697966	0.47937	0.318838
AACAAGGTCAGTTGTCTGTAGAAG-1	PDS 2+5FU MCF7	7	2.28418	2.10123	2.40993	0.509296	0.509296	0.509296	0.509296	0.509296	0.509296	0.509296	0.509296	0.509296	0.509296	0.509296	0.509296	1.68632	2.21939	1.11162	3.07079	1.94922	0.509296	0.515125	0.975023	1.16514	0.912412	0.515125	0.840132	1.16514	1.9119	4.00733	4.26268	-0.000829375	-0.0899838	4.27667	3.46574	3.89182	3.98898	4.52179	4.06044	3.91202	0.0371176	0.304958	4.00733	3.63759	0.0990629	0.837016	0.216964
AACAAGGTATGTATCGTACAATGC-1	PDS 2+5FU MCF7	2	2.66143	2.62966	2.80774	0.432426	0.432426	0.432426	0.978086	1.59139	0.432426	0.432426	0.432426	0.432426	0.432426	0.432426	0.705256	1.57733	2.00495	0.864851	2.53397	1.15896	0.432426	0.401345	0.602017	0.563359	1.10843	1.34736	1.13257	1.51753	1.32739	3.89182	4.00733	0.0185887	-0.269032	4.11087	4.07754	3.91202	3.93183	4.07754	3.93183	4.21951	-0.158997	0.00267692	4.35671	3.95124	0.439447	0.277259	0.24571
AACAAGGTAGTGGAGGTCGACATT-1	PDS 2+5FU MCF7	1	0.719584	0.491193	2.05899	0.491193	0.491193	0.491193	0.491193	0.491193	0.491193	0.491193	0.491193	0.491193	0.491193	0.491193	0.719584	2.36889	3.23667	2.01188	3.31346	2.72947	0.491193	0.926118	1.08969	1.1251	1.21013	1.04077	0.763627	1.09787	0.746692	4.00733	3.93183	0.0746782	-0.12332	4.46591	4.06044	4.00733	4.04305	4.04305	4.04305	3.97029	-0.192899	-0.17378	4.04305	3.93183	0.681074	0.0575783	0.179585
AACAAGGTAACAGTCACACTAACG-1	PDS 2+5FU MCF7	1	0.765723	0.659558	1.8111	1.61819	0.522687	0.522687	0.522687	0.522687	0.522687	0.522687	0.522687	0.522687	0.522687	0.522687	0.659558	2.18139	2.97812	1.53145	3.16216	2.26975	0.522687	0.495695	0.785658	0.743543	1.03351	1.39159	0.823332	1.39882	1.32786	4.00733	3.93183	-0.0408347	-0.193524	4.20469	4.00733	3.89182	3.8712	4.04305	4.11087	3.91202	-0.175804	-0.285005	3.89182	3.4012	0.261887	-0.0395855	-0.127821
AACAAGGGTTGCTATTCTGAGATA-1	PDS 2+5FU MCF7	5	1.61976	0.870205	1.29651	0.594007	0.594007	0.594007	0.594007	0.594007	0.594007	0.594007	0.594007	0.594007	0.594007	0.594007	0.749553	1.85672	2.51634	1.49911	3.22025	2.27343	0.594007	0.461671	0.817732	0.461671	1.07787	1.23734	0.873846	1.33552	1.73435	3.89182	3.93183	-0.219083	-0.175506	4.2485	3.58352	0	3.98898	3.21888	4.14313	4.12713	-0.110207	0.139878	3.8712	3.93183	0.272196	0.269299	-0.00195528
AACAAGGGTTGAAGGCATGACGTT-1	PDS 2+5FU MCF7	2	2.51549	2.5483	2.45972	1.47843	1.73159	0.373918	0.373918	2.02444	0.373918	0.373918	0.373918	0.373918	0.373918	0.373918	0.471832	1.46948	2.32492	1.28797	1.45082	1.00215	0.373918	0.687717	0.839823	0.753344	1.10009	1.2141	0.938356	1.43923	1.02734	3.17805	3.93183	-0.219083	-0.157806	4.26268	3.98898	3.97029	3.97029	4.00733	4.15888	1.94591	-0.0338342	-0.139293	3.97029	3.89182	-0.588005	-0.162484	0.108777
AACAAGGGTGTGACCACTCTAGGA-1	PDS 2+5FU MCF7	4	2.77884	2.2842	2.1953	0.541446	0.541446	0.541446	0.541446	0.541446	0.541446	0.959033	0.541446	0.541446	0.683229	0.541446	0.683229	1.30065	2.21771	0.959033	2.29368	1.52341	0.541446	0.945272	0.814213	1.14289	0.814213	1.05235	1.14289	1.14289	0.945272	2.83321	2.70805	0.0376369	-0.175506	3.91202	2.89037	3.85015	3.82864	4.46591	3.97029	2.63906	-0.175804	-0.227847	2.48491	2.07944	-0.230119	-0.335007	-0.153377
AACAAGGGTGATAGGGATTATGCG-1	PDS 2+5FU MCF7	1	0.715143	0.566737	1.70021	0.566737	0.566737	0.566737	0.566737	0.924308	0.566737	0.566737	0.566737	0.566737	0.715143	0.566737	0.566737	2.14543	3.62056	1.57057	2.94582	2.0283	0.566737	0.375286	0.612066	0.876188	1.13828	1.26856	0.819122	1.51761	1.39289	3.8712	3.93183	-0.000829375	-0.175506	4.65396	3.93183	3.89182	4.00733	3.95124	3.7612	2.07944	-0.0486492	-0.156388	3.95124	3.93183	0.297514	0.236809	-0.000785004
AACAAGGTGGTACGGTGATCTCGG-1	PDS 2+5FU MCF7	2	2.24924	2.47474	2.28373	1.71144	1.15645	0.354536	0.354536	1.65548	0.354536	0.982506	1.3664	0.354536	0.354536	0.354536	0.519386	1.138	1.87242	1.22121	1.79326	1.3213	0.354536	0.605932	0.977457	0.468813	0.937626	1.08855	0.977457	1.55396	1.3902	3.97029	3.98898	-0.000829375	-0.175506	4.07754	3.97029	3.82864	3.82864	4.04305	3.98898	3.91202	0.321369	-0.105957	3.97029	1.38629	0.319765	0.019838	0.040458
AACAAGGGATTACGCCTGTGGTGG-1	PDS 2+5FU MCF7	11	0.781315	0.781315	1.95329	0.619178	0.619178	0.619178	0.619178	0.619178	0.619178	0.619178	0.619178	0.619178	0.781315	0.619178	0.619178	2.28846	3.13616	1.83626	3.29668	0.619178	0.619178	0.448755	0.794854	0.979479	1.01502	1.01502	1.07799	1.53635	1.13253	3.93183	3.66356	-0.171455	-0.288835	4.11087	3.91202	3.93183	3.97029	3.93183	4.26268	2.70805	-0.22799	-0.265587	3.95124	2.56495	-0.332659	-0.237539	-0.290418
AACAAGGTGTATCTGACTATTGTC-1	PDS 2+5FU MCF7	2	2.4576	2.41761	2.16318	1.01376	0.876759	0.401693	1.16201	2.01444	0.401693	0.401693	0.655133	0.401693	0.401693	0.401693	0.401693	1.28937	2.09632	0.93784	2.15116	1.54281	0.401693	0.553084	0.939789	0.874562	1.14631	1.48793	0.791754	1.22556	0.981008	3.09104	3.61092	-1.04228	-0.249614	4.34381	3.98898	3.97029	4.21951	3.97029	4.00733	4.06044	-0.246009	-0.139293	3.91202	3.13549	-0.375831	-0.0798407	0.00155145
AACAAGGTGTCCGTGGCGCTACCT-1	PDS 2+5FU MCF7	11	0.772175	0.611934	2.04063	0.611934	0.611934	0.611934	0.611934	0.611934	0.611934	0.611934	0.611934	0.611934	0.611934	0.611934	0.998022	2.19005	3.94174	1.93044	0.611934	2.5002	0.611934	0.626489	0.970464	0.864614	1.0875	0.555954	1.0567	1.45947	1.37881	3.97029	3.95124	0.110396	-0.175506	4.18966	1.09861	0	4.00733	4.02535	4.09434	3.82864	-0.110207	-0.0424435	3.91202	3.91202	0.339136	0.484217	0.367749
AACAAGTCACGACAAACTGGTGCT-1	PDS 2+5FU MCF7	9	2.46641	2.34444	2.31027	0.441542	1.62043	0.349914	0.349914	2.02556	1.63951	0.349914	1.51405	0.349914	0.349914	0.349914	0.349914	1.26456	2.43373	1.17493	1.64501	0.570685	0.349914	0.674639	0.828353	0.810407	0.933573	1.52047	0.987352	1.18681	1.0584	3.97029	2.77259	-0.436147	-0.249614	3.98898	3.09104	3.98898	3.89182	3.91202	3.97029	3.66356	-0.302098	-0.479161	3.68888	1.60944	-0.255871	-0.41688	-0.244609
AACAAGTATCTGTCAGCCTTATCT-1	PDS 2+5FU MCF7	2	2.63352	2.34736	2.28778	1.19811	0.554434	0.439378	0.643678	1.37339	0.439378	0.439378	0.439378	0.439378	0.439378	0.439378	0.554434	1.28736	2.66992	0.83165	2.15894	1.74751	0.439378	0.587028	0.930418	0.919764	1.18699	1.26715	0.799819	1.32177	0.987067	2.56495	2.77259	-1.04228	-0.175506	4.09434	2.30259	3.91202	3.91202	2.77259	3.91202	3.63759	-0.246009	-0.366683	3.93183	1.38629	-0.309456	-0.374155	-0.237174
AACAAGTATCAGTGCAGACCAGCT-1	PDS 2+5FU MCF7	4	1.90716	2.45544	2.00623	0.560571	0.821222	0.707362	0.560571	0.560571	0.560571	0.560571	0.914252	0.560571	0.560571	0.560571	0.821222	1.26793	2.49147	0.914252	2.20302	1.64244	0.560571	0.760871	0.542055	0.700596	1.25861	1.47966	0.760871	1.55973	0.937602	2.19722	1.79176	-2.1409	-0.309037	4.06044	1.09861	3.68888	3.58352	1.94591	3.49651	2.3979	-0.264358	-0.285005	3.2581	1.38629	-0.473595	-0.403086	-0.509663
AACAAGTATACGTGGAATACGTCT-1	PDS 2+5FU MCF7	4	2.72114	2.48463	2.12972	0.688157	1.92185	0.421941	0.421941	0.421941	0.421941	1.15056	0.421941	0.421941	0.421941	0.421941	0.421941	1.66831	2.36306	1.15056	2.04997	1.34289	0.421941	0.657412	0.927689	0.9425	1.10515	1.35327	0.762844	1.33218	0.918963	3.73767	2.56495	0.0746782	-0.211874	4.07754	3.93183	3.97029	3.95124	3.7612	4.02535	3.80666	-0.192899	-0.227847	3.8712	3.04452	0.272196	-0.209736	-0.0849297
AACAAGTAGTAGTCTTTATCCAAG-1	PDS 2+5FU MCF7	1	0.609302	0.609302	1.68852	0.609302	0.609302	0.609302	0.609302	0.609302	0.609302	0.609302	0.609302	0.609302	0.609302	0.609302	0.768853	2.086	2.91586	1.57133	3.02082	2.37188	0.609302	1.06309	1.59577	0.993855	1.22038	0.806521	0.455342	0.954352	0.910683	3.91202	1.09861	-0.061454	-0.12332	4.06044	3.93183	4.02535	3.93183	3.91202	4.07754	3.17805	-0.210291	-0.17378	3.78419	2.77259	0.134995	-0.271269	-0.181004
AACAAGTAGTAGTCTCTCATGCCA-1	PDS 2+5FU MCF7	7	2.36454	2.24703	1.60662	0.524174	0.524174	0.524174	0.524174	0.524174	0.524174	0.524174	0.524174	0.524174	0.524174	0.524174	0.524174	1.82674	2.35436	1.37907	2.85748	1.92904	0.524174	0.91716	1.08527	0.844504	0.758571	0.980097	0.758571	0.91716	1.73867	4.02535	3.93183	-0.754601	-0.211874	4.15888	3.95124	3.95124	3.98898	3.97029	4.29046	3.91202	0.116106	0.00267692	3.85015	3.91202	0.300011	0.536034	0.23929
AACAAGTAGGATTAGCCACGGATC-1	PDS 2+5FU MCF7	0	0.846698	0.670992	1.27005	0.670992	0.670992	1.6934	0.670992	0.670992	0.670992	0.670992	0.670992	0.670992	0.670992	0.670992	0.982986	1.46455	2.46935	1.09434	2.83072	1.94104	0.670992	1.08729	0.796423	0.543644	0.886644	1.029	0.543644	1.34007	1.77329	3.55535	3.78419	-0.321737	-0.193524	4.07754	3.49651	3.95124	3.21888	4.2485	3.80666	4.21951	-0.210291	-0.34563	4.20469	3.7612	-0.546456	-0.201704	-0.219552
AACAAGTAGGAGCTATCGCTGATT-1	PDS 2+5FU MCF7	2	2.41079	2.18138	2.21498	1.18859	0.332109	0.332109	1.35691	1.67393	0.332109	1.39514	1.35349	0.332109	0.332109	0.332109	0.419075	1.37663	2.07142	0.775381	2.05162	1.54535	0.332109	0.659893	0.923477	0.800244	1.08196	1.31725	0.831712	1.44086	0.944605	4.02535	3.95124	0.0746782	-0.269032	4.20469	4.06044	3.89182	3.91202	4.09434	4.07754	0.693147	-0.264358	-0.122486	3.8712	3.3322	0.460907	-0.0409469	0.0659441
AACAAGTAGCACTATCGCGAGTGT-1	PDS 2+5FU MCF7	1	0.643871	0.510255	2.81419	0.510255	0.510255	0.510255	0.510255	0.510255	0.510255	1.3159	0.510255	0.510255	0.643871	0.510255	0.510255	2.11993	3.14044	1.66438	2.77927	2.20381	0.510255	0.560841	0.872838	0.642795	1.05484	1.13816	1.03826	1.53867	1.1536	3.55535	1.94591	-0.0825074	-0.106513	4.00733	3.91202	3.89182	3.89182	3.78419	3.93183	3.46574	-0.210291	-0.209498	3.8712	2.48491	-0.351616	-0.336837	-0.0585628
AACAAGTACCTCACTCCGTCCACT-1	PDS 2+5FU MCF7	4	2.29469	2.49646	2.2795	0.360737	1.06982	0.360737	0.360737	0.889206	0.360737	0.966826	0.999689	0.360737	0.455199	0.455199	0.588336	1.53435	2.5123	1.21127	2.2895	1.98955	0.360737	0.597395	0.978187	0.725391	1.05557	1.36283	0.922291	1.36454	0.993808	3.98898	3.93183	0.127788	0.181169	4.7185	4.11087	4.14313	3.97029	3.93183	4.51086	3.91202	0.525782	0.177618	4.29046	3.8712	0.559878	1.15124	0.903031
AACAAGTACCAGCCATAAGTGTAG-1	PDS 2+5FU MCF7	1	0.650886	0.650886	2.03948	0.515815	0.515815	0.515815	0.515815	0.515815	0.515815	0.650886	0.515815	0.515815	0.841259	0.515815	0.650886	1.99473	3.12784	1.77674	3.21224	2.66693	0.515815	0.525845	0.663543	0.995314	1.10212	0.525845	0.770349	1.43389	1.98309	4.04305	4.00733	-0.000829375	-0.0112029	4.30406	3.91202	3.95124	4.12713	4.14313	4.29046	3.80666	-0.0789546	-0.0736961	3.97029	3.95124	0.907279	-0.0328058	0.167797
AACAAGTAATGTAGCTCGAACGCT-1	PDS 2+5FU MCF7	10	0.543752	2.72483	1.7872	0.543752	0.543752	0.543752	0.543752	0.543752	0.543752	0.543752	0.543752	0.543752	0.543752	0.543752	0.686138	1.7597	3.08762	1.22989	3.2065	1.73058	0.543752	0.798756	0.999316	0.82426	1.05891	0.929017	0.967007	1.37212	1.05061	3.95124	3.66356	0.056329	-0.211874	4.11087	3.93183	3.89182	4.39445	4.02535	3.95124	2.94444	0.00933802	-0.227847	3.85015	0	-0.462842	-0.0314553	-0.0328733
AACAAGTAACGGATACCGCATCCT-1	PDS 2+5FU MCF7	9	2.83032	2.75908	2.13018	0.409818	0.409818	0.409818	0.409818	1.39427	0.409818	0.409818	0.409818	0.409818	0.409818	0.409818	0.409818	1.65284	2.62471	1.21538	2.34349	2.08283	0.409818	0.806409	0.723923	0.506	0.89075	0.97181	1.0362	1.99559	1.06932	3.95124	3.98898	-0.243776	-0.193524	4.17439	3.93183	3.91202	3.89182	4.07754	4.02535	3.89182	-0.175804	-0.34563	3.95124	3.8712	-0.102964	-0.262729	-0.0196758
AACAAGGTTCCAACATGTTAAGCC-1	PDS 2+5FU MCF7	1	0.572668	0.572668	1.44525	0.572668	0.572668	0.572668	0.572668	0.572668	0.572668	0.572668	0.572668	0.572668	0.572668	0.572668	0.572668	2.15967	3.25182	1.44525	3.37702	2.86761	0.572668	0.458867	0.917735	0.896372	0.937801	0.991596	1.00775	1.25258	1.53731	3.66356	3.93183	0.0746782	-0.140415	4.12713	3.97029	4.00733	3.91202	3.98898	4.17439	3.93183	-0.341319	-0.209498	3.91202	3.43399	0.304986	0.116313	0.0505083
AACAAGGTTCACTCCGGAGTACAG-1	PDS 2+5FU MCF7	9	2.69543	2.56046	2.41655	0.40817	0.40817	0.40817	0.40817	2.15455	0.40817	0.40817	1.62807	0.40817	0.40817	0.40817	0.515053	1.37971	2.05436	1.19592	2.12892	1.14842	0.40817	0.562964	0.653581	0.72762	1.15055	0.973767	0.973767	1.83183	1.12593	3.49651	2.19722	-0.0408347	-0.12332	3.98898	3.93183	3.89182	3.46574	3.3673	3.93183	2.63906	-0.158997	-0.105957	3.93183	2.94444	-0.125606	-0.198509	-0.158842
AACAAGGTTAATTCGTGGTTATAC-1	PDS 2+5FU MCF7	1	0.713845	0.565709	1.88648	0.565709	0.713845	0.565709	0.565709	0.565709	0.565709	0.565709	0.565709	0.565709	0.565709	0.565709	0.828749	1.89952	2.79799	1.71585	3.17907	2.6476	0.565709	0.924788	0.620706	0.620706	1.25654	1.48487	0.924788	1.47658	0.691022	3.95124	3.91202	-0.0408347	-0.249614	4.35671	3.91202	3.97029	4.00733	4.04305	4.35671	3.97029	-0.142468	-0.227847	3.95124	3.89182	0.789157	0.296887	0.0482836
AACAAGGTGTTGGAAGTCACTATG-1	PDS 2+5FU MCF7	9	2.34231	2.37416	2.17243	0.347087	0.347087	0.347087	0.347087	1.6207	1.66591	0.347087	0.347087	0.347087	0.614775	0.656962	0.508473	1.69676	2.26721	1.27733	2.4447	1.84616	0.347087	0.49163	0.85074	0.841875	0.993368	1.44105	0.86759	1.30631	1.20744	4.23411	4.46591	0.127788	0.287779	4.93447	4.40672	4.26268	4.60517	2.19722	4.60517	4.31749	0.49159	0.378289	4.56435	3.82864	1.54885	1.40099	1.35372
AACAAGGTGTCACACCTATACTAG-1	PDS 2+5FU MCF7	4	2.48548	2.57166	2.33783	0.446473	0.892946	0.446473	0.446473	0.892946	0.446473	0.654071	0.728166	0.654071	0.446473	0.563386	0.563386	1.30814	2.3	0.935764	2.39547	1.80548	0.446473	0.750024	0.988624	0.84689	1.01719	1.54457	0.690609	1.41207	0.750024	3.95124	4.18966	0.0185887	-0.140415	4.23411	4.02535	4.04305	4.02535	4.07754	4.17439	4.2485	0.153377	-0.139293	4.27667	2.56495	0.175346	0.531432	0.229119
AACAAGCCATCACGATCGCCAAGC-1	PDS 2+5FU MCF7	1	0.651107	0.651107	1.74506	0.651107	0.651107	0.651107	0.651107	0.651107	0.651107	0.651107	0.651107	0.651107	0.651107	0.651107	0.651107	2.05401	2.72336	1.30221	3.08096	2.07225	0.651107	0.602274	1.04176	0.845398	0.903411	0.778428	0.903411	1.32269	1.60263	3.71357	3.29584	-0.000829375	-0.230566	4.00733	3.91202	3.91202	3.85015	4.04305	3.89182	3.49651	-0.246009	-0.304808	3.49651	1.38629	-0.196782	-0.264431	-0.328639
AACAAGCAGCAGTACCCGGATTGC-1	PDS 2+5FU MCF7	11	0.747918	0.592711	1.71459	0.592711	0.592711	0.592711	0.592711	0.592711	0.592711	0.592711	0.592711	0.592711	0.747918	0.592711	0.868306	2.00351	3.00417	1.64255	3.23245	1.96251	0.592711	0.584156	0.745961	0.850521	0.97807	1.16831	1.09979	1.16212	1.41107	3.89182	3.93183	0.110396	-0.12332	4.20469	3.91202	3.95124	3.8712	3.93183	3.93183	3.3673	0.0507232	0.165196	3.97029	3.91202	0.367506	0.542896	-0.0425821
AACAAGCCATAAGTACTGTTACCA-1	PDS 2+5FU MCF7	1	0.710057	0.917735	1.77514	0.562707	0.562707	0.562707	0.562707	0.562707	0.562707	0.562707	0.562707	0.562707	0.562707	0.562707	1.06508	2.05255	2.77411	1.70675	3.03439	2.39818	0.562707	0.834002	1.1463	1.2141	1.33714	0.935098	0.692055	1.03301	0.808286	3.97029	3.61092	0.0185887	-0.230566	4.70953	3.98898	3.98898	3.95124	4.20469	3.98898	4.00733	-0.210291	-0.0896964	4.07754	3.58352	-0.0449764	0.00823242	0.0303056
AACAAGAGAAGTAACTAAGTACAC-1	PDS 2+5FU MCF7	1	0.535207	0.535207	1.78476	0.535207	0.535207	0.535207	0.535207	0.535207	0.535207	0.535207	1.28566	0.535207	0.535207	0.535207	0.947982	1.92491	2.82067	1.45942	3.46884	2.67403	0.535207	0.453073	0.988903	0.857571	1.192	0.453073	0.906145	1.77502	1.37422	4.02535	4.02535	-0.020632	0.142948	4.17439	4.06044	4.07754	3.95124	4.52179	4.21951	4.14313	0.177475	0.177618	4.02535	3.93183	0.329497	0.506529	0.346489
AACAAGAGCGCATGAAGATATGGA-1	PDS 2+5FU MCF7	7	2.57397	3.04197	2.84083	0.488397	0.488397	0.488397	0.488397	0.488397	1.35347	0.488397	0.488397	0.488397	0.488397	0.488397	0.488397	1.23258	2.37498	1.14027	1.76503	1.37415	0.488397	0.561213	0.802913	0.624788	0.836148	1.12243	1.16194	1.81272	1.07785	3.52636	3.85015	-0.020632	-0.230566	3.98898	3.91202	3.97029	3.91202	3.8712	4.04305	3.3673	-0.22799	-0.227847	2.70805	1.79176	-0.0881486	-0.295576	-0.276454
AACAAGAGCTCTCCGGAGAACAGG-1	PDS 2+5FU MCF7	0	0.688072	0.688072	1.00801	0.688072	0.688072	0.688072	0.688072	0.688072	0.688072	0.688072	0.688072	0.688072	0.688072	0.688072	0.688072	1.87626	3.04375	1.50183	2.56433	2.24439	0.688072	0.441078	0.962723	0.719368	0.962723	1.02979	0.997657	1.57858	1.30808	3.13549	3.43399	-0.888133	-0.12332	4.02535	3.80666	3.93183	3.93183	4.18966	3.95124	3.04452	-0.264358	-0.17378	3.21888	3.21888	-0.405684	-0.459439	-0.276454
AACAAGAGCTGCACTGAATTGTTG-1	PDS 2+5FU MCF7	4	2.2771	2.49479	2.27144	0.416671	0.873303	0.416671	0.416671	0.679562	0.416671	0.788671	1.02708	0.416671	0.679562	0.416671	0.873303	1.40845	2.25986	1.09623	2.28726	1.87422	0.416671	0.604705	0.960563	0.682803	0.987602	1.31124	0.987602	1.40854	1.05695	3.61092	3.93183	-0.125993	-0.140415	4.30406	4.04305	3.98898	3.80666	3.82864	4.12713	3.91202	0.165499	-0.17378	3.98898	2.63906	0.0681007	0.34526	0.0648494
AACAAGAGGATCATGCAGTTACTG-1	PDS 2+5FU MCF7	4	2.25225	2.43343	1.75316	0.584386	0.584386	1.50707	0.584386	0.584386	0.584386	0.584386	0.584386	0.584386	0.584386	0.584386	0.584386	1.10612	1.98818	1.16877	2.38163	1.47483	0.584386	0.969123	0.768012	0.768012	0.768012	0.969123	0.768012	1.25257	1.73713	3.17805	1.94591	-2.1409	-0.288835	4.07754	3.09104	3.91202	3.91202	4.15888	3.55535	2.77259	-0.192899	-0.265587	2.63906	2.83321	-0.506565	-0.34419	-0.509663
AACAAGAGGTGCGAGTGAACGGTT-1	PDS 2+5FU MCF7	9	2.31034	2.17349	2.74501	0.429412	0.429412	0.429412	0.429412	2.09001	0.429412	0.429412	0.429412	0.429412	0.429412	0.429412	0.541858	1.94254	2.62907	1.47013	1.83727	1.38967	0.429412	0.724504	0.838861	0.801469	1.03569	0.74177	1.1168	1.31035	1.43055	3.98898	3.61092	-0.0825074	-0.230566	4.18966	4.04305	4.00733	3.93183	3.95124	4.09434	3.43399	-0.192899	-0.191479	3.46574	3.49651	-0.529165	0.0451558	-0.0149195
AACAAGAGTAATGGTCTTATCTCA-1	PDS 2+5FU MCF7	0	0.665118	0.665118	1.55286	0.665118	0.665118	0.665118	0.665118	0.665118	0.665118	0.665118	0.665118	0.665118	0.665118	0.665118	0.665118	1.78261	2.09821	1.59773	3.2401	2.42611	0.665118	0.903891	0.981656	0.554218	1.04902	0.554218	0.811915	1.98349	1.16159	3.78419	3.3673	-0.60045	-0.193524	3.98898	3.49651	3.93183	3.68888	2.89037	4.00733	1.09861	-0.264358	-0.265587	3.80666	3.21888	-0.200889	-0.252577	-0.244609
AACAAGAGTACTCTCATCGTAGTG-1	PDS 2+5FU MCF7	2	2.33593	2.47298	2.34251	0.436195	0.986612	0.436195	1.04782	1.71422	0.436195	0.436195	0.436195	0.436195	0.550417	0.436195	0.639014	1.26182	2.06402	1.04782	2.15742	1.70889	0.436195	0.398608	0.930638	1.02797	1.08694	1.18213	0.502988	1.54148	1.32925	3.63759	3.68888	-0.243776	-0.230566	4.06044	3.98898	3.85015	3.95124	4.00733	4.12713	2.07944	-0.246009	-0.191479	3.98898	3.2581	0.0649511	0.196803	-0.0913113
AACAAGAGTAGAGGAGCTTCTACG-1	PDS 2+5FU MCF7	5	2.94189	0.496561	2.83013	0.496561	0.496561	0.496561	0.496561	0.496561	0.496561	0.496561	0.496561	0.496561	0.496561	0.496561	0.879531	1.76819	2.64901	1.30642	2.65286	2.03387	0.496561	0.800014	1.52297	1.20002	1.4802	0.800014	0.633996	0.928788	0.633996	3.98898	3.95124	-0.000829375	0.0618222	3.95124	3.89182	3.97029	3.89182	3.8712	4.15888	2.99573	-0.192899	0.0458491	3.8712	3.95124	-0.304879	0.806546	0.222592
AACAAGAGTAGAGGAGTTCACTCC-1	PDS 2+5FU MCF7	2	2.27034	2.3914	2.39798	0.423158	1.39004	0.335345	1.14808	1.70775	0.335345	0.335345	0.335345	0.335345	0.491271	0.335345	0.758503	1.54339	2.13903	1.23412	2.15307	1.92773	0.335345	0.654429	0.985381	0.813743	0.879062	1.09535	1.0335	1.27053	1.268	4.20469	4.17439	0.0746782	0.16859	4.68213	4.18966	3.98898	4.15888	4.14313	4.39445	3.98898	0.128685	0.249077	4.07754	3.97029	0.776849	1.39095	0.772675
AACAAGAGTCAGTTGTCCAACGTG-1	PDS 2+5FU MCF7	9	2.49881	2.31233	2.37667	0.340403	0.340403	0.340403	0.340403	2.08485	0.340403	0.340403	0.340403	0.340403	0.340403	0.429541	0.895577	1.66979	2.53914	1.53337	2.49813	2.05573	0.340403	0.777638	0.992078	0.876201	1.18066	1.11119	0.824985	1.45961	0.777638	4.07754	4.17439	0.194479	0.569827	4.80402	4.29046	4.23411	4.40672	4.63473	4.70953	4.2485	0.790083	0.724812	4.34381	3.91202	0.981873	1.91484	1.39047
AACAAGAGTCCGTGTCATGTCCTG-1	PDS 2+5FU MCF7	2	2.69088	2.26411	1.92891	1.54902	0.41911	0.41911	0.41911	1.80006	0.41911	0.41911	0.41911	0.41911	0.41911	0.41911	0.878414	1.55554	2.0924	1.05772	2.15904	1.73726	0.41911	0.487286	0.962212	0.752349	0.891481	1.24464	1.06767	1.15253	1.44183	4.00733	3.4012	0.056329	-0.0899838	4.29046	4.21951	3.93183	3.95124	4.63473	4.27667	4.34381	0.0371176	0.0316645	4.26268	3.89182	0.264474	0.261275	0.278971
AACAAGAGTGTGCACTCTACATCC-1	PDS 2+5FU MCF7	7	2.74181	2.57526	2.31375	0.439253	0.439253	0.439253	0.439253	0.439253	0.439253	0.439253	0.439253	0.439253	0.439253	0.439253	0.831414	1.76677	2.68206	1.28699	2.38848	1.94616	0.439253	0.80003	0.779306	0.779306	0.982055	1.3951	0.890659	1.3601	1.01344	3.93183	3.93183	-0.020632	-0.0419746	4.2485	3.95124	4.00733	3.97029	3.93183	4.14313	3.95124	-0.0192354	0.0316645	4.02535	3.29584	0.724414	0.738928	0.259327
AACAAGAGTTATCGCCCACATTAG-1	PDS 2+5FU MCF7	0	0.709846	0.709846	1.15771	0.709846	0.709846	0.709846	0.709846	0.709846	0.709846	0.709846	0.709846	0.709846	0.709846	0.709846	0.709846	1.70517	2.90024	1.41969	2.87053	1.74975	0.709846	0.789811	0.789811	1.39895	0.789811	0.99663	0.789811	1.15705	1.28813	2.83321	2.30259	-1.2936	-0.230566	3.7612	2.77259	3.66356	3.95124	4.00733	4.00733	3.29584	-0.142468	-0.209498	3.43399	1.79176	-0.446927	-0.266136	-0.429321
AACAAGAGTTCGATAACGTTCAAT-1	PDS 2+5FU MCF7	2	2.15355	2.27091	2.32736	0.395045	1.18514	0.395045	1.26803	1.55251	0.395045	0.395045	0.498492	0.395045	0.498492	0.498492	0.395045	1.54768	2.30619	1.14278	2.10643	1.9034	0.395045	0.589243	1.02694	0.625797	0.978663	1.17181	0.989868	1.3387	1.27898	3.95124	4.02535	0.056329	-0.211874	4.26268	4.04305	3.80666	4.02535	4.02535	4.27667	3.2581	0.00933802	-0.265587	4.04305	3.91202	0.114192	-0.0140636	0.242964
AACAAGAGTTGAGCGAATATCAGC-1	PDS 2+5FU MCF7	4	2.28616	2.51083	2.28616	0.578203	0.578203	0.578203	0.578203	0.847052	0.578203	0.729611	0.847052	0.578203	0.578203	0.578203	0.578203	1.02414	2.19699	0.578203	2.41843	1.60234	0.578203	0.597297	1.39452	0.875024	1.25188	1.05796	0.597297	1.47232	0.753705	2.07944	2.30259	-1.98674	-0.329657	4.02535	2.94444	4.02535	3.78419	2.30259	3.73767	3.17805	-0.192899	-0.209498	3.7612	1.60944	-0.385683	-0.325908	-0.480898
AACAAGAGTTGTGTAGATAGTTCT-1	PDS 2+5FU MCF7	8	2.58475	2.06773	2.15588	1.60038	0.402384	0.402384	0.402384	0.402384	0.402384	0.402384	0.402384	0.402384	0.507752	0.402384	0.507752	1.92373	2.54232	1.64403	2.49674	1.93319	0.402384	0.691049	0.934872	0.72126	1.03659	1.28146	0.834446	1.32914	1.17119	3.95124	2.99573	-0.000829375	-0.106513	4.14313	3.97029	3.95124	4.04305	4.04305	3.98898	3.95124	-0.0192354	-0.227847	3.93183	3.2581	-0.295788	-0.0840991	0.145818
AACAAGAGAAGAGTCCAGGAGCCT-1	PDS 2+5FU MCF7	2	2.5426	2.45503	2.276	1.23123	0.380453	0.380453	0.380453	2.05343	0.380453	0.380453	0.380453	0.380453	0.480078	0.380453	0.380453	1.66365	2.18071	1.23123	2.38091	1.79834	0.380453	0.548558	0.790276	0.579629	1.13542	1.06656	1.16885	1.74426	0.96645	1.38629	3.95124	0.0376369	-0.0577229	4.15888	3.98898	3.93183	3.80666	4.02535	4.15888	4.02535	-0.110207	-0.105957	3.97029	2.3979	0.536531	-0.132178	0.0768256
AACAAGATAAGACAGACACCGCCA-1	PDS 2+5FU MCF7	0	0.77641	0.61529	1.47803	0.61529	0.61529	0.61529	0.61529	0.61529	0.61529	0.61529	0.61529	0.61529	0.61529	0.61529	0.61529	2.31145	2.92974	1.73117	3.14165	1.94103	0.61529	0.681981	0.824557	0.88114	0.824557	1.32863	0.681981	0.931049	1.84611	3.95124	3.93183	-0.000829375	-0.175506	4.17439	3.91202	3.97029	3.8712	3.93183	4.00733	3.95124	-0.0636871	-0.122486	4.00733	3.17805	0.248849	0.189256	0.0438193
AACAAGACTCTAGGAACGCTAGTG-1	PDS 2+5FU MCF7	8	2.42316	2.48429	2.01608	1.138	1.55517	0.360738	0.360738	0.360738	1.78421	0.360738	1.54641	0.455201	0.360738	0.360738	0.588339	1.39503	1.93184	1.02957	1.97943	1.34441	0.360738	0.44076	0.645702	0.556177	0.88152	1.25795	1.25795	2.03615	0.923791	3.98898	3.95124	-0.0408347	-0.193524	4.38203	3.89182	3.95124	3.93183	3.95124	4.09434	3.98898	0.0371176	-0.156388	4.00733	3.2581	0.322207	0.0451558	0.089729
AACAAGACTCCTGAGTGATTCACC-1	PDS 2+5FU MCF7	9	2.8096	2.62923	2.62509	0.417254	0.611266	0.417254	0.417254	2.30391	0.417254	0.417254	0.417254	0.417254	0.417254	0.417254	0.526516	1.2789	2.31776	1.02852	2.1401	1.47029	0.417254	0.585054	0.585054	0.717448	0.925114	1.42257	0.943778	1.54361	1.27737	3.85015	3.46574	-0.020632	-0.175506	4.21951	3.98898	3.93183	3.95124	3.55535	4.04305	3.29584	-0.321516	-0.246539	3.91202	3.52636	-0.217487	-0.206516	-0.00312693
AACAAGCCATCACGACAGAAGTGA-1	PDS 2+5FU MCF7	1	0.632563	0.632563	2.53025	0.632563	0.632563	0.632563	0.632563	0.798205	0.632563	0.632563	0.632563	0.632563	0.632563	0.632563	0.632563	1.93883	2.57798	1.12042	3.26263	1.75299	0.632563	0.822039	0.928206	0.464103	0.878449	0.822039	1.144	1.89143	1.04974	3.97029	2.48491	0.0376369	-0.249614	4.12713	3.93183	3.58352	3.93183	3.43399	3.98898	3.21888	-0.28305	-0.304808	2.70805	0	-0.436455	-0.245865	-0.327017
AACAAGAACAATGCAAATGCTATC-1	PDS 2+5FU MCF7	4	2.99835	2.84595	2.67641	0.48307	1.56332	0.48307	0.48307	0.48307	0.48307	0.707685	0.48307	0.48307	0.48307	0.48307	0.609567	1.31725	2.37362	0.855635	2.32308	0.48307	0.48307	0.441928	0.682319	0.704298	1.08495	1.83204	0.983982	1.38662	0.883857	2.48491	0	-0.125993	-0.230566	4.06044	2.94444	3.91202	3.29584	3.85015	3.89182	2.70805	0.0233243	-0.17378	4.06044	1.79176	-0.446927	-0.324098	-0.222468
AACAAGAACGTTCTTCCGTTCCAA-1	PDS 2+5FU MCF7	2	2.23169	2.17593	2.18128	0.531246	0.670358	0.531246	1.27615	1.55652	0.531246	0.531246	0.531246	0.531246	0.531246	0.531246	0.531246	0.940966	2.15954	0.866425	2.14257	1.82989	0.531246	0.540619	0.682186	0.791993	1.02328	1.42233	0.791993	1.29866	1.44894	2.63906	3.04452	-1.73543	-0.288835	4.04305	3.21888	3.71357	3.78419	3.85015	3.98898	1.79176	-0.302098	-0.32501	3.2581	2.83321	-0.468204	-0.364694	-0.46962
AACAAGAAGGTGCTGCTTCTCATC-1	PDS 2+5FU MCF7	7	2.75295	2.83333	2.83759	0.484359	0.484359	0.484359	0.484359	0.484359	0.484359	0.484359	0.484359	0.484359	0.484359	0.484359	0.484359	1.70675	2.43783	1.09555	2.42361	1.19393	0.484359	0.616093	0.927312	0.587902	1.09101	1.18553	1.00007	1.45153	1.14055	3.52636	3.3322	-0.219083	-0.211874	3.89182	3.91202	3.93183	3.91202	2.19722	4.02535	3.13549	-0.22799	-0.227847	3.43399	3.71357	0.0393906	-0.182686	-0.164336
[truncated: 235 more rows]
[truncated: 74 more columns]
