# Supplementary material for: Single-Cell Triomics Analysis of Tumor Cells Infiltrating Patient-Derived Breast Cancer Scaffolds
Source: Am J Pathol. 2026 Jan 22;196(4):1016–27. doi: 10.1016/j.ajpath.2025.12.013 (PMC13084604; doi:10.1016/j.ajpath.2025.12.013)
Supplement: Supplemental Table S8 [file mmc14.xlsx]

## Sheet: Supplementary Table 8
Supplementary Table 8. RNA expression of cells in respective patient-derived scaffold leiden clusters.
Gene	Cluster	0	1	2	3	4	5	6	7	8	9	10	11	12	13	14
CD24	Average	0.68166	0.621289	0.435417	0.621868	0.490402	0.579845	0.386248	0.4962	0.430762	0.467527	0.580384	0.669363	0.533959	0.615005	1.4974	Individual markers
	Standard deviation	0.0936713	0.116281	0.0818822	0.0812331	0.0938042	0.097252	0.0852411	0.0844293	0.075835	0.0790332	0.0967761	0.101289	0.0734637	0.0937981	0.235501
CDH1	Average	0.683963	0.673296	2.3805	0.605253	2.57353	0.807398	2.21419	2.59591	2.51325	2.44653	2.46969	0.661094	0.501051	0.620177	2.62001
	Standard deviation	0.0927148	0.144303	0.224938	0.0734989	0.214888	0.432691	0.190621	0.302665	0.165243	0.22094	0.358697	0.118039	0.0718746	0.0923983	0.115042
EPCAM	Average	0.711683	0.781139	2.40323	0.660424	2.40242	2.34968	2.19544	2.46965	2.49989	2.49463	0.711711	0.71802	0.694588	0.776447	1.19984
	Standard deviation	0.139361	0.197863	0.185059	0.115913	0.35256	0.389349	0.19869	0.302704	0.215518	0.157231	0.274769	0.128173	0.203139	0.208083	0.18557
ESR1	Average	0.685877	0.535374	1.17787	0.571073	0.526138	0.617296	0.997248	0.482047	1.7077	0.461828	0.738526	0.628153	0.470345	0.570498	0.451252
	Standard deviation	0.182776	0.10633	0.507753	0.0462866	0.206074	0.278017	0.514667	0.150338	0.215242	0.142493	0.483568	0.0693136	0.0367158	0.0829278	0.0801463
UCK1	Average	0.747768	0.789236	0.479643	0.675859	0.584906	0.683395	0.525321	0.582153	0.538228	0.541548	0.666575	0.801604	0.815433	0.823935	0.46067
	Standard deviation	0.135959	0.194826	0.139824	0.140248	0.149009	0.173312	0.183549	0.146331	0.146554	0.127987	0.13	0.162738	0.232712	0.124434	0.0934108
TYMS	Average	0.718554	0.539001	1.79008	0.568124	0.546163	0.670484	1.55867	0.452509	0.387701	2.04696	0.662006	0.620606	0.467114	0.570498	0.466336
	Standard deviation	0.297008	0.0717592	0.222754	0.0409793	0.212863	0.35954	0.520549	0.0664319	0.0706679	0.243543	0.43086	0.0640848	0.0306646	0.0829278	0.079961
FAM32A	Average	0.678565	0.58796	0.926767	0.579438	0.99521	0.62374	0.991859	0.459942	0.915131	0.512625	0.620545	0.627847	0.479078	0.570498	0.458313
	Standard deviation	0.160592	0.258164	0.493562	0.0600021	0.490632	0.278968	0.424964	0.0978064	0.531408	0.254603	0.301876	0.066018	0.0501193	0.0829278	0.0774599
KRT18	Average	1.3399	1.94272	2.18963	1.54779	2.15736	1.69749	1.99308	2.07828	2.17054	2.1881	1.9096	1.84069	2.08525	0.913381	0.457337
	Standard deviation	0.345631	0.291979	0.223508	0.196073	0.281878	0.477534	0.206039	0.409186	0.312027	0.290076	0.432886	0.40243	0.222155	0.190893	0.072741
UCK2	Average	0.656917	0.535807	0.502823	0.566566	0.526741	0.598959	0.567195	0.494015	0.569462	0.59944	0.555023	0.620606	0.46447	0.570498	0.451252
	Standard deviation	0.0745164	0.126589	0.351453	0.0363393	0.284131	0.306034	0.442041	0.258089	0.439466	0.412338	0.176115	0.0640848	0.0333723	0.0829278	0.0801463
TK1	Average	0.656023	0.524511	0.39684	0.565308	0.442348	0.540735	0.483274	0.44271	0.37865	0.45092	0.53122	0.620606	0.46447	0.570498	1.75136
	Standard deviation	0.0741414	0.0560747	0.174788	0.0367473	0.0922697	0.092081	0.267723	0.0469116	0.0588955	0.156928	0.10736	0.0640848	0.0333723	0.0829278	0.32679
PCBP1	Average	1.86606	2.06202	1.45618	2.1737	1.47368	1.83008	1.45074	1.88634	1.53445	1.53021	1.91933	2.16742	2.63051	1.65032	0.460556
	Standard deviation	0.389798	0.272976	0.205773	0.234176	0.275784	0.390702	0.181329	0.277609	0.171211	0.346278	0.367301	0.402273	0.195644	0.323297	0.0925221
VIM	Average	0.657839	0.543869	0.382932	0.565308	0.473899	0.546879	0.336405	0.449649	0.387839	0.443894	0.535868	0.630992	0.484985	0.622628	0.481251
	Standard deviation	0.075221	0.0687123	0.0646532	0.0367473	0.162597	0.0892785	0.0545049	0.0542187	0.0627479	0.0793817	0.104752	0.0622445	0.0594062	0.0776014	0.0678331
TWIST1	Average	0.659403	0.534724	0.37289	0.568767	0.447768	0.542312	0.383524	0.448339	0.380772	0.443217	0.546873	0.65209	0.527699	0.570498	0.507252
	Standard deviation	0.0788485	0.0672783	0.0567146	0.0426326	0.0992226	0.0917853	0.118365	0.0499691	0.0583815	0.0913771	0.109615	0.2059	0.123884	0.0829278	0.0766594
SOX2	Average	2.00692	2.43034	1.5385	2.49985	1.64476	2.03877	1.40984	2.00929	1.56697	1.68789	1.99648	1.84354	2.90582	3.89041	0.451252
	Standard deviation	0.410614	0.227683	0.293887	0.264873	0.383627	0.367791	0.280797	0.301772	0.262801	0.42022	0.424757	0.660728	0.183381	0.147362	0.0801463
NANOG	Average	2.89454	3.1711	1.99475	3.00358	2.16675	2.62254	1.78753	2.48764	2.07167	2.06081	2.45291	2.25597	2.99658	3.38997	0.68045
	Standard deviation	0.307317	0.208858	0.248059	0.251082	0.304407	0.400936	0.281963	0.274052	0.3084	0.405852	0.444124	1.09575	0.254413	0.151239	0.173235
NEAT1	Average	2.50895	3.15813	2.13943	3.00122	2.37874	2.58907	2.01176	2.47239	2.3237	2.17512	2.44933	3.0154	3.10248	2.48678	2.25001
	Standard deviation	0.415105	0.235586	0.21984	0.195036	0.25822	0.395186	0.206725	0.244492	0.225854	0.322176	0.402955	0.533097	0.19017	0.377587	0.175311
CD44	Average	0.669223	0.576621	0.677665	0.566729	0.919202	0.589034	0.720113	0.482059	0.985524	0.526011	0.567947	0.620606	0.467405	0.57839	2.48434
	Standard deviation	0.140182	0.24941	0.48023	0.0390282	0.531025	0.27525	0.517279	0.17363	0.640612	0.292921	0.243747	0.0640848	0.0347528	0.086772	0.190526
POU5F1	Average	1.8527	1.72517	1.13253	2.10896	1.19055	1.64226	1.11269	1.53038	1.28797	1.28296	1.66212	2.02131	2.13386	1.56304	1.3677
	Standard deviation	0.303192	0.215749	0.192793	0.168606	0.276044	0.312679	0.156884	0.25616	0.17839	0.226858	0.292554	0.26629	0.145204	0.265528	0.251575
MKI67	Average	0.678054	0.55409	0.386257	0.567952	0.528761	0.550302	1.6836	0.536119	0.41487	0.436045	0.583933	0.627936	0.467636	0.600301	2.38464
	Standard deviation	0.17666	0.0648062	0.072602	0.0384184	0.282767	0.0910965	0.209036	0.355809	0.193934	0.0776601	0.273047	0.0674486	0.0382261	0.0813059	0.201286
ERBB2	Average	0.672828	0.53588	0.537178	0.576255	0.693599	0.545849	0.406116	0.480742	0.526234	0.607268	0.587379	0.624216	0.47895	0.592103	2.39115
	Standard deviation	0.12764	0.08629	0.317263	0.0518203	0.378787	0.0927054	0.265678	0.174547	0.374353	0.394019	0.244922	0.065047	0.0560615	0.0777743	0.13561
CCNB2	Average	0.685641	0.546069	0.837141	0.571728	0.621767	0.627039	1.19714	0.450075	0.504121	0.430393	0.590142	0.628912	0.475342	0.586561	0.451252
	Standard deviation	0.176393	0.0610376	0.487357	0.0448181	0.379351	0.318679	0.479284	0.0587246	0.340198	0.0779391	0.24748	0.0774406	0.0482838	0.0877702	0.0801463
Differentiation	Average	0.690796	0.653446	1.59926	0.614654	1.49812	1.08856	1.44828	1.51095	1.7879	1.46763	1.12508	0.669158	0.549986	0.645532	1.26898	Biomarker families
	Standard deviation	0.132754	0.170706	0.886342	0.0887703	1.0205	0.802929	0.840967	1.05003	0.868472	1.01784	0.848251	0.110396	0.143372	0.149453	0.902743
Drug resistance	Average	0.951969	0.996632	1.106	0.953826	0.960915	0.949268	1.08145	0.913706	0.927737	1.12426	0.980615	1.04277	1.05805	0.809947	0.850116
	Standard deviation	0.499375	0.671795	0.718606	0.613119	0.656615	0.608871	0.649956	0.71512	0.698561	0.768176	0.666659	0.658468	0.85679	0.401632	0.641162
EMT	Average	0.658621	0.539259	0.377911	0.567037	0.460834	0.544596	0.359965	0.448994	0.384305	0.443556	0.54137	0.641541	0.506342	0.596563	0.466252
	Standard deviation	0.0769515	0.0682587	0.0608735	0.0397386	0.134938	0.0902733	0.0948313	0.0519535	0.0604692	0.0851482	0.106776	0.151531	0.0988662	0.0834506	0.0744415
Pluripotency	Average	1.98647	2.21283	1.49657	2.23607	1.66	1.89634	1.40839	1.79635	1.64717	1.54656	1.82576	1.95136	2.32123	2.38172	2.07584
	Standard deviation	0.824466	1.00445	0.621225	0.922445	0.664064	0.827964	0.558544	0.787953	0.610585	0.688574	0.787889	0.998445	1.00591	1.22967	0.496456
Proliferation	Average	0.678841	0.545347	0.586859	0.571978	0.614709	0.574397	1.09562	0.493107	0.483438	0.491235	0.587151	0.627021	0.473976	0.592989	0.461735
	Standard deviation	0.161662	0.072045	0.385965	0.0453291	0.355073	0.201332	0.626119	0.243262	0.322287	0.248605	0.253647	0.0696362	0.0478891	0.0810186	0.0815824
	Number of cells	178	161	103	102	87	77	76	70	64	49	47	41	38	18	14
Percentage of cell type per cluster	PDS1 MCF7	0.268908	0.0378151	0.0588235	0.285714	0.0504202	0.0420168	0.0630252	0.0294118	0.0672269	0.00420168	0.0168067	0.0756303	0	0	0
	PDS1 MCF7 + 5-FU	0.438424	0.00492611	0.00985222	0.123153	0.0295567	0.152709	0	0.0344828	0.0147783	0.0541872	0.0985222	0.0344828	0.00492611	0	0
	PDS2 MCF7	0.015444	0.355212	0.0926641	0.011583	0.0965251	0.046332	0.166023	0.03861	0.123552	0.015444	0.019305	0.015444	0.003861	0	0
	PDS2 MCF7 + 5-FU	0.0566802	0.226721	0.214575	0.0161943	0.157895	0.0607287	0	0.0809717	0.0323887	0.0931174	0.0242915	0.0323887	0.00404858	0	0
	PDS3 MCF7	0.0126582	0.0126582	0.126582	0	0.0253165	0.0253165	0.21519	0.0126582	0.0632911	0.0126582	0	0.0126582	0.0759494	0.227848	0.177215
	PDS3 MCF7 + 5-FU	0.0606061	0.020202	0	0.020202	0.030303	0.0707071	0.010101	0.252525	0	0.0909091	0.121212	0.030303	0.292929	0	0
PDS; patient-derived scaffold
5-FU; 5-fluorouracil
EMT; epithelial-to-mesenchymal transition
Individual markers marked in green and biomarker families marked in grey
Values are colored for visibility with high values in red and low values in blue
