# Supplementary material for: Single-Cell Triomics Analysis of Tumor Cells Infiltrating Patient-Derived Breast Cancer Scaffolds
Source: Am J Pathol. 2026 Jan 22;196(4):1016–27. doi: 10.1016/j.ajpath.2025.12.013 (PMC13084604; doi:10.1016/j.ajpath.2025.12.013)
Supplement: Supplemental Table S9 [file mmc15.xlsx]

## Sheet: Supplementary Table 9
Supplementary Table 9. Hartigan's dip test for bimodality in RNA and protein expression for MCF7 cells in patient-derived scaffolds, and Welch t-test between untreated and treated samples.
		PDS1									PDS2									PDS3
		untreated			5-FU			Log2FC	Welch t-test		untreated			5-FU			Log2FC	Welch t-test		untreated			5-FU			Log2FC	Welch t-test
		Hartigan’s dip test	P	Adjusted P	Hartigan’s dip test	P	Adjusted P		P	Adjusted P	Hartigan’s dip test	P	Adjusted P	Hartigan’s dip test	P	Adjusted P		P	Adjusted P	Hartigan’s dip test	P	Adjusted P	Hartigan’s dip test	P	Adjusted P		P	Adjusted P
RNA	EPCAM	0.084342	0	0	0.039927	0.0204789	0.132325	-0.016274	0.854426	0.875266	0.108126	0	0	0.130232	0	0	0.0739517	0.22615	0.296821	0.0628844	0.0176703	0.119555	0.10948	0	0	-0.121204	0.298475	0.368705
	CDH1	0.0764593	0	0	0.0448308	0.00478671	0.036553	0.0172876	0.853806	0.875266	0.141865	0	0	0.152976	0	0	0.0677567	0.324974	0.387145	0.133408	0	0	0.143894	0	0	-0.122381	0.348437	0.400941
	KRT18	0.025043	0.385909	0.999344	0.0169675	0.982223	0.999344	-0.159774	1.79067e-05	5.01387e-05	0.0190288	0.795987	0.999344	0.0181398	0.882042	0.999344	0.00250822	0.909239	0.909239	0.0726887	0.00234672	0.0197125	0.0264508	0.930597	0.999344	0.26652	4.58513e-06	1.5406e-05
	ESR1	0.0252798	0.370438	0.999344	0.0128988	0.996532	0.999344	-0.11812	0.0494991	0.0815279	0.0467541	0.000328261	0.00344674	0.0231737	0.492971	0.999344	-0.162315	0.0462111	0.0776346	0.0907593	1.7724e-05	0.000229049	0.0303622	0.778908	0.999344	-0.782595	6.81402e-08	3.01251e-07
	FAM32A	0.0173977	0.933859	0.999344	0.019282	0.914583	0.999344	-0.0685587	0.135408	0.196108	0.0359813	0.0177909	0.119555	0.0153553	0.983252	0.999344	-0.028337	0.688102	0.731653	0.0837632	0.000144443	0.00161776	0.0291269	0.833786	0.999344	-0.676852	5.91397e-06	1.8399e-05
	MKI67	0.0134672	0.993484	0.999344	0.0159778	0.990759	0.999344	0.0214698	0.607293	0.662501	0.0331998	0.0429691	0.257815	0.0281232	0.188474	0.878186	-0.482716	6.67168e-09	5.4328e-08	0.0778444	0.000683416	0.00637855	0.0320676	0.692003	0.999344	-0.612982	0.000175402	0.000420965
	CCNB2	0.0136689	0.99307	0.999344	0.0175997	0.968904	0.999344	-0.0993712	0.0293237	0.0502692	0.0324446	0.0509402	0.295102	0.0231702	0.49324	0.999344	-0.211242	0.00426626	0.00853253	0.0696118	0.0045496	0.0363968	0.0287607	0.848895	0.999344	-0.400224	0.00248986	0.00510118
	TYMS	0.0284902	0.19341	0.878186	0.0238047	0.620139	0.999344	0.133343	0.0785316	0.12216	0.0501902	6.53397e-05	0.000784076	0.0610445	2.57898e-06	3.9388e-05	0.339612	0.000151858	0.000375178	0.0960857	4.99162e-06	6.98826e-05	0.0392641	0.330844	0.999344	-0.369336	0.0275021	0.0491526
	UCK2	0.0132207	0.99399	0.999344	0.0159778	0.990759	0.999344	0.107703	0.0220838	0.040327	0.0240078	0.387743	0.999344	0.0281232	0.188474	0.878186	0.0942215	0.162735	0.23169	0.0390211	0.52143	0.999344	0.0303862	0.777694	0.999344	-0.160104	0.172826	0.241956
	CD44	0.0137962	0.992808	0.999344	0.0165137	0.988257	0.999344	-0.0996134	0.056409	0.0911222	0.0332905	0.0420684	0.257815	0.0258105	0.305031	0.999344	-0.44084	3.26826e-08	1.52519e-07	0.0565219	0.0536779	0.300596	0.0303862	0.777694	0.999344	-0.812197	1.06972e-05	3.20916e-05
	ERBB2	0.0139764	0.992439	0.999344	0.0175997	0.968904	0.999344	0.152309	6.44904e-05	0.000164833	0.0209721	0.634816	0.999344	0.016468	0.956599	0.999344	0.326598	1.41382e-07	5.65526e-07	0.0369492	0.622055	0.999344	0.0303862	0.777694	0.999344	0.0427103	0.674896	0.726812
	TWIST1	0.0134477	0.993524	0.999344	0.0175997	0.968904	0.999344	0.218698	1.28395e-19	1.07852e-17	0.0230222	0.463361	0.999344	0.0236087	0.459541	0.999344	0.217166	3.34596e-14	7.02652e-13	0.039403	0.502941	0.999344	0.027042	0.913713	0.999344	0.0908331	0.203043	0.270725
	CD24	0.0133728	0.993678	0.999344	0.0194415	0.908235	0.999344	0.141259	2.80023e-08	1.38364e-07	0.0173158	0.906163	0.999344	0.0255779	0.320504	0.999344	0.0324296	0.314081	0.38236	0.0396506	0.491659	0.999344	0.0279996	0.880302	0.999344	0.064159	0.241016	0.311467
	VIM	0.0132207	0.99399	0.999344	0.0175997	0.968904	0.999344	0.213892	3.68754e-19	1.54877e-17	0.0234391	0.43057	0.999344	0.0260967	0.288942	0.999344	0.182657	7.11438e-09	5.4328e-08	0.0376098	0.589768	0.999344	0.0299806	0.79823	0.999344	0.100545	0.0752653	0.119288
	UCK1	0.0193994	0.823584	0.999344	0.0113992	0.999344	0.999344	0.0953862	0.00160702	0.00345473	0.0187395	0.815706	0.999344	0.0141249	0.991614	0.999344	0.0415304	0.32723	0.387145	0.0391421	0.515575	0.999344	0.0284168	0.863088	0.999344	0.112905	0.0998458	0.147141
	PCBP1	0.0142272	0.991924	0.999344	0.0181801	0.955056	0.999344	-0.138216	3.21832e-06	1.12641e-05	0.0224811	0.506373	0.999344	0.0166677	0.951352	0.999344	-0.115794	1.66055e-05	4.80988e-05	0.0427332	0.360192	0.999344	0.0279981	0.880366	0.999344	0.277912	5.1636e-10	4.81936e-09
	NEAT1	0.013553	0.993308	0.999344	0.018579	0.942558	0.999344	-0.141473	1.85258e-08	1.03745e-07	0.0264777	0.23654	0.993468	0.0107188	0.998756	0.999344	-0.0819953	0.000398122	0.000903844	0.0515296	0.118891	0.604603	0.0469433	0.109492	0.574831	0.132011	0.000891968	0.00197172
	POU5F1	0.0156039	0.983684	0.999344	0.0290599	0.27249	0.999344	-0.0668032	0.0195401	0.0364748	0.032004	0.0597023	0.323548	0.0208151	0.689163	0.999344	-0.114823	0.000274257	0.000639934	0.040592	0.449642	0.999344	0.0305223	0.770801	0.999344	0.323034	1.65926e-11	1.99112e-10
	NANOG	0.0204853	0.744828	0.999344	0.0161817	0.990377	0.999344	-0.0249465	0.405121	0.447765	0.0690544	0	0	0.0300306	0.12236	0.604603	-0.0339575	0.25191	0.320612	0.0684778	0.00575699	0.042051	0.0418936	0.234981	0.993468	0.148142	0.0075782	0.0144675
	SOX2	0.0131208	0.994195	0.999344	0.0214359	0.795085	0.999344	-0.0329023	0.34443	0.400941	0.0431032	0.00142637	0.0126121	0.0190658	0.822753	0.999344	-0.0423984	0.191798	0.259855	0.0786188	0.000542419	0.00536037	0.0332789	0.626122	0.999344	-0.0152702	0.814327	0.855044
	TK1	0.0132207	0.99399	0.999344	0.0175997	0.968904	0.999344	0.149447	8.93743e-08	3.75372e-07	0.0207781	0.651534	0.999344	0.0248299	0.370281	0.999344	0.196922	1.18896e-10	1.24841e-09	0.0368653	0.626172	0.999344	0.0303862	0.777694	0.999344	-0.162937	0.0290459	0.0502692
Protein	CXCR4	0.0150365	0.990263	0.999344	0.0155458	0.991569	0.999344	-0.0616105	0.083801	0.127987	0.020127	0.707164	0.999344	0.0145484	0.990725	0.999344	-0.144019	1.85057e-07	7.0658e-07	0.0283975	0.95215	0.999344	0.0270009	0.914888	0.999344	-0.3829	4.37285e-17	1.2244e-15
	ABCG2	0.0146565	0.991043	0.999344	0.022102	0.747252	0.999344	0.182663	2.04934e-06	7.48453e-06	0.0139679	0.991269	0.999344	0.0134329	0.993065	0.999344	-0.0353676	0.259486	0.325326	0.0277449	0.962172	0.999344	0.0290637	0.836393	0.999344	-0.234063	5.8954e-06	1.8399e-05
	CDH2	0.0123367	0.995804	0.999344	0.019768	0.893046	0.999344	0.163275	8.51577e-09	5.96104e-08	0.0179696	0.866154	0.999344	0.0157533	0.97538	0.999344	-0.0271001	0.190492	0.259855	0.0325145	0.824587	0.999344	0.0221509	0.991227	0.999344	-0.205702	1.40139e-08	8.40832e-08
	CD44	0.0139839	0.992423	0.999344	0.0236683	0.630563	0.999344	-0.0646918	0.0930446	0.139567	0.0231048	0.456862	0.999344	0.0198667	0.764787	0.999344	0.150622	4.31334e-05	0.000116878	0.031923	0.846569	0.999344	0.0245227	0.97114	0.999344	0.501481	5.47874e-13	9.20428e-12
	ERBB2	0.0226002	0.573374	0.999344	0.0216596	0.779022	0.999344	-0.0722884	0.00675405	0.013194	0.0135806	0.992104	0.999344	0.0183615	0.867846	0.999344	-0.0240228	0.368468	0.418261	0.0252869	0.99016	0.999344	0.0260394	0.942343	0.999344	-0.127266	0.00164511	0.00345473
	CD24	0.0196378	0.808597	0.999344	0.0194798	0.906711	0.999344	-0.00469954	0.882588	0.893221	0.0142145	0.990737	0.999344	0.0154218	0.982279	0.999344	0.141758	9.4733e-09	6.12121e-08	0.0326521	0.819471	0.999344	0.0300347	0.795492	0.999344	0.321536	8.65562e-13	1.21179e-11
	EPCAM	0.0279867	0.215987	0.954892	0.0183366	0.95132	0.999344	-0.172127	6.47558e-05	0.000164833	0.0160992	0.956459	0.999344	0.0203243	0.728618	0.999344	-0.0311357	0.381455	0.42723	0.041351	0.415764	0.999344	0.0245529	0.97063	0.999344	0.348371	2.71471e-08	1.38364e-07
Adjusted P; P-values adjusted using Benjamini & Hochberg post hoc-test
Log2FC; Log2(fold change)
